# Supplementary material for: A Modified Recombineering Protocol for the Genetic Manipulation of Gene Clusters in Aspergillus fumigatus
Source: PLoS One. 2014 Nov 5;9(11):e111875. doi: 10.1371/journal.pone.0111875 (PMC4221250; doi:10.1371/journal.pone.0111875)
Supplement: Table S1 — BAC library. (XLS) [file pone.0111875.s004.xls]

## Sheet: BAC ID
AfB28_mq1-11a02.p1c	Num_hits= 0
AfB28_mq1-11a02.p1ca	Num_hits= 0
AfB28_mq1-11a02.q1ca	Num_hits= 0
AfB28_mq1-11a03.p1c	Num_hits= 0
AfB28_mq1-11a04.p1ca	Num_hits= 1	Hit= Afu6g06335
AfB28_mq1-11a04.q1ca	Num_hits= 0
AfB28_mq1-11a05.p1c	Num_hits= 0
AfB28_mq1-11a05.p1ca	Num_hits= 0
AfB28_mq1-11a05.q1ca	Num_hits= 0
AfB28_mq1-11a06.p1c	Num_hits= 0
AfB28_mq1-11a06.p1ca	Num_hits= 1	Hit= Afu1g06500
AfB28_mq1-11a06.q1ca	Num_hits= 0
AfB28_mq1-11a07.p1c	Num_hits= 1	Hit= Afu8g02530
AfB28_mq1-11a07.p1ca	Num_hits= 1	Hit= Afu8g02530
AfB28_mq1-11a07.q1ca	Num_hits= 1	Hit= Afu8g02780
AfB28_mq1-11a08.p1c	Num_hits= 0
AfB28_mq1-11a08.p1ca	Num_hits= 0
AfB28_mq1-11a08.q1ca	Num_hits= 0
AfB28_mq1-11a09.p1c	Num_hits= 0
AfB28_mq1-11a09.p1ca	Num_hits= 0
AfB28_mq1-11a09.q1ca	Num_hits= 1	Hit= Afu7g08500
AfB28_mq1-11a10.p1c	Num_hits= 0
AfB28_mq1-11a10.p1ca	Num_hits= 0
AfB28_mq1-11a10.q1c	Num_hits= 0
AfB28_mq1-11a10.q1ca	Num_hits= 0
AfB28_mq1-11a11.p1c	Num_hits= 1	Hit= Afu7g03820
AfB28_mq1-11a11.p1ca	Num_hits= 1	Hit= Afu7g03820
AfB28_mq1-11a11.q1ca	Num_hits= 0
AfB28_mq1-11a12.p1c	Num_hits= 1	Hit= Afu1g11110
AfB28_mq1-11a12.p1ca	Num_hits= 1	Hit= Afu1g11110
AfB28_mq1-11a12.q1ca	Num_hits= 0
AfB28_mq1-11b01.p1c	Num_hits= 0
AfB28_mq1-11b01.p1ca	Num_hits= 0
AfB28_mq1-11b01.q1c	Num_hits= 0
AfB28_mq1-11b01.q1ca	Num_hits= 0
AfB28_mq1-11b02.p1c	Num_hits= 0
AfB28_mq1-11b02.p1ca	Num_hits= 0
AfB28_mq1-11b02.q1c	Num_hits= 0
AfB28_mq1-11b02.q1ca	Num_hits= 0
AfB28_mq1-11b03.q1c	Num_hits= 0
AfB28_mq1-11b04.p1c	Num_hits= 1	Hit= Afu2g15160
AfB28_mq1-11b04.p1ca	Num_hits= 1	Hit= Afu2g15160
AfB28_mq1-11b04.q1c	Num_hits= 0
AfB28_mq1-11b04.q1ca	Num_hits= 1	Hit= Afu2g15000
AfB28_mq1-11b05.p1c	Num_hits= 18	Hit= Afu1g05030
AfB28_mq1-11b05.p1c	Num_hits= 18	Hit= Afu1g14760
AfB28_mq1-11b05.p1c	Num_hits= 18	Hit= Afu2g08930
AfB28_mq1-11b05.p1c	Num_hits= 18	Hit= Afu3g06810
AfB28_mq1-11b05.p1c	Num_hits= 18	Hit= Afu3g12540
AfB28_mq1-11b05.p1c	Num_hits= 18	Hit= Afu3g13860
AfB28_mq1-11b05.p1c	Num_hits= 18	Hit= Afu4g00780
AfB28_mq1-11b05.p1c	Num_hits= 18	Hit= Afu4g06450
AfB28_mq1-11b05.p1c	Num_hits= 18	Hit= Afu5g02810
AfB28_mq1-11b05.p1c	Num_hits= 18	Hit= Afu5g02980
AfB28_mq1-11b05.p1c	Num_hits= 18	Hit= Afu5g06180
AfB28_mq1-11b05.p1c	Num_hits= 18	Hit= Afu5g06920
AfB28_mq1-11b05.p1c	Num_hits= 18	Hit= Afu5g09820
AfB28_mq1-11b05.p1c	Num_hits= 18	Hit= Afu6g02880
AfB28_mq1-11b05.p1c	Num_hits= 18	Hit= Afu6g03650
AfB28_mq1-11b05.p1c	Num_hits= 18	Hit= Afu6g10920
AfB28_mq1-11b05.p1c	Num_hits= 18	Hit= Afu7g03810
AfB28_mq1-11b05.p1ca	Num_hits= 18	Hit= Afu1g05030
AfB28_mq1-11b05.p1ca	Num_hits= 18	Hit= Afu1g14760
AfB28_mq1-11b05.p1ca	Num_hits= 18	Hit= Afu2g08930
AfB28_mq1-11b05.p1ca	Num_hits= 18	Hit= Afu3g06810
AfB28_mq1-11b05.p1ca	Num_hits= 18	Hit= Afu3g12540
AfB28_mq1-11b05.p1ca	Num_hits= 18	Hit= Afu3g13860
AfB28_mq1-11b05.p1ca	Num_hits= 18	Hit= Afu4g00780
AfB28_mq1-11b05.p1ca	Num_hits= 18	Hit= Afu4g06450
AfB28_mq1-11b05.p1ca	Num_hits= 18	Hit= Afu5g02810
AfB28_mq1-11b05.p1ca	Num_hits= 18	Hit= Afu5g02980
AfB28_mq1-11b05.p1ca	Num_hits= 18	Hit= Afu5g06180
AfB28_mq1-11b05.p1ca	Num_hits= 18	Hit= Afu5g06920
AfB28_mq1-11b05.p1ca	Num_hits= 18	Hit= Afu5g09820
AfB28_mq1-11b05.p1ca	Num_hits= 18	Hit= Afu6g02880
AfB28_mq1-11b05.p1ca	Num_hits= 18	Hit= Afu6g03650
AfB28_mq1-11b05.p1ca	Num_hits= 18	Hit= Afu6g10920
AfB28_mq1-11b05.p1ca	Num_hits= 18	Hit= Afu7g03810
AfB28_mq1-11b05.q1c	Num_hits= 0
AfB28_mq1-11b05.q1ca	Num_hits= 0
AfB28_mq1-11b06.p1c	Num_hits= 0
AfB28_mq1-11b06.p1ca	Num_hits= 0
AfB28_mq1-11b06.q1c	Num_hits= 3	Hit= Afu5g06840
AfB28_mq1-11b06.q1ca	Num_hits= 3	Hit= Afu5g06840
AfB28_mq1-11b07.p1ca	Num_hits= 0
AfB28_mq1-11b07.q1ca	Num_hits= 0
AfB28_mq1-11b08.p1c	Num_hits= 0
AfB28_mq1-11b08.p1ca	Num_hits= 1	Hit= Afu3g05940
AfB28_mq1-11b08.q1ca	Num_hits= 1	Hit= Afu3g05700
AfB28_mq1-11b09.p1c	Num_hits= 1	Hit= Afu6g02860
AfB28_mq1-11b09.p1ca	Num_hits= 1	Hit= Afu6g02860
AfB28_mq1-11b09.q1ca	Num_hits= 0
AfB28_mq1-11b10.p1c	Num_hits= 0
AfB28_mq1-11b10.p1ca	Num_hits= 0
AfB28_mq1-11b12.p1c	Num_hits= 0
AfB28_mq1-11c02.q1c	Num_hits= 0
AfB28_mq1-11c03.p1c	Num_hits= 0
AfB28_mq1-11c03.p1ca	Num_hits= 0
AfB28_mq1-11c03.q1c	Num_hits= 0
AfB28_mq1-11c03.q1ca	Num_hits= 0
AfB28_mq1-11c05.p1c	Num_hits= 0
AfB28_mq1-11c05.p1ca	Num_hits= 0
AfB28_mq1-11c05.q1c	Num_hits= 0
AfB28_mq1-11c05.q1ca	Num_hits= 0
AfB28_mq1-11c07.p1c	Num_hits= 1	Hit= Afu2g17390
AfB28_mq1-11c07.p1ca	Num_hits= 1	Hit= Afu2g17390
AfB28_mq1-11c07.q1c	Num_hits= 0
AfB28_mq1-11c07.q1ca	Num_hits= 0
AfB28_mq1-11c09.p1c	Num_hits= 0
AfB28_mq1-11c10.q1ca	Num_hits= 0
AfB28_mq1-11c11.p1c	Num_hits= 0
AfB28_mq1-11c11.p1ca	Num_hits= 0
AfB28_mq1-11c11.q1ca	Num_hits= 0
AfB28_mq1-11c12.p1c	Num_hits= 0
AfB28_mq1-11c12.p1ca	Num_hits= 0
AfB28_mq1-11c12.q1c	Num_hits= 0
AfB28_mq1-11c12.q1ca	Num_hits= 0
AfB28_mq1-11d01.p1c	Num_hits= 1	Hit= Afu3g12770
AfB28_mq1-11d02.p1c	Num_hits= 1	Hit= Afu6g13970
AfB28_mq1-11d02.p1ca	Num_hits= 1	Hit= Afu6g13970
AfB28_mq1-11d02.q1c	Num_hits= 0
AfB28_mq1-11d02.q1ca	Num_hits= 0
AfB28_mq1-11d03.p1c	Num_hits= 0
AfB28_mq1-11d03.p1ca	Num_hits= 0
AfB28_mq1-11d03.q1c	Num_hits= 0
AfB28_mq1-11d03.q1ca	Num_hits= 0
AfB28_mq1-11d04.p1c	Num_hits= 1	Hit= Afu5g05920
AfB28_mq1-11d04.p1ca	Num_hits= 0
AfB28_mq1-11d04.q1c	Num_hits= 0
AfB28_mq1-11d04.q1ca	Num_hits= 0
AfB28_mq1-11d05.p1ca	Num_hits= 1	Hit= Afu5g05920
AfB28_mq1-11d05.q1ca	Num_hits= 0
AfB28_mq1-11d07.p1c	Num_hits= 0
AfB28_mq1-11d07.p1ca	Num_hits= 0
AfB28_mq1-11d07.q1c	Num_hits= 0
AfB28_mq1-11d07.q1ca	Num_hits= 0
AfB28_mq1-11d08.p1ca	Num_hits= 2	Hit= Afu6g03690
AfB28_mq1-11d08.q1ca	Num_hits= 19	Hit= Afu1g05030
AfB28_mq1-11d08.q1ca	Num_hits= 19	Hit= Afu1g14760
AfB28_mq1-11d08.q1ca	Num_hits= 19	Hit= Afu2g08930
AfB28_mq1-11d08.q1ca	Num_hits= 19	Hit= Afu3g06810
AfB28_mq1-11d08.q1ca	Num_hits= 19	Hit= Afu3g12540
AfB28_mq1-11d08.q1ca	Num_hits= 19	Hit= Afu3g13860
AfB28_mq1-11d08.q1ca	Num_hits= 19	Hit= Afu4g00780
AfB28_mq1-11d08.q1ca	Num_hits= 19	Hit= Afu4g06450
AfB28_mq1-11d08.q1ca	Num_hits= 19	Hit= Afu5g02810
AfB28_mq1-11d08.q1ca	Num_hits= 19	Hit= Afu5g02980
AfB28_mq1-11d08.q1ca	Num_hits= 19	Hit= Afu5g06180
AfB28_mq1-11d08.q1ca	Num_hits= 19	Hit= Afu5g06920
AfB28_mq1-11d08.q1ca	Num_hits= 19	Hit= Afu5g09820
AfB28_mq1-11d08.q1ca	Num_hits= 19	Hit= Afu6g02880
AfB28_mq1-11d08.q1ca	Num_hits= 19	Hit= Afu6g03610
AfB28_mq1-11d08.q1ca	Num_hits= 19	Hit= Afu6g03650
AfB28_mq1-11d08.q1ca	Num_hits= 19	Hit= Afu6g10920
AfB28_mq1-11d08.q1ca	Num_hits= 19	Hit= Afu7g03810
AfB28_mq1-11d09.q1c	Num_hits= 0
AfB28_mq1-11d09.q1ca	Num_hits= 0
AfB28_mq1-11d10.p1c	Num_hits= 1	Hit= Afu4g04650
AfB28_mq1-11d10.p1ca	Num_hits= 1	Hit= Afu4g04650
AfB28_mq1-11d10.q1ca	Num_hits= 0
AfB28_mq1-11d11.p1c	Num_hits= 1	Hit= Afu5g12050
AfB28_mq1-11d11.p1ca	Num_hits= 1	Hit= Afu5g12050
AfB28_mq1-11d11.q1c	Num_hits= 0
AfB28_mq1-11d11.q1ca	Num_hits= 0
AfB28_mq1-11e01.p1c	Num_hits= 1	Hit= Afu4g08330
AfB28_mq1-11e01.p1ca	Num_hits= 0
AfB28_mq1-11e01.q1ca	Num_hits= 0
AfB28_mq1-11e02.p1c	Num_hits= 0
AfB28_mq1-11e02.p1ca	Num_hits= 0
AfB28_mq1-11e02.q1ca	Num_hits= 0
AfB28_mq1-11e03.p1c	Num_hits= 0
AfB28_mq1-11e03.p1ca	Num_hits= 0
AfB28_mq1-11e03.q1ca	Num_hits= 1	Hit= Afu2g01760
AfB28_mq1-11e04.p1c	Num_hits= 18	Hit= Afu1g04650
AfB28_mq1-11e04.p1c	Num_hits= 18	Hit= Afu1g05480
AfB28_mq1-11e04.p1c	Num_hits= 18	Hit= Afu1g06010
AfB28_mq1-11e04.p1c	Num_hits= 18	Hit= Afu1g08780
AfB28_mq1-11e04.p1c	Num_hits= 18	Hit= Afu2g01420
AfB28_mq1-11e04.p1c	Num_hits= 18	Hit= Afu2g04990
AfB28_mq1-11e04.p1c	Num_hits= 18	Hit= Afu3g01740
AfB28_mq1-11e04.p1c	Num_hits= 18	Hit= Afu3g03090
AfB28_mq1-11e04.p1c	Num_hits= 18	Hit= Afu3g10430
AfB28_mq1-11e04.p1c	Num_hits= 18	Hit= Afu4g00270
AfB28_mq1-11e04.p1c	Num_hits= 18	Hit= Afu5g08340
AfB28_mq1-11e04.p1c	Num_hits= 18	Hit= Afu6g00100
AfB28_mq1-11e04.p1c	Num_hits= 18	Hit= Afu6g10110
AfB28_mq1-11e04.p1c	Num_hits= 18	Hit= Afu6g10870
AfB28_mq1-11e04.p1c	Num_hits= 18	Hit= Afu7g02580
AfB28_mq1-11e04.p1ca	Num_hits= 18	Hit= Afu1g04650
AfB28_mq1-11e04.p1ca	Num_hits= 18	Hit= Afu1g05480
AfB28_mq1-11e04.p1ca	Num_hits= 18	Hit= Afu1g06010
AfB28_mq1-11e04.p1ca	Num_hits= 18	Hit= Afu1g08780
AfB28_mq1-11e04.p1ca	Num_hits= 18	Hit= Afu2g01420
AfB28_mq1-11e04.p1ca	Num_hits= 18	Hit= Afu2g04990
AfB28_mq1-11e04.p1ca	Num_hits= 18	Hit= Afu3g01740
AfB28_mq1-11e04.p1ca	Num_hits= 18	Hit= Afu3g03090
AfB28_mq1-11e04.p1ca	Num_hits= 18	Hit= Afu3g10430
AfB28_mq1-11e04.p1ca	Num_hits= 18	Hit= Afu4g00270
AfB28_mq1-11e04.p1ca	Num_hits= 18	Hit= Afu5g08340
AfB28_mq1-11e04.p1ca	Num_hits= 18	Hit= Afu6g00100
AfB28_mq1-11e04.p1ca	Num_hits= 18	Hit= Afu6g10110
AfB28_mq1-11e04.p1ca	Num_hits= 18	Hit= Afu6g10870
AfB28_mq1-11e04.p1ca	Num_hits= 18	Hit= Afu7g02580
AfB28_mq1-11e04.q1ca	Num_hits= 1	Hit= Afu1g09060
AfB28_mq1-11e05.p1c	Num_hits= 0
AfB28_mq1-11e05.p1ca	Num_hits= 0
AfB28_mq1-11e05.q1c	Num_hits= 0
AfB28_mq1-11e05.q1ca	Num_hits= 1	Hit= Afu5g06930
AfB28_mq1-11e06.p1c	Num_hits= 0
AfB28_mq1-11e06.p1ca	Num_hits= 0
AfB28_mq1-11e06.q1ca	Num_hits= 0
AfB28_mq1-11e09.p1c	Num_hits= 0
AfB28_mq1-11e09.p1ca	Num_hits= 0
AfB28_mq1-11e09.q1ca	Num_hits= 0
AfB28_mq1-11e10.p1c	Num_hits= 1	Hit= Afu2g08470
AfB28_mq1-11e10.p1ca	Num_hits= 1	Hit= Afu4g04650
AfB28_mq1-11e10.q1ca	Num_hits= 0
AfB28_mq1-11e11.p1c	Num_hits= 0
AfB28_mq1-11e11.p1ca	Num_hits= 0
AfB28_mq1-11e11.q1ca	Num_hits= 1	Hit= Afu5g08280
AfB28_mq1-11e12.p1c	Num_hits= 1	Hit= Afu1g00750
AfB28_mq1-11e12.p1ca	Num_hits= 1	Hit= Afu1g00750
AfB28_mq1-11f01.p1c	Num_hits= 0
AfB28_mq1-11f01.q1ca	Num_hits= 0
AfB28_mq1-11f04.q1c	Num_hits= 0
AfB28_mq1-11f05.p1c	Num_hits= 0
AfB28_mq1-11f05.p1ca	Num_hits= 0
AfB28_mq1-11f05.q1ca	Num_hits= 1	Hit= Afu7g04600
AfB28_mq1-11f06.p1c	Num_hits= 1	Hit= Afu7g01400
AfB28_mq1-11f06.p1ca	Num_hits= 1	Hit= Afu7g01400
AfB28_mq1-11f07.p1c	Num_hits= 0
AfB28_mq1-11f07.q1c	Num_hits= 0
AfB28_mq1-11f07.q1ca	Num_hits= 0
AfB28_mq1-11f08.p1c	Num_hits= 0
AfB28_mq1-11f08.p1ca	Num_hits= 0
AfB28_mq1-11f08.q1c	Num_hits= 0
AfB28_mq1-11f08.q1ca	Num_hits= 0
AfB28_mq1-11f09.p1c	Num_hits= 0
AfB28_mq1-11f09.p1ca	Num_hits= 0
AfB28_mq1-11f10.p1c	Num_hits= 1	Hit= Afu3g11160
AfB28_mq1-11f10.p1ca	Num_hits= 1	Hit= Afu3g11160
AfB28_mq1-11f11.p1ca	Num_hits= 1	Hit= Afu2g08470
AfB28_mq1-11f12.p1c	Num_hits= 0
AfB28_mq1-11f12.q1ca	Num_hits= 0
AfB28_mq1-11g01.p1c	Num_hits= 0
AfB28_mq1-11g01.p1ca	Num_hits= 0
AfB28_mq1-11g01.q1ca	Num_hits= 0
AfB28_mq1-11g02.p1c	Num_hits= 0
AfB28_mq1-11g02.p1ca	Num_hits= 0
AfB28_mq1-11g04.p1ca	Num_hits= 0
AfB28_mq1-11g04.q1ca	Num_hits= 0
AfB28_mq1-11g05.p1ca	Num_hits= 1	Hit= Afu4g06280
AfB28_mq1-11g05.q1c	Num_hits= 0
AfB28_mq1-11g05.q1ca	Num_hits= 0
AfB28_mq1-11g06.p1c	Num_hits= 0
AfB28_mq1-11g06.p1ca	Num_hits= 0
AfB28_mq1-11g06.q1c	Num_hits= 0
AfB28_mq1-11g06.q1ca	Num_hits= 0
AfB28_mq1-11g07.p1c	Num_hits= 0
AfB28_mq1-11g07.p1ca	Num_hits= 0
AfB28_mq1-11g07.q1ca	Num_hits= 0
AfB28_mq1-11g08.p1c	Num_hits= 0
AfB28_mq1-11g08.p1ca	Num_hits= 0
AfB28_mq1-11g08.q1ca	Num_hits= 0
AfB28_mq1-11g09.p1c	Num_hits= 0
AfB28_mq1-11g09.p1ca	Num_hits= 0
AfB28_mq1-11g09.q1ca	Num_hits= 1	Hit= Afu8g04270
AfB28_mq1-11g10.p1c	Num_hits= 0
AfB28_mq1-11g10.p1ca	Num_hits= 0
AfB28_mq1-11g10.q1ca	Num_hits= 0
AfB28_mq1-11g11.p1c	Num_hits= 0
AfB28_mq1-11g11.p1ca	Num_hits= 0
AfB28_mq1-11g11.q1ca	Num_hits= 1	Hit= Afu4g04730
AfB28_mq1-11g12.p1ca	Num_hits= 1	Hit= Afu5g06400
AfB28_mq1-11g12.q1ca	Num_hits= 1	Hit= Afu5g06390
AfB28_mq1-11h01.p1c	Num_hits= 0
AfB28_mq1-11h01.p1ca	Num_hits= 0
AfB28_mq1-11h01.q1c	Num_hits= 0
AfB28_mq1-11h01.q1ca	Num_hits= 0
AfB28_mq1-11h02.p1c	Num_hits= 1	Hit= Afu1g15000
AfB28_mq1-11h02.p1ca	Num_hits= 1	Hit= Afu1g15000
AfB28_mq1-11h02.q1ca	Num_hits= 0
AfB28_mq1-11h03.q1c	Num_hits= 1	Hit= Afu2g02760
AfB28_mq1-11h03.q1ca	Num_hits= 1	Hit= Afu2g02760
AfB28_mq1-11h04.p1c	Num_hits= 0
AfB28_mq1-11h04.p1ca	Num_hits= 0
AfB28_mq1-11h04.q1c	Num_hits= 0
AfB28_mq1-11h04.q1ca	Num_hits= 1	Hit= Afu2g14510
AfB28_mq1-11h05.p1c	Num_hits= 0
AfB28_mq1-11h05.p1ca	Num_hits= 0
AfB28_mq1-11h05.q1c	Num_hits= 1	Hit= Afu6g12080
AfB28_mq1-11h05.q1ca	Num_hits= 2	Hit= Afu6g12080
AfB28_mq1-11h06.p1c	Num_hits= 0
AfB28_mq1-11h06.p1ca	Num_hits= 0
AfB28_mq1-11h06.q1ca	Num_hits= 1	Hit= Afu2g01080
AfB28_mq1-11h07.p1ca	Num_hits= 0
AfB28_mq1-11h08.p1c	Num_hits= 0
AfB28_mq1-11h08.p1ca	Num_hits= 0
AfB28_mq1-11h08.q1c	Num_hits= 0
AfB28_mq1-11h08.q1ca	Num_hits= 0
AfB28_mq1-11h09.p1c	Num_hits= 0
AfB28_mq1-11h09.p1ca	Num_hits= 0
AfB28_mq1-11h09.q1c	Num_hits= 0
AfB28_mq1-11h09.q1ca	Num_hits= 0
AfB28_mq1-11h10.p1c	Num_hits= 0
AfB28_mq1-11h10.p1ca	Num_hits= 0
AfB28_mq1-11h10.q1ca	Num_hits= 0
AfB28_mq1-11h11.p1c	Num_hits= 0
AfB28_mq1-11h11.p1ca	Num_hits= 0
AfB28_mq1-11h11.q1ca	Num_hits= 1	Hit= Afu5g04390
AfB28_mq1-11h12.p1c	Num_hits= 1	Hit= Afu6g02930
AfB28_mq1-11h12.p1ca	Num_hits= 1	Hit= Afu6g02930
AfB28_mq1-11h12.q1c	Num_hits= 1	Hit= Afu6g03010
AfB28_mq1-11h12.q1ca	Num_hits= 1	Hit= Afu6g03010
AfB28_mq1-12a01.p1c	Num_hits= 1	Hit= Afu6g04080
AfB28_mq1-12a01.q1c	Num_hits= 1	Hit= Afu6g03950
AfB28_mq1-12a03.p1c	Num_hits= 1	Hit= Afu7g04680
AfB28_mq1-12a03.q1c	Num_hits= 0
AfB28_mq1-12a04.p1c	Num_hits= 0
AfB28_mq1-12a04.q1c	Num_hits= 1	Hit= Afu2g03480
AfB28_mq1-12a05.p1c	Num_hits= 1	Hit= Afu2g08290
AfB28_mq1-12a05.q1c	Num_hits= 0
AfB28_mq1-12a06.p1c	Num_hits= 0
AfB28_mq1-12a06.q1c	Num_hits= 0
AfB28_mq1-12a07.p1c	Num_hits= 0
AfB28_mq1-12a07.q1c	Num_hits= 1	Hit= Afu4g06980
AfB28_mq1-12a09.p1c	Num_hits= 1	Hit= Afu4g03070
AfB28_mq1-12a09.q1c	Num_hits= 0
AfB28_mq1-12a11.p1c	Num_hits= 0
AfB28_mq1-12a11.q1c	Num_hits= 1	Hit= Afu8g04740
AfB28_mq1-12a12.p1c	Num_hits= 1	Hit= Afu1g06330
AfB28_mq1-12a12.q1c	Num_hits= 0
AfB28_mq1-12b01.p1c	Num_hits= 1	Hit= Afu7g01130
AfB28_mq1-12b01.q1c	Num_hits= 1	Hit= Afu7g01150
AfB28_mq1-12b02.p1c	Num_hits= 0
AfB28_mq1-12b02.q1c	Num_hits= 1	Hit= Afu3g01410
AfB28_mq1-12b03.p1c	Num_hits= 0
AfB28_mq1-12b03.q1c	Num_hits= 0
AfB28_mq1-12b05.p1c	Num_hits= 1	Hit= Afu3g09650
AfB28_mq1-12b06.p1c	Num_hits= 1	Hit= Afu7g05430
AfB28_mq1-12b06.q1c	Num_hits= 1	Hit= Afu7g05160
AfB28_mq1-12b07.p1c	Num_hits= 0
AfB28_mq1-12b07.q1c	Num_hits= 1	Hit= Afu6g13090
AfB28_mq1-12b08.p1c	Num_hits= 1	Hit= Afu5g04020
AfB28_mq1-12b08.q1c	Num_hits= 0
AfB28_mq1-12b10.q1c	Num_hits= 0
AfB28_mq1-12b11.p1c	Num_hits= 1	Hit= Afu6g12360
AfB28_mq1-12b11.q1c	Num_hits= 0
AfB28_mq1-12b12.p1c	Num_hits= 0
AfB28_mq1-12c02.q1c	Num_hits= 0
AfB28_mq1-12c03.p1c	Num_hits= 1	Hit= Afu3g02740
AfB28_mq1-12c03.q1c	Num_hits= 1	Hit= Afu3g02780
AfB28_mq1-12c04.p1c	Num_hits= 1	Hit= Afu6g11290
AfB28_mq1-12c04.q1c	Num_hits= 0
AfB28_mq1-12c05.p1c	Num_hits= 1	Hit= Afu2g12070
AfB28_mq1-12c05.q1c	Num_hits= 0
AfB28_mq1-12c06.p1c	Num_hits= 1	Hit= Afu6g07640
AfB28_mq1-12c06.q1c	Num_hits= 1	Hit= Afu6g07440
AfB28_mq1-12c07.q1c	Num_hits= 0
AfB28_mq1-12c08.p1c	Num_hits= 1	Hit= Afu4g08100
AfB28_mq1-12c08.q1c	Num_hits= 1	Hit= Afu4g07710
AfB28_mq1-12c09.p1c	Num_hits= 1	Hit= Afu4g13540
AfB28_mq1-12c09.q1c	Num_hits= 1	Hit= Afu4g13740
AfB28_mq1-12c10.p1c	Num_hits= 0
AfB28_mq1-12c10.q1c	Num_hits= 0
AfB28_mq1-12c11.p1c	Num_hits= 1	Hit= Afu2g03560
AfB28_mq1-12c11.q1c	Num_hits= 0
AfB28_mq1-12d02.q1c	Num_hits= 1	Hit= Afu2g11460
AfB28_mq1-12d03.p1c	Num_hits= 0
AfB28_mq1-12d03.q1c	Num_hits= 0
AfB28_mq1-12d04.p1c	Num_hits= 0
AfB28_mq1-12d04.q1c	Num_hits= 10	Hit= Afu2g18080
AfB28_mq1-12d04.q1c	Num_hits= 10	Hit= Afu3g09440
AfB28_mq1-12d04.q1c	Num_hits= 10	Hit= Afu3g15360
AfB28_mq1-12d04.q1c	Num_hits= 10	Hit= Afu4g14880
AfB28_mq1-12d04.q1c	Num_hits= 10	Hit= Afu5g00270
AfB28_mq1-12d04.q1c	Num_hits= 10	Hit= Afu6g09480
AfB28_mq1-12d04.q1c	Num_hits= 10	Hit= Afu6g14650
AfB28_mq1-12d04.q1c	Num_hits= 10	Hit= Afu8g00310
AfB28_mq1-12d04.q1c	Num_hits= 10	Hit= Afu8g01040
AfB28_mq1-12d04.q1c	Num_hits= 10	Hit= Afu8g06290
AfB28_mq1-12d05.p1c	Num_hits= 0
AfB28_mq1-12d05.q1c	Num_hits= 1	Hit= Afu5g07390
AfB28_mq1-12d06.p1c	Num_hits= 1	Hit= Afu4g09250
AfB28_mq1-12d06.q1c	Num_hits= 0
AfB28_mq1-12d07.p1c	Num_hits= 14	Hit= Afu5g09820
AfB28_mq1-12d07.q1c	Num_hits= 1	Hit= Afu3g07015
AfB28_mq1-12d08.p1c	Num_hits= 0
AfB28_mq1-12d08.q1c	Num_hits= 0
AfB28_mq1-12d09.p1c	Num_hits= 1	Hit= Afu7g06670
AfB28_mq1-12d10.p1c	Num_hits= 0
AfB28_mq1-12d10.q1c	Num_hits= 1	Hit= Afu7g02480
AfB28_mq1-12d11.p1c	Num_hits= 1	Hit= Afu6g04710
AfB28_mq1-12d11.q1c	Num_hits= 0
AfB28_mq1-12e01.p1c	Num_hits= 0
AfB28_mq1-12e01.q1c	Num_hits= 1	Hit= Afu6g08860
AfB28_mq1-12e02.p1c	Num_hits= 0
AfB28_mq1-12e02.q1c	Num_hits= 1	Hit= Afu8g07140
AfB28_mq1-12e03.p1c	Num_hits= 0
AfB28_mq1-12e03.q1c	Num_hits= 0
AfB28_mq1-12e04.p1c	Num_hits= 0
AfB28_mq1-12e04.q1c	Num_hits= 1	Hit= Afu4g13950
AfB28_mq1-12e05.p1c	Num_hits= 0
AfB28_mq1-12e05.q1c	Num_hits= 1	Hit= Afu2g12150
AfB28_mq1-12e06.p1c	Num_hits= 0
AfB28_mq1-12e06.q1c	Num_hits= 0
AfB28_mq1-12e07.p1c	Num_hits= 0
AfB28_mq1-12e07.q1c	Num_hits= 1	Hit= Afu3g02380
AfB28_mq1-12e08.q1c	Num_hits= 0
AfB28_mq1-12e09.p1c	Num_hits= 0
AfB28_mq1-12e10.p1c	Num_hits= 1	Hit= Afu3g07460
AfB28_mq1-12e10.q1c	Num_hits= 0
AfB28_mq1-12e11.p1c	Num_hits= 0
AfB28_mq1-12e11.q1c	Num_hits= 1	Hit= Afu2g09110
AfB28_mq1-12e12.p1c	Num_hits= 0
AfB28_mq1-12e12.q1c	Num_hits= 0
AfB28_mq1-12f02.p1c	Num_hits= 0
AfB28_mq1-12f02.q1c	Num_hits= 1	Hit= Afu1g13690
AfB28_mq1-12f03.p1c	Num_hits= 0
AfB28_mq1-12f03.q1c	Num_hits= 0
AfB28_mq1-12f04.p1c	Num_hits= 1	Hit= Afu1g10670
AfB28_mq1-12f04.q1c	Num_hits= 1	Hit= Afu1g10950
AfB28_mq1-12f06.p1c	Num_hits= 1	Hit= Afu5g13170
AfB28_mq1-12f06.q1c	Num_hits= 0
AfB28_mq1-12f07.p1c	Num_hits= 1	Hit= Afu8g06070
AfB28_mq1-12f07.q1c	Num_hits= 1	Hit= Afu8g06030
AfB28_mq1-12f08.p1c	Num_hits= 1	Hit= Afu1g01870
AfB28_mq1-12f08.q1c	Num_hits= 0
AfB28_mq1-12f09.p1c	Num_hits= 0
AfB28_mq1-12f09.q1c	Num_hits= 0
AfB28_mq1-12f10.p1c	Num_hits= 0
AfB28_mq1-12f11.p1c	Num_hits= 0
AfB28_mq1-12f11.q1c	Num_hits= 0
AfB28_mq1-12f12.p1c	Num_hits= 0
AfB28_mq1-12f12.q1c	Num_hits= 0
AfB28_mq1-12g01.p1c	Num_hits= 0
AfB28_mq1-12g01.q1c	Num_hits= 0
AfB28_mq1-12g02.p1c	Num_hits= 1	Hit= Afu4g11110
AfB28_mq1-12g02.q1c	Num_hits= 0
AfB28_mq1-12g03.p1c	Num_hits= 0
AfB28_mq1-12g03.q1c	Num_hits= 1	Hit= Afu6g04730
AfB28_mq1-12g04.p1c	Num_hits= 1	Hit= Afu1g13740
AfB28_mq1-12g04.q1c	Num_hits= 0
AfB28_mq1-12g06.p1c	Num_hits= 1	Hit= Afu5g13170
AfB28_mq1-12g06.q1c	Num_hits= 0
AfB28_mq1-12g08.p1c	Num_hits= 0
AfB28_mq1-12g08.q1c	Num_hits= 0
AfB28_mq1-12g09.p1c	Num_hits= 0
AfB28_mq1-12g09.q1c	Num_hits= 0
AfB28_mq1-12g10.p1c	Num_hits= 0
AfB28_mq1-12g10.q1c	Num_hits= 2	Hit= Afu1g04120
AfB28_mq1-12g12.q1c	Num_hits= 1	Hit= Afu3g05880
AfB28_mq1-12h01.p1c	Num_hits= 1	Hit= Afu1g06160
AfB28_mq1-12h02.p1c	Num_hits= 1	Hit= Afu6g11010
AfB28_mq1-12h02.q1c	Num_hits= 1	Hit= Afu6g11290
AfB28_mq1-12h03.p1c	Num_hits= 0
AfB28_mq1-12h03.q1c	Num_hits= 1	Hit= Afu3g07870
AfB28_mq1-12h04.p1c	Num_hits= 0
AfB28_mq1-12h04.q1c	Num_hits= 0
AfB28_mq1-12h05.p1c	Num_hits= 0
AfB28_mq1-12h05.q1c	Num_hits= 1	Hit= Afu2g13540
AfB28_mq1-12h06.p1c	Num_hits= 0
AfB28_mq1-12h06.q1c	Num_hits= 1	Hit= Afu1g10990
AfB28_mq1-12h07.q1c	Num_hits= 1	Hit= Afu7g03820
AfB28_mq1-12h10.p1c	Num_hits= 0
AfB28_mq1-12h10.q1c	Num_hits= 0
AfB28_mq1-12h11.p1c	Num_hits= 1	Hit= Afu4g06980
AfB28_mq1-12h11.q1c	Num_hits= 0
AfB28_mq1-12h12.q1c	Num_hits= 1	Hit= Afu3g05880
AfB2810a01.q1c	Num_hits= 1	Hit= Afu1g14510
AfB2810a03.q1c	Num_hits= 0
AfB2810a04.p1c	Num_hits= 0
AfB2810a04.q1c	Num_hits= 2	Hit= Afu5g07560
AfB2810a06.q1c	Num_hits= 0
AfB2810a07.q1c	Num_hits= 1	Hit= Afu2g11920
AfB2810a08.p1c	Num_hits= 0
AfB2810a08.q1c	Num_hits= 0
AfB2810a09.q1c	Num_hits= 1	Hit= Afu2g09040
AfB2810b01.q1c	Num_hits= 0
AfB2810b02.q1c	Num_hits= 0
AfB2810b04.q1c	Num_hits= 0
AfB2810b05.q1c	Num_hits= 2	Hit= Afu4g14130
AfB2810b08.p1c	Num_hits= 0
AfB2810b08.q1c	Num_hits= 0
AfB2810b09.q1c	Num_hits= 1	Hit= Afu6g11290
AfB2810b10.q1c	Num_hits= 0
AfB2810b11.p1c	Num_hits= 0
AfB2810b12.q1c	Num_hits= 1	Hit= Afu4g04330
AfB2810c01.q1c	Num_hits= 1	Hit= Afu1g01310
AfB2810c02.q1c	Num_hits= 0
AfB2810c03.q1c	Num_hits= 0
AfB2810c04.q1c	Num_hits= 0
AfB2810c05.q1c	Num_hits= 0
AfB2810c08.q1c	Num_hits= 1	Hit= Afu4g12070
AfB2810c11.q1c	Num_hits= 0
AfB2810c12.p1c	Num_hits= 0
AfB2810c12.q1c	Num_hits= 0
AfB2810d01.p1c	Num_hits= 0
AfB2810d02.q1c	Num_hits= 0
AfB2810d04.q1c	Num_hits= 0
AfB2810d05.q1c	Num_hits= 1	Hit= Afu1g10860
AfB2810d06.q1c	Num_hits= 0
AfB2810d07.q1c	Num_hits= 1	Hit= Afu1g13680
AfB2810d08.q1c	Num_hits= 0
AfB2810d09.q1c	Num_hits= 0
AfB2810d10.q1c	Num_hits= 1	Hit= Afu6g13320
AfB2810e01.q1c	Num_hits= 1	Hit= Afu3g01400
AfB2810e03.q1c	Num_hits= 0
AfB2810e04.q1c	Num_hits= 0
AfB2810e05.p1c	Num_hits= 0
AfB2810e05.q1c	Num_hits= 0
AfB2810e06.q1c	Num_hits= 1	Hit= Afu6g04050
AfB2810e07.q1c	Num_hits= 0
AfB2810e09.q1c	Num_hits= 2	Hit= Afu4g09440
AfB2810e11.q1c	Num_hits= 2	Hit= Afu3g14760
AfB2810f01.p1c	Num_hits= 0
AfB2810f01.q1c	Num_hits= 0
AfB2810f04.q1c	Num_hits= 1	Hit= Afu5g14300
AfB2810f05.q1c	Num_hits= 0
AfB2810f06.q1c	Num_hits= 0
AfB2810f07.q1c	Num_hits= 0
AfB2810f11.q1c	Num_hits= 1	Hit= Afu2g03090
AfB2810f12.q1c	Num_hits= 0
AfB2810g01.q1c	Num_hits= 1	Hit= Afu6g10240
AfB2810g03.q1c	Num_hits= 1	Hit= Afu4g05840
AfB2810g05.q1c	Num_hits= 0
AfB2810g07.q1c	Num_hits= 0
AfB2810g12.p1c	Num_hits= 0
AfB2810h03.q1c	Num_hits= 0
AfB2810h04.q1c	Num_hits= 0
AfB2810h06.q1c	Num_hits= 0
AfB2810h10.q1c	Num_hits= 0
AfB2810h11.q1c	Num_hits= 0
AfB2810h12.p1c	Num_hits= 0
AfB287a01.p1c	Num_hits= 0
AfB287a02.p1c	Num_hits= 0
AfB287a03.p1c	Num_hits= 0
AfB287a03.q1c	Num_hits= 1	Hit= Afu4g04490
AfB287a04.p1c	Num_hits= 0
AfB287a04.q1c	Num_hits= 0
AfB287a05.q1c	Num_hits= 0
AfB287a06.q1c	Num_hits= 1	Hit= Afu7g04130
AfB287a08.p1c	Num_hits= 0
AfB287a08.q1c	Num_hits= 1	Hit= Afu6g10940
AfB287a09.p1c	Num_hits= 0
AfB287a09.q1c	Num_hits= 0
AfB287a10.p1c	Num_hits= 0
AfB287a10.q1c	Num_hits= 0
AfB287a11.p1c	Num_hits= 0
AfB287a11.q1c	Num_hits= 1	Hit= Afu4g02900
AfB287a12.q1c	Num_hits= 0
AfB287b01.p1c	Num_hits= 0
AfB287b01.q1c	Num_hits= 0
AfB287b02.p1c	Num_hits= 0
AfB287b02.q1c	Num_hits= 4	Hit= Afu2g00090
AfB287b02.q1c	Num_hits= 4	Hit= Afu2g18100
AfB287b02.q1c	Num_hits= 4	Hit= Afu3g15395
AfB287b02.q1c	Num_hits= 4	Hit= Afu7g00090
AfB287b03.p1c	Num_hits= 0
AfB287b03.q1c	Num_hits= 0
AfB287b04.q1c	Num_hits= 0
AfB287b05.q1c	Num_hits= 0
AfB287b07.p1c	Num_hits= 0
AfB287b07.q1c	Num_hits= 1	Hit= Afu5g02630
AfB287b08.p1c	Num_hits= 1	Hit= Afu5g10830
AfB287b08.q1c	Num_hits= 0
AfB287b10.p1c	Num_hits= 0
AfB287b10.q1c	Num_hits= 0
AfB287b12.q1c	Num_hits= 0
AfB287c01.p1c	Num_hits= 0
AfB287c01.q1c	Num_hits= 0
AfB287c02.p1c	Num_hits= 0
AfB287c02.q1c	Num_hits= 0
AfB287c03.p1c	Num_hits= 0
AfB287c03.q1c	Num_hits= 1	Hit= Afu2g08860
AfB287c04.q1c	Num_hits= 1	Hit= Afu1g09770
AfB287c05.p1c	Num_hits= 0
AfB287c05.q1c	Num_hits= 1	Hit= Afu2g01890
AfB287c06.p1c	Num_hits= 0
AfB287c06.q1c	Num_hits= 0
AfB287c07.p1c	Num_hits= 0
AfB287c07.q1c	Num_hits= 1	Hit= Afu2g13430
AfB287c08.p1c	Num_hits= 0
AfB287c08.q1c	Num_hits= 0
AfB287c09.p1c	Num_hits= 0
AfB287c09.q1c	Num_hits= 0
AfB287c10.q1c	Num_hits= 0
AfB287c11.p1c	Num_hits= 0
AfB287c11.q1c	Num_hits= 0
AfB287c12.p1c	Num_hits= 1	Hit= Afu3g12660
AfB287c12.q1c	Num_hits= 0
AfB287d01.p1c	Num_hits= 0
AfB287d01.q1c	Num_hits= 0
AfB287d02.p1c	Num_hits= 0
AfB287d02.q1c	Num_hits= 1	Hit= Afu1g12680
AfB287d03.p1c	Num_hits= 0
AfB287d03.q1c	Num_hits= 1	Hit= Afu2g08860
AfB287d04.p1c	Num_hits= 0
AfB287d04.q1c	Num_hits= 0
AfB287d05.p1c	Num_hits= 0
AfB287d05.q1c	Num_hits= 0
AfB287d06.p1c	Num_hits= 0
AfB287d06.q1c	Num_hits= 0
AfB287d08.p1c	Num_hits= 0
AfB287d08.q1c	Num_hits= 0
AfB287d09.p1c	Num_hits= 0
AfB287d09.q1c	Num_hits= 0
AfB287d10.p1c	Num_hits= 0
AfB287d11.p1c	Num_hits= 0
AfB287d11.q1c	Num_hits= 0
AfB287d12.p1c	Num_hits= 0
AfB287d12.q1c	Num_hits= 0
AfB287e01.p1c	Num_hits= 0
AfB287e01.q1c	Num_hits= 0
AfB287e02.p1c	Num_hits= 0
AfB287e02.q1c	Num_hits= 0
AfB287e03.q1c	Num_hits= 0
AfB287e04.q1c	Num_hits= 1	Hit= Afu6g10840
AfB287e05.p1c	Num_hits= 0
AfB287e05.q1c	Num_hits= 1	Hit= Afu5g00570
AfB287e06.q1c	Num_hits= 1	Hit= Afu7g00460
AfB287e07.p1c	Num_hits= 0
AfB287e07.q1c	Num_hits= 0
AfB287e09.q1c	Num_hits= 1	Hit= Afu6g08380
AfB287e10.p1c	Num_hits= 0
AfB287e10.q1c	Num_hits= 0
AfB287e11.p1c	Num_hits= 1	Hit= Afu2g08670
AfB287e11.q1c	Num_hits= 1	Hit= Afu2g08780
AfB287f02.p1c	Num_hits= 1	Hit= Afu4g07570
AfB287f02.q1c	Num_hits= 0
AfB287f04.q1c	Num_hits= 0
AfB287f05.p1c	Num_hits= 0
AfB287f05.q1c	Num_hits= 1	Hit= Afu2g01190
AfB287f06.p1c	Num_hits= 0
AfB287f06.q1c	Num_hits= 1	Hit= Afu3g08090
AfB287f07.p1c	Num_hits= 0
AfB287f07.q1c	Num_hits= 0
AfB287f08.q1c	Num_hits= 0
AfB287f10.p1c	Num_hits= 0
AfB287f10.q1c	Num_hits= 1	Hit= Afu1g06690
AfB287f11.p1c	Num_hits= 0
AfB287f11.q1c	Num_hits= 0
AfB287f12.p1c	Num_hits= 0
AfB287f12.q1c	Num_hits= 0
AfB287g01.p1c	Num_hits= 0
AfB287g01.q1c	Num_hits= 0
AfB287g02.p1c	Num_hits= 0
AfB287g02.q1c	Num_hits= 1	Hit= Afu7g01400
AfB287g03.p1c	Num_hits= 0
AfB287g03.q1c	Num_hits= 1	Hit= Afu4g10780
AfB287g06.p1c	Num_hits= 0
AfB287g06.q1c	Num_hits= 0
AfB287g07.p1c	Num_hits= 0
AfB287g07.q1c	Num_hits= 1	Hit= Afu3g12180
AfB287g08.p1c	Num_hits= 1	Hit= Afu2g05890
AfB287g09.p1c	Num_hits= 0
AfB287g09.q1c	Num_hits= 3	Hit= Afu1g15440
AfB287g09.q1c	Num_hits= 3	Hit= Afu2g11270
AfB287g09.q1c	Num_hits= 3	Hit= Afu3g00910
AfB287g11.q1c	Num_hits= 0
AfB287g12.p1c	Num_hits= 1	Hit= Afu4g04810
AfB287g12.q1c	Num_hits= 0
AfB287h01.p1c	Num_hits= 0
AfB287h01.q1c	Num_hits= 1	Hit= Afu3g03900
AfB287h02.p1c	Num_hits= 0
AfB287h02.q1c	Num_hits= 1	Hit= Afu2g16140
AfB287h03.p1c	Num_hits= 0
AfB287h03.q1c	Num_hits= 1	Hit= Afu1g07690
AfB287h04.p1c	Num_hits= 0
AfB287h04.q1c	Num_hits= 1	Hit= Afu5g06600
AfB287h05.p1c	Num_hits= 0
AfB287h05.q1c	Num_hits= 0
AfB287h07.q1c	Num_hits= 0
AfB287h08.p1c	Num_hits= 0
AfB287h09.q1c	Num_hits= 1	Hit= Afu7g02210
AfB287h10.p1c	Num_hits= 0
AfB287h10.q1c	Num_hits= 1	Hit= Afu5g09070
AfB287h11.p1c	Num_hits= 0
AfB287h11.q1c	Num_hits= 1	Hit= Afu5g14510
AfB287h12.q1c	Num_hits= 2	Hit= Afu1g00960
AfB288a02.p1c	Num_hits= 0
AfB288a02.q1c	Num_hits= 0
AfB288a03.p1c	Num_hits= 0
AfB288a03.q1c	Num_hits= 0
AfB288a04.p1c	Num_hits= 0
AfB288a04.q1c	Num_hits= 1	Hit= Afu2g02470
AfB288a05.p1c	Num_hits= 0
AfB288a05.q1c	Num_hits= 0
AfB288a07.p1c	Num_hits= 0
AfB288a07.q1c	Num_hits= 0
AfB288a10.q1c	Num_hits= 0
AfB288b03.q1c	Num_hits= 0
AfB288b04.q1c	Num_hits= 0
AfB288b05.q1c	Num_hits= 0
AfB288b06.q1c	Num_hits= 0
AfB288b08.p1c	Num_hits= 0
AfB288b08.q1c	Num_hits= 0
AfB288b11.p1c	Num_hits= 0
AfB288b11.q1c	Num_hits= 0
AfB288c02.q1c	Num_hits= 0
AfB288c07.q1c	Num_hits= 1	Hit= Afu3g12180
AfB288c08.p1c	Num_hits= 0
AfB288c08.q1c	Num_hits= 0
AfB288c09.q1c	Num_hits= 0
AfB288d02.p1c	Num_hits= 0
AfB288d02.q1c	Num_hits= 0
AfB288d05.p1c	Num_hits= 0
AfB288d05.q1c	Num_hits= 0
AfB288d06.p1c	Num_hits= 0
AfB288d06.q1c	Num_hits= 1	Hit= Afu3g06330
AfB288d07.p1c	Num_hits= 0
AfB288d07.q1c	Num_hits= 1	Hit= Afu5g00340
AfB288d08.p1c	Num_hits= 0
AfB288d08.q1c	Num_hits= 1	Hit= Afu4g14630
AfB288d10.p1c	Num_hits= 0
AfB288d10.q1c	Num_hits= 1	Hit= Afu6g09980
AfB288d11.p1c	Num_hits= 0
AfB288d11.q1c	Num_hits= 1	Hit= Afu2g14200
AfB288e01.p1c	Num_hits= 0
AfB288e01.q1c	Num_hits= 0
AfB288e05.p1c	Num_hits= 0
AfB288e05.q1c	Num_hits= 0
AfB288e06.q1c	Num_hits= 1	Hit= Afu2g03000
AfB288e07.p1c	Num_hits= 0
AfB288e07.q1c	Num_hits= 1	Hit= Afu5g07330
AfB288e09.q1c	Num_hits= 1	Hit= Afu3g03950
AfB288e10.p1c	Num_hits= 0
AfB288e10.q1c	Num_hits= 0
AfB288e11.p1c	Num_hits= 0
AfB288f01.p1c	Num_hits= 0
AfB288f03.p1c	Num_hits= 0
AfB288f03.q1c	Num_hits= 0
AfB288f04.p1c	Num_hits= 0
AfB288f04.q1c	Num_hits= 1	Hit= Afu3g14150
AfB288f05.q1c	Num_hits= 1	Hit= Afu2g09910
AfB288f06.q1c	Num_hits= 1	Hit= Afu3g10270
AfB288f07.p1c	Num_hits= 0
AfB288f07.q1c	Num_hits= 0
AfB288f09.p1c	Num_hits= 0
AfB288f09.q1c	Num_hits= 0
AfB288f10.p1c	Num_hits= 0
AfB288f10.q1c	Num_hits= 0
AfB288f12.p1c	Num_hits= 0
AfB288g01.p1c	Num_hits= 0
AfB288g01.q1c	Num_hits= 0
AfB288g02.q1c	Num_hits= 1	Hit= Afu2g14910
AfB288g03.p1c	Num_hits= 0
AfB288g04.p1c	Num_hits= 0
AfB288g04.q1c	Num_hits= 0
AfB288g05.p1c	Num_hits= 0
AfB288g05.q1c	Num_hits= 1	Hit= Afu8g04270
AfB288g06.p1c	Num_hits= 0
AfB288g06.q1c	Num_hits= 1	Hit= Afu7g03910
AfB288g07.p1c	Num_hits= 0
AfB288g07.q1c	Num_hits= 0
AfB288g08.q1c	Num_hits= 1	Hit= Afu5g12730
AfB288g09.q1c	Num_hits= 1	Hit= Afu2g15520
AfB288g10.p1c	Num_hits= 0
AfB288g10.q1c	Num_hits= 0
AfB288g11.q1c	Num_hits= 1	Hit= Afu1g13990
AfB288g12.q1c	Num_hits= 1	Hit= Afu8g01770
AfB288h01.q1c	Num_hits= 1	Hit= Afu1g05060
AfB288h02.p1c	Num_hits= 0
AfB288h02.q1c	Num_hits= 0
AfB288h03.p1c	Num_hits= 0
AfB288h03.q1c	Num_hits= 0
AfB288h05.p1c	Num_hits= 0
AfB288h05.q1c	Num_hits= 1	Hit= Afu7g06870
AfB288h06.p1c	Num_hits= 0
AfB288h07.p1c	Num_hits= 0
AfB288h09.q1c	Num_hits= 0
AfB288h11.p1c	Num_hits= 0
AfB288h11.q1c	Num_hits= 0
AfB288h12.q1c	Num_hits= 0
AfB289a02.p1c	Num_hits= 0
AfB289a02.q1c	Num_hits= 1	Hit= Afu1g03760
AfB289a04.p1c	Num_hits= 0
AfB289a04.q1c	Num_hits= 1	Hit= Afu5g11340
AfB289a05.p1c	Num_hits= 1	Hit= Afu2g04540
AfB289a05.q1c	Num_hits= 1	Hit= Afu2g04640
AfB289a06.p1c	Num_hits= 1	Hit= Afu2g05210
AfB289a06.q1c	Num_hits= 0
AfB289a07.p1c	Num_hits= 15	Hit= Afu2g18080
AfB289a07.p1c	Num_hits= 15	Hit= Afu3g09430
AfB289a07.p1c	Num_hits= 15	Hit= Afu3g15370
AfB289a07.p1c	Num_hits= 15	Hit= Afu4g00820
AfB289a07.p1c	Num_hits= 15	Hit= Afu4g02640
AfB289a07.p1c	Num_hits= 15	Hit= Afu4g14870
AfB289a07.p1c	Num_hits= 15	Hit= Afu5g00270
AfB289a07.p1c	Num_hits= 15	Hit= Afu6g00780
AfB289a07.p1c	Num_hits= 15	Hit= Afu6g00790
AfB289a07.p1c	Num_hits= 15	Hit= Afu6g09470
AfB289a07.p1c	Num_hits= 15	Hit= Afu6g14660
AfB289a07.p1c	Num_hits= 15	Hit= Afu7g08200
AfB289a07.p1c	Num_hits= 15	Hit= Afu8g00310
AfB289a07.p1c	Num_hits= 15	Hit= Afu8g01040
AfB289a07.p1c	Num_hits= 15	Hit= Afu8g06290
AfB289a07.q1c	Num_hits= 0
AfB289a08.p1c	Num_hits= 0
AfB289a08.q1c	Num_hits= 0
AfB289a09.p1c	Num_hits= 1	Hit= Afu3g03820
AfB289a09.q1c	Num_hits= 2	Hit= Afu3g03980
AfB289a10.q1c	Num_hits= 18	Hit= Afu1g05030
AfB289a10.q1c	Num_hits= 18	Hit= Afu1g13770
AfB289a10.q1c	Num_hits= 18	Hit= Afu1g14760
AfB289a10.q1c	Num_hits= 18	Hit= Afu2g08930
AfB289a10.q1c	Num_hits= 18	Hit= Afu3g12540
AfB289a10.q1c	Num_hits= 18	Hit= Afu4g00780
AfB289a10.q1c	Num_hits= 18	Hit= Afu4g06450
AfB289a10.q1c	Num_hits= 18	Hit= Afu5g02810
AfB289a10.q1c	Num_hits= 18	Hit= Afu5g02980
AfB289a10.q1c	Num_hits= 18	Hit= Afu5g06920
AfB289a10.q1c	Num_hits= 18	Hit= Afu6g02880
AfB289a10.q1c	Num_hits= 18	Hit= Afu6g03610
AfB289a10.q1c	Num_hits= 18	Hit= Afu6g03650
AfB289a10.q1c	Num_hits= 18	Hit= Afu6g10920
AfB289a11.p1c	Num_hits= 0
AfB289a11.q1c	Num_hits= 1	Hit= Afu3g07460
AfB289a12.p1c	Num_hits= 1	Hit= Afu4g00500
AfB289a12.q1c	Num_hits= 0
AfB289b01.q1c	Num_hits= 0
AfB289b02.q1c	Num_hits= 0
AfB289b03.p1c	Num_hits= 0
AfB289b03.q1c	Num_hits= 0
AfB289b04.p1c	Num_hits= 0
AfB289b04.q1c	Num_hits= 0
AfB289b07.q1c	Num_hits= 4	Hit= Afu1g11560
AfB289b08.p1c	Num_hits= 0
AfB289b08.q1c	Num_hits= 1	Hit= Afu5g06420
AfB289b09.p1c	Num_hits= 0
AfB289b10.p1c	Num_hits= 0
AfB289b10.q1c	Num_hits= 0
AfB289b11.q1c	Num_hits= 0
AfB289b12.q1c	Num_hits= 0
AfB289c01.q1c	Num_hits= 0
AfB289c02.q1c	Num_hits= 2	Hit= Afu7g07060
AfB289c02.q1c	Num_hits= 2	Hit= Afu7g08310
AfB289c03.q1c	Num_hits= 0
AfB289c04.p1c	Num_hits= 0
AfB289c04.q1c	Num_hits= 2	Hit= Afu3g03700
AfB289c05.q1c	Num_hits= 0
AfB289c06.p1c	Num_hits= 0
AfB289c06.q1c	Num_hits= 1	Hit= Afu3g04220
AfB289c07.p1c	Num_hits= 1	Hit= Afu1g13040
AfB289c07.q1c	Num_hits= 1	Hit= Afu1g13100
AfB289c08.p1c	Num_hits= 0
AfB289c08.q1c	Num_hits= 0
AfB289c09.p1c	Num_hits= 1	Hit= Afu2g05970
AfB289c09.q1c	Num_hits= 1	Hit= Afu2g06130
AfB289c11.p1c	Num_hits= 0
AfB289c11.q1c	Num_hits= 1	Hit= Afu2g11020
AfB289d01.p1c	Num_hits= 1	Hit= Afu6g10360
AfB289d02.p1c	Num_hits= 1	Hit= Afu1g13050
AfB289d02.q1c	Num_hits= 1	Hit= Afu1g13310
AfB289d03.p1c	Num_hits= 1	Hit= Afu8g02140
AfB289d03.q1c	Num_hits= 0
AfB289d07.p1c	Num_hits= 0
AfB289d07.q1c	Num_hits= 1	Hit= Afu5g14200
AfB289d09.q1c	Num_hits= 1	Hit= Afu6g13460
AfB289d10.p1c	Num_hits= 0
AfB289d10.q1c	Num_hits= 1	Hit= Afu7g04330
AfB289e01.p1c	Num_hits= 0
AfB289e01.q1c	Num_hits= 1	Hit= Afu2g03360
AfB289e02.p1c	Num_hits= 0
AfB289e02.q1c	Num_hits= 0
AfB289e03.p1c	Num_hits= 0
AfB289e03.q1c	Num_hits= 0
AfB289e04.p1c	Num_hits= 0
AfB289e04.q1c	Num_hits= 0
AfB289e07.p1c	Num_hits= 1	Hit= Afu2g16660
AfB289e07.q1c	Num_hits= 0
AfB289e08.p1c	Num_hits= 0
AfB289e08.q1c	Num_hits= 1	Hit= Afu2g15010
AfB289e09.p1c	Num_hits= 0
AfB289e09.q1c	Num_hits= 0
AfB289e10.q1c	Num_hits= 1	Hit= Afu2g15820
AfB289e11.q1c	Num_hits= 0
AfB289e12.q1c	Num_hits= 1	Hit= Afu4g13880
AfB289f02.p1c	Num_hits= 0
AfB289f02.q1c	Num_hits= 0
AfB289f05.q1c	Num_hits= 0
AfB289f06.p1c	Num_hits= 0
AfB289f06.q1c	Num_hits= 0
AfB289f09.p1c	Num_hits= 0
AfB289f09.q1c	Num_hits= 1	Hit= Afu1g03890
AfB289f10.p1c	Num_hits= 0
AfB289f10.q1c	Num_hits= 1	Hit= Afu5g10890
AfB289f11.q1c	Num_hits= 0
AfB289g01.p1c	Num_hits= 0
AfB289g01.q1c	Num_hits= 1	Hit= Afu4g03180
AfB289g02.p1c	Num_hits= 0
AfB289g02.q1c	Num_hits= 1	Hit= Afu5g14510
AfB289g03.p1c	Num_hits= 0
AfB289g03.q1c	Num_hits= 0
AfB289g04.q1c	Num_hits= 0
AfB289g05.p1c	Num_hits= 1	Hit= Afu2g15860
AfB289g05.q1c	Num_hits= 1	Hit= Afu2g15690
AfB289g06.p1c	Num_hits= 0
AfB289g06.q1c	Num_hits= 1	Hit= Afu3g10500
AfB289g07.p1c	Num_hits= 1	Hit= Afu5g02140
AfB289g07.q1c	Num_hits= 1	Hit= Afu5g01850
AfB289g09.p1c	Num_hits= 1	Hit= Afu5g12720
AfB289g09.q1c	Num_hits= 1	Hit= Afu5g12730
AfB289g10.p1c	Num_hits= 0
AfB289g10.q1c	Num_hits= 1	Hit= Afu2g04480
AfB289g11.p1c	Num_hits= 0
AfB289g11.q1c	Num_hits= 0
AfB289g12.p1c	Num_hits= 0
AfB289h01.p1c	Num_hits= 1	Hit= Afu2g04080
AfB289h01.q1c	Num_hits= 0
AfB289h02.p1c	Num_hits= 1	Hit= Afu1g14720
AfB289h02.q1c	Num_hits= 0
AfB289h03.p1c	Num_hits= 0
AfB289h03.q1c	Num_hits= 1	Hit= Afu3g08610
AfB289h07.p1c	Num_hits= 1	Hit= Afu1g13710
AfB289h07.q1c	Num_hits= 0
AfB289h08.p1c	Num_hits= 1	Hit= Afu3g05590
AfB289h08.q1c	Num_hits= 0
AfB289h09.p1c	Num_hits= 1	Hit= Afu1g02760
AfB289h10.p1c	Num_hits= 1	Hit= Afu2g09700
AfB289h10.q1c	Num_hits= 1	Hit= Afu2g09350
AfB289h12.p1c	Num_hits= 0
AfB28-mq1_10a01.q1c	Num_hits= 0
AfB28-mq1_10a04.p1c	Num_hits= 0
AfB28-mq1_10Aa01.p1c	Num_hits= 0
AfB28-mq1_10Aa02.p1c	Num_hits= 0
AfB28-mq1_10Aa04.p1c	Num_hits= 0
AfB28-mq1_10Aa04.q1c	Num_hits= 2	Hit= Afu4g14360
AfB28-mq1_10Aa04.q1c	Num_hits= 2	Hit= Afu5g07560
AfB28-mq1_10Aa06.p1c	Num_hits= 0
AfB28-mq1_10Aa06.q1c	Num_hits= 0
AfB28-mq1_10Aa07.p1c	Num_hits= 0
AfB28-mq1_10Aa07.q1c	Num_hits= 1	Hit= Afu2g11920
AfB28-mq1_10Aa08.p1c	Num_hits= 2	Hit= Afu1g10880
AfB28-mq1_10Aa08.q1c	Num_hits= 0
AfB28-mq1_10Aa09.p1c	Num_hits= 0
AfB28-mq1_10Aa09.q1c	Num_hits= 1	Hit= Afu2g09040
AfB28-mq1_10Aa10.p1c	Num_hits= 0
AfB28-mq1_10Aa10.q1c	Num_hits= 1	Hit= Afu3g10080
AfB28-mq1_10Aa11.p1c	Num_hits= 1	Hit= Afu5g09610
AfB28-mq1_10Aa11.q1c	Num_hits= 0
AfB28-mq1_10Ab02.p1c	Num_hits= 1	Hit= Afu6g03950
AfB28-mq1_10Ab04.p1c	Num_hits= 0
AfB28-mq1_10Ab05.p1c	Num_hits= 1	Hit= Afu4g13760
AfB28-mq1_10Ab06.p1c	Num_hits= 0
AfB28-mq1_10Ab07.q1c	Num_hits= 0
AfB28-mq1_10Ab08.p1c	Num_hits= 1	Hit= Afu1g03680
AfB28-mq1_10Ab09.p1c	Num_hits= 0
AfB28-mq1_10Ab10.p1c	Num_hits= 0
AfB28-mq1_10Ab10.q1c	Num_hits= 0
AfB28-mq1_10Ab12.p1c	Num_hits= 0
AfB28-mq1_10Ac01.p1c	Num_hits= 0
AfB28-mq1_10Ac01.q1c	Num_hits= 0
AfB28-mq1_10Ac02.p1c	Num_hits= 0
AfB28-mq1_10Ac02.q1c	Num_hits= 0
AfB28-mq1_10Ac04.q1c	Num_hits= 0
AfB28-mq1_10Ac05.q1c	Num_hits= 0
AfB28-mq1_10Ac06.p1c	Num_hits= 0
AfB28-mq1_10Ac08.p1c	Num_hits= 0
AfB28-mq1_10Ac11.p1c	Num_hits= 0
AfB28-mq1_10Ac12.p1c	Num_hits= 1	Hit= Afu1g12690
AfB28-mq1_10Ad04.p1c	Num_hits= 1	Hit= Afu6g12840
AfB28-mq1_10Ad04.q1c	Num_hits= 0
AfB28-mq1_10Ad08.p1c	Num_hits= 1	Hit= Afu2g17190
AfB28-mq1_10Ad08.q1c	Num_hits= 0
AfB28-mq1_10Ad09.p1c	Num_hits= 0
AfB28-mq1_10Ad09.q1c	Num_hits= 0
AfB28-mq1_10Ad10.q1c	Num_hits= 1	Hit= Afu6g13320
AfB28-mq1_10Ad11.p1c	Num_hits= 0
AfB28-mq1_10Ad11.q1c	Num_hits= 1	Hit= Afu3g09930
AfB28-mq1_10Ad12.p1c	Num_hits= 0
AfB28-mq1_10Ae01.p1c	Num_hits= 0
AfB28-mq1_10Ae01.q1c	Num_hits= 1	Hit= Afu3g01400
AfB28-mq1_10Ae03.q1c	Num_hits= 1	Hit= Afu4g01470
AfB28-mq1_10Ae04.p1c	Num_hits= 0
AfB28-mq1_10Ae04.q1c	Num_hits= 0
AfB28-mq1_10Ae05.p1c	Num_hits= 0
AfB28-mq1_10Ae06.p1c	Num_hits= 2	Hit= Afu6g03690
AfB28-mq1_10Ae06.q1c	Num_hits= 1	Hit= Afu6g04050
AfB28-mq1_10Ae07.p1c	Num_hits= 0
AfB28-mq1_10Ae07.q1c	Num_hits= 0
AfB28-mq1_10Ae08.p1c	Num_hits= 1	Hit= Afu5g00820
AfB28-mq1_10Ae08.q1c	Num_hits= 0
AfB28-mq1_10Ae09.q1c	Num_hits= 2	Hit= Afu4g09440
AfB28-mq1_10Ae09.q1c	Num_hits= 2	Hit= Afu6g03690
AfB28-mq1_10Ae10.p1c	Num_hits= 0
AfB28-mq1_10Ae11.q1c	Num_hits= 1	Hit= Afu3g14760
AfB28-mq1_10Ae12.p1c	Num_hits= 1	Hit= Afu2g11020
AfB28-mq1_10Ae12.q1c	Num_hits= 1	Hit= Afu2g10920
AfB28-mq1_10Af04.p1c	Num_hits= 0
AfB28-mq1_10Af04.q1c	Num_hits= 1	Hit= Afu5g14300
AfB28-mq1_10Af05.p1c	Num_hits= 4	Hit= Afu4g08600
AfB28-mq1_10Af05.p1c	Num_hits= 4	Hit= Afu8g02310
AfB28-mq1_10Af05.q1c	Num_hits= 0
AfB28-mq1_10Af06.p1c	Num_hits= 9	Hit= Afu2g18080
AfB28-mq1_10Af06.p1c	Num_hits= 9	Hit= Afu3g09440
AfB28-mq1_10Af06.p1c	Num_hits= 9	Hit= Afu3g15360
AfB28-mq1_10Af06.p1c	Num_hits= 9	Hit= Afu4g14880
AfB28-mq1_10Af06.p1c	Num_hits= 9	Hit= Afu6g09480
AfB28-mq1_10Af06.p1c	Num_hits= 9	Hit= Afu6g14650
AfB28-mq1_10Af06.p1c	Num_hits= 9	Hit= Afu8g00310
AfB28-mq1_10Af06.p1c	Num_hits= 9	Hit= Afu8g01040
AfB28-mq1_10Af06.p1c	Num_hits= 9	Hit= Afu8g06290
AfB28-mq1_10Af06.q1c	Num_hits= 0
AfB28-mq1_10Af07.p1c	Num_hits= 0
AfB28-mq1_10Af07.q1c	Num_hits= 0
AfB28-mq1_10Af11.p1c	Num_hits= 0
AfB28-mq1_10Af11.q1c	Num_hits= 1	Hit= Afu2g03090
AfB28-mq1_10Af12.q1c	Num_hits= 0
AfB28-mq1_10Ag01.p1c	Num_hits= 0
AfB28-mq1_10Ag02.p1c	Num_hits= 0
AfB28-mq1_10Ag02.q1c	Num_hits= 0
AfB28-mq1_10Ag03.p1c	Num_hits= 0
AfB28-mq1_10Ag03.q1c	Num_hits= 1	Hit= Afu4g05840
AfB28-mq1_10Ag04.p1c	Num_hits= 0
AfB28-mq1_10Ag04.q1c	Num_hits= 0
AfB28-mq1_10Ag05.p1c	Num_hits= 0
AfB28-mq1_10Ag05.q1c	Num_hits= 0
AfB28-mq1_10Ag07.p1c	Num_hits= 0
AfB28-mq1_10Ag08.p1c	Num_hits= 1	Hit= Afu1g04360
AfB28-mq1_10Ag11.p1c	Num_hits= 2	Hit= Afu1g12690
AfB28-mq1_10Ag11.q1c	Num_hits= 0
AfB28-mq1_10Ag12.p1c	Num_hits= 1	Hit= Afu2g10430
AfB28-mq1_10Ah02.p1c	Num_hits= 0
AfB28-mq1_10Ah02.q1c	Num_hits= 1	Hit= Afu4g09030
AfB28-mq1_10Ah03.p1c	Num_hits= 1	Hit= Afu4g04440
AfB28-mq1_10Ah03.q1c	Num_hits= 0
AfB28-mq1_10Ah04.p1c	Num_hits= 1	Hit= Afu2g05390
AfB28-mq1_10Ah04.q1c	Num_hits= 0
AfB28-mq1_10Ah06.p1c	Num_hits= 0
AfB28-mq1_10Ah06.q1c	Num_hits= 0
AfB28-mq1_10Ah08.p1c	Num_hits= 1	Hit= Afu1g04360
AfB28-mq1_10Ah09.p1c	Num_hits= 1	Hit= Afu2g09700
AfB28-mq1_10Ah09.q1c	Num_hits= 0
AfB28-mq1_10Ah10.p1c	Num_hits= 0
AfB28-mq1_10Ah10.q1c	Num_hits= 0
AfB28-mq1_10Ah11.p1c	Num_hits= 1	Hit= Afu8g01640
AfB28-mq1_10Ah11.q1c	Num_hits= 0
AfB28-mq1_10Ah12.q1c	Num_hits= 0
AfB28-mq1_10b02.p1c	Num_hits= 1	Hit= Afu6g03950
AfB28-mq1_10b05.p1c	Num_hits= 1	Hit= Afu4g13760
AfB28-mq1_10c05.p1c	Num_hits= 0
AfB28-mq1_10c06.p1c	Num_hits= 0
AfB28-mq1_10d04.p1c	Num_hits= 1	Hit= Afu6g12840
AfB28-mq1_10d06.p1c	Num_hits= 0
AfB28-mq1_10d08.p1c	Num_hits= 1	Hit= Afu2g17190
AfB28-mq1_10e05.p1c	Num_hits= 0
AfB28-mq1_10e08.p1c	Num_hits= 1	Hit= Afu5g00820
AfB28-mq1_10f05.p1c	Num_hits= 2	Hit= Afu4g08600
AfB28-mq1_10f05.p1c	Num_hits= 2	Hit= Afu8g02310
AfB28-mq1_10g04.p1c	Num_hits= 0
AfB28-mq1_10g06.p1c	Num_hits= 0
AfB28-mq1_10g07.p1c	Num_hits= 0
AfB28-mq1_10h02.p1c	Num_hits= 0
AfB28-mq1_10h08.p1c	Num_hits= 1	Hit= Afu1g04360
AfB28-mq1_13a02.q1c	Num_hits= 1	Hit= Afu4g12410
AfB28-mq1_13a03.q1c	Num_hits= 1	Hit= Afu4g01580
AfB28-mq1_13a04.p1c	Num_hits= 0
AfB28-mq1_13a04.p1ca	Num_hits= 0
AfB28-mq1_13a04.q1c	Num_hits= 0
AfB28-mq1_13a04.q1ca	Num_hits= 0
AfB28-mq1_13a05.p1c	Num_hits= 0
AfB28-mq1_13a05.q1c	Num_hits= 0
AfB28-mq1_13a05.q1ca	Num_hits= 0
AfB28-mq1_13a06.p1c	Num_hits= 0
AfB28-mq1_13a06.p1ca	Num_hits= 0
AfB28-mq1_13a06.q1c	Num_hits= 1	Hit= Afu5g04250
AfB28-mq1_13a06.q1ca	Num_hits= 0
AfB28-mq1_13a08.p1c	Num_hits= 0
AfB28-mq1_13a08.q1c	Num_hits= 0
AfB28-mq1_13a08.q1ca	Num_hits= 0
AfB28-mq1_13a09.p1c	Num_hits= 0
AfB28-mq1_13a09.p1ca	Num_hits= 1	Hit= Afu7g08620
AfB28-mq1_13a09.q1c	Num_hits= 0
AfB28-mq1_13a09.q1ca	Num_hits= 0
AfB28-mq1_13a10.p1c	Num_hits= 0
AfB28-mq1_13a10.p1ca	Num_hits= 0
AfB28-mq1_13a10.q1c	Num_hits= 0
AfB28-mq1_13a10.q1ca	Num_hits= 0
AfB28-mq1_13a12.p1ca	Num_hits= 1	Hit= Afu8g05210
AfB28-mq1_13a12.q1c	Num_hits= 0
AfB28-mq1_13a12.q1ca	Num_hits= 0
AfB28-mq1_13b02.p1ca	Num_hits= 1	Hit= Afu5g11900
AfB28-mq1_13b02.q1ca	Num_hits= 1	Hit= Afu5g12020
AfB28-mq1_13b03.q1c	Num_hits= 1	Hit= Afu4g01580
AfB28-mq1_13b03.q1ca	Num_hits= 1	Hit= Afu3g02700
AfB28-mq1_13b04.p1c	Num_hits= 0
AfB28-mq1_13b04.p1ca	Num_hits= 0
AfB28-mq1_13b04.q1c	Num_hits= 1	Hit= Afu5g10890
AfB28-mq1_13b04.q1ca	Num_hits= 1	Hit= Afu5g10890
AfB28-mq1_13b06.p1c	Num_hits= 0
AfB28-mq1_13b06.q1c	Num_hits= 0
AfB28-mq1_13b06.q1ca	Num_hits= 0
AfB28-mq1_13b07.p1c	Num_hits= 1	Hit= Afu5g14510
AfB28-mq1_13b07.q1c	Num_hits= 1	Hit= Afu5g14350
AfB28-mq1_13b07.q1ca	Num_hits= 1	Hit= Afu5g14350
AfB28-mq1_13b08.p1c	Num_hits= 0
AfB28-mq1_13b08.p1ca	Num_hits= 0
AfB28-mq1_13b08.q1c	Num_hits= 0
AfB28-mq1_13b08.q1ca	Num_hits= 0
AfB28-mq1_13b09.p1c	Num_hits= 0
AfB28-mq1_13b09.p1ca	Num_hits= 0
AfB28-mq1_13b09.q1c	Num_hits= 0
AfB28-mq1_13b09.q1ca	Num_hits= 0
AfB28-mq1_13b10.p1c	Num_hits= 0
AfB28-mq1_13b10.p1ca	Num_hits= 0
AfB28-mq1_13b10.q1c	Num_hits= 1	Hit= Afu8g01390
AfB28-mq1_13b10.q1ca	Num_hits= 1	Hit= Afu8g01390
AfB28-mq1_13b11.p1c	Num_hits= 0
AfB28-mq1_13b11.p1ca	Num_hits= 0
AfB28-mq1_13b11.q1c	Num_hits= 0
AfB28-mq1_13b11.q1ca	Num_hits= 0
AfB28-mq1_13c01.p1ca	Num_hits= 0
AfB28-mq1_13c01.q1ca	Num_hits= 0
AfB28-mq1_13c02.p1ca	Num_hits= 0
AfB28-mq1_13c02.q1c	Num_hits= 0
AfB28-mq1_13c02.q1ca	Num_hits= 0
AfB28-mq1_13c05.p1ca	Num_hits= 1	Hit= Afu2g09540
AfB28-mq1_13c05.q1c	Num_hits= 1	Hit= Afu2g09570
AfB28-mq1_13c05.q1ca	Num_hits= 1	Hit= Afu2g09570
AfB28-mq1_13c09.p1ca	Num_hits= 0
AfB28-mq1_13c09.q1c	Num_hits= 1	Hit= Afu2g14280
AfB28-mq1_13c09.q1ca	Num_hits= 1	Hit= Afu2g14280
AfB28-mq1_13c10.q1c	Num_hits= 0
AfB28-mq1_13c10.q1ca	Num_hits= 0
AfB28-mq1_13c12.p1ca	Num_hits= 0
AfB28-mq1_13c12.q1c	Num_hits= 0
AfB28-mq1_13d02.p1ca	Num_hits= 0
AfB28-mq1_13d02.q1c	Num_hits= 1	Hit= Afu7g04890
AfB28-mq1_13d02.q1ca	Num_hits= 1	Hit= Afu7g04890
AfB28-mq1_13d03.p1c	Num_hits= 1	Hit= Afu8g02350
AfB28-mq1_13d03.p1ca	Num_hits= 1	Hit= Afu8g02350
AfB28-mq1_13d03.q1c	Num_hits= 0
AfB28-mq1_13d03.q1ca	Num_hits= 0
AfB28-mq1_13d04.p1c	Num_hits= 0
AfB28-mq1_13d04.p1ca	Num_hits= 0
AfB28-mq1_13d04.q1c	Num_hits= 0
AfB28-mq1_13d04.q1ca	Num_hits= 0
AfB28-mq1_13d05.p1c	Num_hits= 0
AfB28-mq1_13d05.p1ca	Num_hits= 1	Hit= Afu5g12730
AfB28-mq1_13d05.q1c	Num_hits= 0
AfB28-mq1_13d05.q1ca	Num_hits= 0
AfB28-mq1_13d06.p1c	Num_hits= 0
AfB28-mq1_13d06.p1ca	Num_hits= 1	Hit= Afu5g02970
AfB28-mq1_13d06.q1c	Num_hits= 0
AfB28-mq1_13d06.q1ca	Num_hits= 0
AfB28-mq1_13d07.p1c	Num_hits= 1	Hit= Afu3g11690
AfB28-mq1_13d07.p1ca	Num_hits= 1	Hit= Afu3g11690
AfB28-mq1_13d07.q1c	Num_hits= 0
AfB28-mq1_13d07.q1ca	Num_hits= 0
AfB28-mq1_13d08.p1c	Num_hits= 0
AfB28-mq1_13d08.p1ca	Num_hits= 0
AfB28-mq1_13d08.q1c	Num_hits= 1	Hit= Afu1g02140
AfB28-mq1_13d08.q1ca	Num_hits= 1	Hit= Afu1g02140
AfB28-mq1_13d09.p1c	Num_hits= 0
AfB28-mq1_13d09.p1ca	Num_hits= 0
AfB28-mq1_13d09.q1c	Num_hits= 0
AfB28-mq1_13d09.q1ca	Num_hits= 0
AfB28-mq1_13d10.p1c	Num_hits= 1	Hit= Afu3g08400
AfB28-mq1_13d10.p1ca	Num_hits= 1	Hit= Afu3g08400
AfB28-mq1_13d10.q1c	Num_hits= 1	Hit= Afu3g08710
AfB28-mq1_13d10.q1ca	Num_hits= 1	Hit= Afu3g08710
AfB28-mq1_13d11.p1c	Num_hits= 0
AfB28-mq1_13d11.p1ca	Num_hits= 0
AfB28-mq1_13d11.q1c	Num_hits= 0
AfB28-mq1_13d11.q1ca	Num_hits= 0
AfB28-mq1_13d12.p1ca	Num_hits= 0
AfB28-mq1_13d12.q1c	Num_hits= 0
AfB28-mq1_13d12.q1ca	Num_hits= 0
AfB28-mq1_13e03.p1c	Num_hits= 0
AfB28-mq1_13e03.q1c	Num_hits= 0
AfB28-mq1_13e03.q1ca	Num_hits= 0
AfB28-mq1_13e04.q1c	Num_hits= 0
AfB28-mq1_13e06.p1ca	Num_hits= 0
AfB28-mq1_13e06.q1c	Num_hits= 0
AfB28-mq1_13e06.q1ca	Num_hits= 0
AfB28-mq1_13e07.p1ca	Num_hits= 2	Hit= Afu4g00510
AfB28-mq1_13e07.p1ca	Num_hits= 2	Hit= Afu7g08600
AfB28-mq1_13e07.q1c	Num_hits= 0
AfB28-mq1_13e07.q1ca	Num_hits= 0
AfB28-mq1_13e09.p1ca	Num_hits= 0
AfB28-mq1_13e10.p1ca	Num_hits= 1	Hit= Afu3g07620
AfB28-mq1_13e10.q1c	Num_hits= 0
AfB28-mq1_13e10.q1ca	Num_hits= 0
AfB28-mq1_13e11.p1c	Num_hits= 0
AfB28-mq1_13e11.p1ca	Num_hits= 0
AfB28-mq1_13e11.q1c	Num_hits= 0
AfB28-mq1_13e11.q1ca	Num_hits= 0
AfB28-mq1_13e12.p1ca	Num_hits= 0
AfB28-mq1_13e12.q1c	Num_hits= 1	Hit= Afu4g00770
AfB28-mq1_13e12.q1ca	Num_hits= 1	Hit= Afu4g00770
AfB28-mq1_13f01.p1ca	Num_hits= 1	Hit= Afu6g04500
AfB28-mq1_13f01.q1c	Num_hits= 1	Hit= Afu6g04470
AfB28-mq1_13f01.q1ca	Num_hits= 1	Hit= Afu6g04470
AfB28-mq1_13f02.p1c	Num_hits= 0
AfB28-mq1_13f02.p1ca	Num_hits= 1	Hit= Afu8g06610
AfB28-mq1_13f02.q1c	Num_hits= 3	Hit= Afu8g06870
AfB28-mq1_13f02.q1ca	Num_hits= 3	Hit= Afu8g06870
AfB28-mq1_13f03.p1c	Num_hits= 0
AfB28-mq1_13f03.p1ca	Num_hits= 0
AfB28-mq1_13f03.q1c	Num_hits= 0
AfB28-mq1_13f03.q1ca	Num_hits= 0
AfB28-mq1_13f04.p1ca	Num_hits= 1	Hit= Afu1g13370
AfB28-mq1_13f04.q1c	Num_hits= 1	Hit= Afu1g13580
AfB28-mq1_13f04.q1ca	Num_hits= 0
AfB28-mq1_13f05.p1c	Num_hits= 0
AfB28-mq1_13f05.p1ca	Num_hits= 0
AfB28-mq1_13f05.q1c	Num_hits= 0
AfB28-mq1_13f05.q1ca	Num_hits= 0
AfB28-mq1_13f06.p1c	Num_hits= 0
AfB28-mq1_13f06.q1ca	Num_hits= 0
AfB28-mq1_13f07.p1c	Num_hits= 1	Hit= Afu7g00820
AfB28-mq1_13f07.p1ca	Num_hits= 1	Hit= Afu7g00820
AfB28-mq1_13f07.q1c	Num_hits= 0
AfB28-mq1_13f07.q1ca	Num_hits= 0
AfB28-mq1_13f08.p1c	Num_hits= 0
AfB28-mq1_13f08.p1ca	Num_hits= 1	Hit= Afu1g03800
AfB28-mq1_13f08.q1c	Num_hits= 0
AfB28-mq1_13f08.q1ca	Num_hits= 0
AfB28-mq1_13f09.p1c	Num_hits= 1	Hit= Afu5g11500
AfB28-mq1_13f09.q1c	Num_hits= 1	Hit= Afu5g11330
AfB28-mq1_13f11.q1c	Num_hits= 0
AfB28-mq1_13f11.q1ca	Num_hits= 1	Hit= Afu1g16780
AfB28-mq1_13f12.q1ca	Num_hits= 1	Hit= Afu3g14370
AfB28-mq1_13g01.p1ca	Num_hits= 0
AfB28-mq1_13g01.q1c	Num_hits= 0
AfB28-mq1_13g01.q1ca	Num_hits= 0
AfB28-mq1_13g02.p1ca	Num_hits= 1	Hit= Afu1g09210
AfB28-mq1_13g02.q1c	Num_hits= 1	Hit= Afu1g08940
AfB28-mq1_13g02.q1ca	Num_hits= 1	Hit= Afu1g08940
AfB28-mq1_13g03.p1c	Num_hits= 0
AfB28-mq1_13g03.p1ca	Num_hits= 0
AfB28-mq1_13g03.q1c	Num_hits= 1	Hit= Afu7g06290
AfB28-mq1_13g03.q1ca	Num_hits= 1	Hit= Afu7g06290
AfB28-mq1_13g05.p1c	Num_hits= 0
AfB28-mq1_13g05.p1ca	Num_hits= 1	Hit= Afu2g16080
AfB28-mq1_13g05.q1c	Num_hits= 0
AfB28-mq1_13g05.q1ca	Num_hits= 0
AfB28-mq1_13g06.p1ca	Num_hits= 0
AfB28-mq1_13g06.q1c	Num_hits= 1	Hit= Afu8g06180
AfB28-mq1_13g06.q1ca	Num_hits= 1	Hit= Afu8g06180
AfB28-mq1_13g07.p1ca	Num_hits= 0
AfB28-mq1_13g07.q1ca	Num_hits= 1	Hit= Afu1g16610
AfB28-mq1_13g08.p1c	Num_hits= 1	Hit= Afu5g01730
AfB28-mq1_13g08.p1ca	Num_hits= 0
AfB28-mq1_13g08.q1c	Num_hits= 0
AfB28-mq1_13g09.p1ca	Num_hits= 0
AfB28-mq1_13g09.q1ca	Num_hits= 0
AfB28-mq1_13g10.p1c	Num_hits= 1	Hit= Afu2g02360
AfB28-mq1_13g10.p1ca	Num_hits= 1	Hit= Afu2g02360
AfB28-mq1_13g10.q1c	Num_hits= 0
AfB28-mq1_13g10.q1ca	Num_hits= 0
AfB28-mq1_13g11.p1ca	Num_hits= 1	Hit= Afu2g02360
AfB28-mq1_13g11.q1ca	Num_hits= 0
AfB28-mq1_13g12.p1c	Num_hits= 0
AfB28-mq1_13g12.p1ca	Num_hits= 0
AfB28-mq1_13g12.q1ca	Num_hits= 5	Hit= Afu2g00090
AfB28-mq1_13g12.q1ca	Num_hits= 5	Hit= Afu2g18100
AfB28-mq1_13g12.q1ca	Num_hits= 5	Hit= Afu3g15395
AfB28-mq1_13g12.q1ca	Num_hits= 5	Hit= Afu7g00090
AfB28-mq1_13g12.q1ca	Num_hits= 5	Hit= Afu8g07400
AfB28-mq1_13h01.p1ca	Num_hits= 0
AfB28-mq1_13h01.q1c	Num_hits= 0
AfB28-mq1_13h01.q1ca	Num_hits= 0
AfB28-mq1_13h02.p1ca	Num_hits= 0
AfB28-mq1_13h02.q1c	Num_hits= 0
AfB28-mq1_13h02.q1ca	Num_hits= 0
AfB28-mq1_13h03.p1ca	Num_hits= 4	Hit= Afu3g07300
AfB28-mq1_13h03.q1c	Num_hits= 0
AfB28-mq1_13h03.q1ca	Num_hits= 0
AfB28-mq1_13h04.p1c	Num_hits= 0
AfB28-mq1_13h04.p1ca	Num_hits= 0
AfB28-mq1_13h04.q1ca	Num_hits= 1	Hit= Afu1g09570
AfB28-mq1_13h05.p1ca	Num_hits= 0
AfB28-mq1_13h05.q1c	Num_hits= 1	Hit= Afu1g00270
AfB28-mq1_13h05.q1ca	Num_hits= 1	Hit= Afu1g00270
AfB28-mq1_13h07.p1c	Num_hits= 0
AfB28-mq1_13h07.p1ca	Num_hits= 0
AfB28-mq1_13h07.q1c	Num_hits= 1	Hit= Afu5g07970
AfB28-mq1_13h07.q1ca	Num_hits= 1	Hit= Afu5g07970
AfB28-mq1_13h08.p1c	Num_hits= 0
AfB28-mq1_13h08.p1ca	Num_hits= 0
AfB28-mq1_13h08.q1c	Num_hits= 1	Hit= Afu2g11960
AfB28-mq1_13h08.q1ca	Num_hits= 1	Hit= Afu2g11960
AfB28-mq1_13h09.p1ca	Num_hits= 17	Hit= Afu1g05030
AfB28-mq1_13h09.p1ca	Num_hits= 17	Hit= Afu1g14760
AfB28-mq1_13h09.p1ca	Num_hits= 17	Hit= Afu2g08930
AfB28-mq1_13h09.p1ca	Num_hits= 17	Hit= Afu3g06810
AfB28-mq1_13h09.p1ca	Num_hits= 17	Hit= Afu3g12540
AfB28-mq1_13h09.p1ca	Num_hits= 17	Hit= Afu3g13860
AfB28-mq1_13h09.p1ca	Num_hits= 17	Hit= Afu4g00780
AfB28-mq1_13h09.p1ca	Num_hits= 17	Hit= Afu5g02810
AfB28-mq1_13h09.p1ca	Num_hits= 17	Hit= Afu5g02980
AfB28-mq1_13h09.p1ca	Num_hits= 17	Hit= Afu5g06180
AfB28-mq1_13h09.p1ca	Num_hits= 17	Hit= Afu5g06920
AfB28-mq1_13h09.p1ca	Num_hits= 17	Hit= Afu5g09820
AfB28-mq1_13h09.p1ca	Num_hits= 17	Hit= Afu6g02880
AfB28-mq1_13h09.p1ca	Num_hits= 17	Hit= Afu6g03650
AfB28-mq1_13h09.p1ca	Num_hits= 17	Hit= Afu6g10920
AfB28-mq1_13h09.p1ca	Num_hits= 17	Hit= Afu7g03810
AfB28-mq1_13h09.q1c	Num_hits= 0
AfB28-mq1_13h09.q1ca	Num_hits= 0
AfB28-mq1_13h10.p1c	Num_hits= 0
AfB28-mq1_13h10.p1ca	Num_hits= 0
AfB28-mq1_13h10.q1c	Num_hits= 0
AfB28-mq1_13h10.q1ca	Num_hits= 0
AfB28-mq1_13h12.p1c	Num_hits= 0
AfB28-mq1_13h12.p1ca	Num_hits= 0
AfB28-mq1_13h12.q1c	Num_hits= 1	Hit= Afu3g01090
AfB28-mq1_13h12.q1ca	Num_hits= 1	Hit= Afu3g01090
AfB28-mq1_14a01.p1c	Num_hits= 0
AfB28-mq1_14a02.p1c	Num_hits= 0
AfB28-mq1_14a02.q1c	Num_hits= 1	Hit= Afu2g14370
AfB28-mq1_14a03.p1c	Num_hits= 0
AfB28-mq1_14a04.p1c	Num_hits= 0
AfB28-mq1_14a04.q1c	Num_hits= 0
AfB28-mq1_14a05.q1c	Num_hits= 0
AfB28-mq1_14a06.q1c	Num_hits= 1	Hit= Afu1g06320
AfB28-mq1_14a07.p1c	Num_hits= 1	Hit= Afu7g05800
AfB28-mq1_14a07.q1c	Num_hits= 1	Hit= Afu7g05910
AfB28-mq1_14a08.p1c	Num_hits= 0
AfB28-mq1_14a08.q1c	Num_hits= 1	Hit= Afu6g05130
AfB28-mq1_14a09.p1c	Num_hits= 1	Hit= Afu6g13150
AfB28-mq1_14a09.q1c	Num_hits= 0
AfB28-mq1_14a10.p1c	Num_hits= 1	Hit= Afu8g04410
AfB28-mq1_14a11.q1c	Num_hits= 1	Hit= Afu5g13990
AfB28-mq1_14a12.p1c	Num_hits= 0
AfB28-mq1_14a12.q1c	Num_hits= 0
AfB28-mq1_14b01.p1c	Num_hits= 1	Hit= Afu4g03000
AfB28-mq1_14b01.q1c	Num_hits= 1	Hit= Afu4g02810
AfB28-mq1_14b02.p1c	Num_hits= 0
AfB28-mq1_14b03.p1c	Num_hits= 0
AfB28-mq1_14b03.q1c	Num_hits= 0
AfB28-mq1_14b04.p1c	Num_hits= 0
AfB28-mq1_14b04.q1c	Num_hits= 1	Hit= Afu1g09210
AfB28-mq1_14b06.p1c	Num_hits= 0
AfB28-mq1_14b06.q1c	Num_hits= 0
AfB28-mq1_14b08.p1c	Num_hits= 0
AfB28-mq1_14b09.p1c	Num_hits= 0
AfB28-mq1_14b09.q1c	Num_hits= 1	Hit= Afu1g16610
AfB28-mq1_14b10.q1c	Num_hits= 0
AfB28-mq1_14b11.p1c	Num_hits= 1	Hit= Afu4g04720
AfB28-mq1_14b11.q1c	Num_hits= 0
AfB28-mq1_14b12.p1c	Num_hits= 0
AfB28-mq1_14b12.q1c	Num_hits= 1	Hit= Afu5g08230
AfB28-mq1_14c01.p1c	Num_hits= 0
AfB28-mq1_14c01.q1c	Num_hits= 0
AfB28-mq1_14c02.p1c	Num_hits= 1	Hit= Afu6g08920
AfB28-mq1_14c02.q1c	Num_hits= 1	Hit= Afu6g09270
AfB28-mq1_14c03.p1c	Num_hits= 0
AfB28-mq1_14c03.q1c	Num_hits= 0
AfB28-mq1_14c04.p1c	Num_hits= 0
AfB28-mq1_14c04.q1c	Num_hits= 0
AfB28-mq1_14c05.p1c	Num_hits= 0
AfB28-mq1_14c05.q1c	Num_hits= 1	Hit= Afu1g17420
AfB28-mq1_14c06.p1c	Num_hits= 0
AfB28-mq1_14c06.q1c	Num_hits= 0
AfB28-mq1_14c07.q1c	Num_hits= 0
AfB28-mq1_14c08.p1c	Num_hits= 0
AfB28-mq1_14c08.q1c	Num_hits= 0
AfB28-mq1_14c09.p1c	Num_hits= 2	Hit= Afu3g15040
AfB28-mq1_14c09.q1c	Num_hits= 0
AfB28-mq1_14c10.p1c	Num_hits= 1	Hit= Afu3g01360
AfB28-mq1_14c10.q1c	Num_hits= 0
AfB28-mq1_14c11.p1c	Num_hits= 0
AfB28-mq1_14c11.q1c	Num_hits= 1	Hit= Afu7g04040
AfB28-mq1_14c12.p1c	Num_hits= 1	Hit= Afu6g11360
AfB28-mq1_14c12.q1c	Num_hits= 0
AfB28-mq1_14d01.p1c	Num_hits= 0
AfB28-mq1_14d01.q1c	Num_hits= 0
AfB28-mq1_14d02.p1c	Num_hits= 0
AfB28-mq1_14d02.q1c	Num_hits= 0
AfB28-mq1_14d05.p1c	Num_hits= 0
AfB28-mq1_14d05.q1c	Num_hits= 0
AfB28-mq1_14d06.p1c	Num_hits= 1	Hit= Afu6g12580
AfB28-mq1_14d06.q1c	Num_hits= 1	Hit= Afu6g12460
AfB28-mq1_14d07.p1c	Num_hits= 13	Hit= Afu2g03570
AfB28-mq1_14d07.p1c	Num_hits= 13	Hit= Afu3g03770
AfB28-mq1_14d07.p1c	Num_hits= 13	Hit= Afu6g04480
AfB28-mq1_14d07.p1c	Num_hits= 13	Hit= Afu7g08660
AfB28-mq1_14d07.q1c	Num_hits= 0
AfB28-mq1_14d09.p1c	Num_hits= 0
AfB28-mq1_14d09.q1c	Num_hits= 0
AfB28-mq1_14d10.p1c	Num_hits= 1	Hit= Afu2g10820
AfB28-mq1_14d10.q1c	Num_hits= 0
AfB28-mq1_14d12.p1c	Num_hits= 0
AfB28-mq1_14d12.q1c	Num_hits= 1	Hit= Afu2g08180
AfB28-mq1_14e01.p1c	Num_hits= 1	Hit= Afu1g12300
AfB28-mq1_14e01.q1c	Num_hits= 0
AfB28-mq1_14e02.p1c	Num_hits= 0
AfB28-mq1_14e02.q1c	Num_hits= 0
AfB28-mq1_14e04.p1c	Num_hits= 0
AfB28-mq1_14e04.q1c	Num_hits= 1	Hit= Afu5g01550
AfB28-mq1_14e05.p1c	Num_hits= 0
AfB28-mq1_14e05.q1c	Num_hits= 1	Hit= Afu1g12490
AfB28-mq1_14e06.p1c	Num_hits= 0
AfB28-mq1_14e06.q1c	Num_hits= 1	Hit= Afu3g09070
AfB28-mq1_14e07.p1c	Num_hits= 0
AfB28-mq1_14e07.q1c	Num_hits= 0
AfB28-mq1_14e08.p1c	Num_hits= 0
AfB28-mq1_14e09.p1c	Num_hits= 1	Hit= Afu2g11740
AfB28-mq1_14e09.q1c	Num_hits= 0
AfB28-mq1_14e10.p1c	Num_hits= 0
AfB28-mq1_14e10.q1c	Num_hits= 0
AfB28-mq1_14e11.p1c	Num_hits= 0
AfB28-mq1_14e12.p1c	Num_hits= 0
AfB28-mq1_14e12.q1c	Num_hits= 0
AfB28-mq1_14f01.p1c	Num_hits= 0
AfB28-mq1_14f02.q1c	Num_hits= 0
AfB28-mq1_14f03.p1c	Num_hits= 0
AfB28-mq1_14f03.q1c	Num_hits= 0
AfB28-mq1_14f04.p1c	Num_hits= 0
AfB28-mq1_14f04.q1c	Num_hits= 1	Hit= Afu1g14330
AfB28-mq1_14f05.p1c	Num_hits= 0
AfB28-mq1_14f06.p1c	Num_hits= 1	Hit= Afu2g16140
AfB28-mq1_14f06.q1c	Num_hits= 1	Hit= Afu2g15870
AfB28-mq1_14f07.p1c	Num_hits= 0
AfB28-mq1_14f07.q1c	Num_hits= 0
AfB28-mq1_14f08.p1c	Num_hits= 0
AfB28-mq1_14f08.q1c	Num_hits= 0
AfB28-mq1_14f09.p1c	Num_hits= 0
AfB28-mq1_14f09.q1c	Num_hits= 0
AfB28-mq1_14f10.p1c	Num_hits= 0
AfB28-mq1_14f10.q1c	Num_hits= 0
AfB28-mq1_14f11.p1c	Num_hits= 0
AfB28-mq1_14f11.q1c	Num_hits= 0
AfB28-mq1_14f12.p1c	Num_hits= 1	Hit= Afu2g12140
AfB28-mq1_14f12.q1c	Num_hits= 1	Hit= Afu2g11960
AfB28-mq1_14g01.p1c	Num_hits= 0
AfB28-mq1_14g01.q1c	Num_hits= 1	Hit= Afu1g10190
AfB28-mq1_14g02.q1c	Num_hits= 0
AfB28-mq1_14g03.p1c	Num_hits= 1	Hit= Afu2g17090
AfB28-mq1_14g03.q1c	Num_hits= 1	Hit= Afu2g16940
AfB28-mq1_14g04.p1c	Num_hits= 0
AfB28-mq1_14g04.q1c	Num_hits= 0
AfB28-mq1_14g05.p1c	Num_hits= 1	Hit= Afu8g05090
AfB28-mq1_14g05.q1c	Num_hits= 0
AfB28-mq1_14g06.p1c	Num_hits= 1	Hit= Afu3g07550
AfB28-mq1_14g06.q1c	Num_hits= 0
AfB28-mq1_14g07.p1c	Num_hits= 1	Hit= Afu3g10240
AfB28-mq1_14g07.q1c	Num_hits= 0
AfB28-mq1_14g08.p1c	Num_hits= 1	Hit= Afu1g14690
AfB28-mq1_14g08.q1c	Num_hits= 0
AfB28-mq1_14g09.p1c	Num_hits= 0
AfB28-mq1_14g10.q1c	Num_hits= 0
AfB28-mq1_14g11.p1c	Num_hits= 0
AfB28-mq1_14g11.q1c	Num_hits= 1	Hit= Afu7g08590
AfB28-mq1_14h01.p1c	Num_hits= 1	Hit= Afu6g13090
AfB28-mq1_14h01.q1c	Num_hits= 1	Hit= Afu6g12930
AfB28-mq1_14h02.p1c	Num_hits= 0
AfB28-mq1_14h02.q1c	Num_hits= 0
AfB28-mq1_14h04.p1c	Num_hits= 0
AfB28-mq1_14h04.q1c	Num_hits= 0
AfB28-mq1_14h05.p1c	Num_hits= 1	Hit= Afu4g03070
AfB28-mq1_14h05.q1c	Num_hits= 0
AfB28-mq1_14h06.p1c	Num_hits= 1	Hit= Afu2g09070
AfB28-mq1_14h06.q1c	Num_hits= 1	Hit= Afu2g09270
AfB28-mq1_14h08.p1c	Num_hits= 0
AfB28-mq1_14h08.q1c	Num_hits= 0
AfB28-mq1_14h09.p1c	Num_hits= 3	Hit= Afu2g18100
AfB28-mq1_14h09.p1c	Num_hits= 3	Hit= Afu3g15395
AfB28-mq1_14h09.p1c	Num_hits= 3	Hit= Afu5g15150
AfB28-mq1_14h09.q1c	Num_hits= 0
AfB28-mq1_14h10.p1c	Num_hits= 1	Hit= Afu5g02720
AfB28-mq1_14h10.q1c	Num_hits= 1	Hit= Afu5g02570
AfB28-mq1_14h11.p1c	Num_hits= 1	Hit= Afu6g03590
AfB28-mq1_14h11.q1c	Num_hits= 0
AfB28-mq1_15a02.p1c	Num_hits= 0
AfB28-mq1_15a02.q1c	Num_hits= 0
AfB28-mq1_15a03.p1c	Num_hits= 2	Hit= Afu6g00300
AfB28-mq1_15a03.q1c	Num_hits= 1	Hit= Afu6g00120
AfB28-mq1_15a05.p1c	Num_hits= 0
AfB28-mq1_15a05.q1c	Num_hits= 0
AfB28-mq1_15a06.q1c	Num_hits= 1	Hit= Afu1g09570
AfB28-mq1_15a07.p1c	Num_hits= 0
AfB28-mq1_15a07.q1c	Num_hits= 0
AfB28-mq1_15a08.p1c	Num_hits= 0
AfB28-mq1_15a10.p1c	Num_hits= 0
AfB28-mq1_15a10.q1c	Num_hits= 1	Hit= Afu6g03870
AfB28-mq1_15a11.p1c	Num_hits= 0
AfB28-mq1_15a11.q1c	Num_hits= 1	Hit= Afu4g14770
AfB28-mq1_15a12.p1c	Num_hits= 0
AfB28-mq1_15b01.p1c	Num_hits= 0
AfB28-mq1_15b01.q1c	Num_hits= 0
AfB28-mq1_15b02.p1c	Num_hits= 0
AfB28-mq1_15b02.q1c	Num_hits= 0
AfB28-mq1_15b03.p1c	Num_hits= 0
AfB28-mq1_15b03.q1c	Num_hits= 0
AfB28-mq1_15b04.p1c	Num_hits= 0
AfB28-mq1_15b05.p1c	Num_hits= 1	Hit= Afu8g01380
AfB28-mq1_15b05.q1c	Num_hits= 0
AfB28-mq1_15b06.q1c	Num_hits= 1	Hit= Afu3g11010
AfB28-mq1_15b07.p1c	Num_hits= 0
AfB28-mq1_15b07.q1c	Num_hits= 1	Hit= Afu8g01050
AfB28-mq1_15b08.p1c	Num_hits= 0
AfB28-mq1_15b08.q1c	Num_hits= 0
AfB28-mq1_15b10.p1c	Num_hits= 1	Hit= Afu3g07270
AfB28-mq1_15b10.q1c	Num_hits= 0
AfB28-mq1_15b11.p1c	Num_hits= 1	Hit= Afu5g11810
AfB28-mq1_15b11.q1c	Num_hits= 1	Hit= Afu5g12040
AfB28-mq1_15b12.p1c	Num_hits= 1	Hit= Afu2g07470
AfB28-mq1_15b12.q1c	Num_hits= 0
AfB28-mq1_15c01.p1c	Num_hits= 1	Hit= Afu6g06880
AfB28-mq1_15c01.q1c	Num_hits= 0
AfB28-mq1_15c02.p1c	Num_hits= 1	Hit= Afu2g04080
AfB28-mq1_15c02.q1c	Num_hits= 1	Hit= Afu2g04040
AfB28-mq1_15c04.p1c	Num_hits= 0
AfB28-mq1_15c04.q1c	Num_hits= 0
AfB28-mq1_15c05.q1c	Num_hits= 0
AfB28-mq1_15c06.p1c	Num_hits= 0
AfB28-mq1_15c06.q1c	Num_hits= 0
AfB28-mq1_15c09.p1c	Num_hits= 0
AfB28-mq1_15c09.q1c	Num_hits= 1	Hit= Afu7g04190
AfB28-mq1_15c10.p1c	Num_hits= 0
AfB28-mq1_15c10.q1c	Num_hits= 0
AfB28-mq1_15c11.q1c	Num_hits= 1	Hit= Afu5g09190
AfB28-mq1_15c12.p1c	Num_hits= 1	Hit= Afu1g06940
AfB28-mq1_15c12.q1c	Num_hits= 0
AfB28-mq1_15d01.q1c	Num_hits= 1	Hit= Afu5g10400
AfB28-mq1_15d02.p1c	Num_hits= 0
AfB28-mq1_15d02.q1c	Num_hits= 0
AfB28-mq1_15d03.p1c	Num_hits= 0
AfB28-mq1_15d03.q1c	Num_hits= 1	Hit= Afu3g13740
AfB28-mq1_15d04.q1c	Num_hits= 0
AfB28-mq1_15d05.q1c	Num_hits= 0
AfB28-mq1_15d06.q1c	Num_hits= 1	Hit= Afu1g04160
AfB28-mq1_15d07.p1c	Num_hits= 0
AfB28-mq1_15d07.q1c	Num_hits= 0
AfB28-mq1_15d08.p1c	Num_hits= 0
AfB28-mq1_15d08.q1c	Num_hits= 1	Hit= Afu6g05050
AfB28-mq1_15d09.p1c	Num_hits= 0
AfB28-mq1_15d09.q1c	Num_hits= 1	Hit= Afu5g10510
AfB28-mq1_15d11.p1c	Num_hits= 0
AfB28-mq1_15d11.q1c	Num_hits= 1	Hit= Afu6g03950
AfB28-mq1_15d12.p1c	Num_hits= 0
AfB28-mq1_15e02.p1c	Num_hits= 1	Hit= Afu2g15450
AfB28-mq1_15e02.q1c	Num_hits= 0
AfB28-mq1_15e03.p1c	Num_hits= 0
AfB28-mq1_15e03.q1c	Num_hits= 0
AfB28-mq1_15e04.p1c	Num_hits= 0
AfB28-mq1_15e04.q1c	Num_hits= 0
AfB28-mq1_15e05.p1c	Num_hits= 0
AfB28-mq1_15e06.q1c	Num_hits= 0
AfB28-mq1_15e08.q1c	Num_hits= 0
AfB28-mq1_15e09.p1c	Num_hits= 0
AfB28-mq1_15e09.q1c	Num_hits= 0
AfB28-mq1_15e10.p1c	Num_hits= 0
AfB28-mq1_15e10.q1c	Num_hits= 0
AfB28-mq1_15e12.q1c	Num_hits= 1	Hit= Afu3g06000
AfB28-mq1_15f02.p1c	Num_hits= 0
AfB28-mq1_15f02.q1c	Num_hits= 1	Hit= Afu5g02570
AfB28-mq1_15f04.p1c	Num_hits= 0
AfB28-mq1_15f05.p1c	Num_hits= 1	Hit= Afu4g00830
AfB28-mq1_15f05.q1c	Num_hits= 0
AfB28-mq1_15f08.p1c	Num_hits= 0
AfB28-mq1_15f08.q1c	Num_hits= 0
AfB28-mq1_15f11.p1c	Num_hits= 0
AfB28-mq1_15f11.q1c	Num_hits= 0
AfB28-mq1_15g02.p1c	Num_hits= 0
AfB28-mq1_15g02.q1c	Num_hits= 1	Hit= Afu5g02780
AfB28-mq1_15g03.p1c	Num_hits= 0
AfB28-mq1_15g04.p1c	Num_hits= 0
AfB28-mq1_15g04.q1c	Num_hits= 0
AfB28-mq1_15g06.p1c	Num_hits= 0
AfB28-mq1_15g06.q1c	Num_hits= 0
AfB28-mq1_15g08.p1c	Num_hits= 0
AfB28-mq1_15g08.q1c	Num_hits= 1	Hit= Afu8g00740
AfB28-mq1_15g10.p1c	Num_hits= 0
AfB28-mq1_15g10.q1c	Num_hits= 0
AfB28-mq1_15g11.p1c	Num_hits= 0
AfB28-mq1_15g11.q1c	Num_hits= 0
AfB28-mq1_15g12.p1c	Num_hits= 0
AfB28-mq1_15g12.q1c	Num_hits= 1	Hit= Afu1g04340
AfB28-mq1_15h01.p1c	Num_hits= 1	Hit= Afu1g13750
AfB28-mq1_15h01.q1c	Num_hits= 1	Hit= Afu1g13700
AfB28-mq1_15h02.p1c	Num_hits= 2	Hit= Afu1g00600
AfB28-mq1_15h02.p1c	Num_hits= 2	Hit= Afu8g04030
AfB28-mq1_15h02.q1c	Num_hits= 1	Hit= Afu1g00700
AfB28-mq1_15h03.p1c	Num_hits= 0
AfB28-mq1_15h03.q1c	Num_hits= 0
AfB28-mq1_15h04.p1c	Num_hits= 0
AfB28-mq1_15h04.q1c	Num_hits= 0
AfB28-mq1_15h05.p1c	Num_hits= 1	Hit= Afu2g03430
AfB28-mq1_15h05.q1c	Num_hits= 0
AfB28-mq1_15h07.p1c	Num_hits= 1	Hit= Afu5g13750
AfB28-mq1_15h07.q1c	Num_hits= 0
AfB28-mq1_15h08.p1c	Num_hits= 0
AfB28-mq1_15h08.q1c	Num_hits= 0
AfB28-mq1_15h09.p1c	Num_hits= 0
AfB28-mq1_15h10.p1c	Num_hits= 0
AfB28-mq1_15h10.q1c	Num_hits= 1	Hit= Afu5g02540
AfB28-mq1_15h12.q1c	Num_hits= 0
AfB28-mq1_16a01.p1c	Num_hits= 0
AfB28-mq1_16a02.p1c	Num_hits= 0
AfB28-mq1_16a02.q1c	Num_hits= 0
AfB28-mq1_16a03.p1c	Num_hits= 0
AfB28-mq1_16a04.p1c	Num_hits= 1	Hit= Afu5g13350
AfB28-mq1_16a04.q1c	Num_hits= 0
AfB28-mq1_16a05.p1c	Num_hits= 1	Hit= Afu2g13440
AfB28-mq1_16a05.q1c	Num_hits= 0
AfB28-mq1_16a06.p1c	Num_hits= 1	Hit= Afu7g00530
AfB28-mq1_16a07.p1c	Num_hits= 0
AfB28-mq1_16a07.q1c	Num_hits= 1	Hit= Afu7g06760
AfB28-mq1_16a08.p1c	Num_hits= 3	Hit= Afu1g00960
AfB28-mq1_16a08.q1c	Num_hits= 1	Hit= Afu1g01230
AfB28-mq1_16a10.p1c	Num_hits= 0
AfB28-mq1_16a10.q1c	Num_hits= 0
AfB28-mq1_16a11.p1c	Num_hits= 1	Hit= Afu1g13060
AfB28-mq1_16a11.q1c	Num_hits= 0
AfB28-mq1_16a12.p1c	Num_hits= 0
AfB28-mq1_16a12.q1c	Num_hits= 0
AfB28-mq1_16b01.p1c	Num_hits= 0
AfB28-mq1_16b01.q1c	Num_hits= 0
AfB28-mq1_16b02.q1c	Num_hits= 0
AfB28-mq1_16b04.p1c	Num_hits= 1	Hit= Afu1g12540
AfB28-mq1_16b04.q1c	Num_hits= 0
AfB28-mq1_16b05.p1c	Num_hits= 1	Hit= Afu2g15880
AfB28-mq1_16b05.q1c	Num_hits= 1	Hit= Afu2g16040
AfB28-mq1_16b06.p1c	Num_hits= 1	Hit= Afu4g14560
AfB28-mq1_16b06.q1c	Num_hits= 0
AfB28-mq1_16b07.p1c	Num_hits= 0
AfB28-mq1_16b08.p1c	Num_hits= 1	Hit= Afu4g12680
AfB28-mq1_16b08.q1c	Num_hits= 0
AfB28-mq1_16b10.p1c	Num_hits= 0
AfB28-mq1_16b11.p1c	Num_hits= 0
AfB28-mq1_16b12.p1c	Num_hits= 0
AfB28-mq1_16b12.q1c	Num_hits= 0
AfB28-mq1_16c01.q1c	Num_hits= 1	Hit= Afu2g15750
AfB28-mq1_16c02.q1c	Num_hits= 0
AfB28-mq1_16c05.p1c	Num_hits= 0
AfB28-mq1_16c05.q1c	Num_hits= 18	Hit= Afu1g00140
AfB28-mq1_16c05.q1c	Num_hits= 18	Hit= Afu1g05480
AfB28-mq1_16c05.q1c	Num_hits= 18	Hit= Afu1g08780
AfB28-mq1_16c05.q1c	Num_hits= 18	Hit= Afu2g01420
AfB28-mq1_16c05.q1c	Num_hits= 18	Hit= Afu2g04990
AfB28-mq1_16c05.q1c	Num_hits= 18	Hit= Afu3g10430
AfB28-mq1_16c05.q1c	Num_hits= 18	Hit= Afu4g00270
AfB28-mq1_16c05.q1c	Num_hits= 18	Hit= Afu5g08340
AfB28-mq1_16c05.q1c	Num_hits= 18	Hit= Afu6g09940
AfB28-mq1_16c05.q1c	Num_hits= 18	Hit= Afu7g01360
AfB28-mq1_16c06.p1c	Num_hits= 0
AfB28-mq1_16c06.q1c	Num_hits= 0
AfB28-mq1_16c07.p1c	Num_hits= 0
AfB28-mq1_16c08.q1c	Num_hits= 0
AfB28-mq1_16c09.q1c	Num_hits= 1	Hit= Afu1g02670
AfB28-mq1_16c10.q1c	Num_hits= 0
AfB28-mq1_16c11.p1c	Num_hits= 0
AfB28-mq1_16c11.q1c	Num_hits= 1	Hit= Afu1g15500
AfB28-mq1_16c12.p1c	Num_hits= 0
AfB28-mq1_16c12.q1c	Num_hits= 1	Hit= Afu4g04420
AfB28-mq1_16d01.p1c	Num_hits= 1	Hit= Afu4g12790
AfB28-mq1_16d01.q1c	Num_hits= 0
AfB28-mq1_16d02.p1c	Num_hits= 0
AfB28-mq1_16d02.q1c	Num_hits= 0
AfB28-mq1_16d03.p1c	Num_hits= 0
AfB28-mq1_16d03.q1c	Num_hits= 0
AfB28-mq1_16d04.p1c	Num_hits= 0
AfB28-mq1_16d05.q1c	Num_hits= 0
AfB28-mq1_16d06.p1c	Num_hits= 0
AfB28-mq1_16d06.q1c	Num_hits= 0
AfB28-mq1_16d07.p1c	Num_hits= 0
AfB28-mq1_16d08.p1c	Num_hits= 1	Hit= Afu5g01000
AfB28-mq1_16d08.q1c	Num_hits= 0
AfB28-mq1_16d10.p1c	Num_hits= 1	Hit= Afu5g09460
AfB28-mq1_16d10.q1c	Num_hits= 0
AfB28-mq1_16d11.p1c	Num_hits= 1	Hit= Afu4g00530
AfB28-mq1_16d12.p1c	Num_hits= 1	Hit= Afu7g05960
AfB28-mq1_16d12.q1c	Num_hits= 1	Hit= Afu7g06260
AfB28-mq1_16e01.p1c	Num_hits= 1	Hit= Afu6g13690
AfB28-mq1_16e01.q1c	Num_hits= 0
AfB28-mq1_16e02.p1c	Num_hits= 0
AfB28-mq1_16e02.q1c	Num_hits= 0
AfB28-mq1_16e03.p1c	Num_hits= 0
AfB28-mq1_16e03.q1c	Num_hits= 0
AfB28-mq1_16e04.p1c	Num_hits= 0
AfB28-mq1_16e04.q1c	Num_hits= 0
AfB28-mq1_16e05.p1c	Num_hits= 0
AfB28-mq1_16e05.q1c	Num_hits= 0
AfB28-mq1_16e07.q1c	Num_hits= 0
AfB28-mq1_16e08.p1c	Num_hits= 0
AfB28-mq1_16e08.q1c	Num_hits= 0
AfB28-mq1_16e09.p1c	Num_hits= 1	Hit= Afu2g15610
AfB28-mq1_16e09.q1c	Num_hits= 1	Hit= Afu2g15900
AfB28-mq1_16e10.p1c	Num_hits= 0
AfB28-mq1_16e10.q1c	Num_hits= 0
AfB28-mq1_16e11.p1c	Num_hits= 0
AfB28-mq1_16e11.q1c	Num_hits= 1	Hit= Afu5g08220
AfB28-mq1_16e12.p1c	Num_hits= 0
AfB28-mq1_16e12.q1c	Num_hits= 0
AfB28-mq1_16f01.p1c	Num_hits= 1	Hit= Afu6g13690
AfB28-mq1_16f02.p1c	Num_hits= 0
AfB28-mq1_16f02.q1c	Num_hits= 0
AfB28-mq1_16f03.q1c	Num_hits= 0
AfB28-mq1_16f04.p1c	Num_hits= 0
AfB28-mq1_16f04.q1c	Num_hits= 0
AfB28-mq1_16f07.p1c	Num_hits= 0
AfB28-mq1_16f08.p1c	Num_hits= 1	Hit= Afu2g01010
AfB28-mq1_16f09.p1c	Num_hits= 2	Hit= Afu5g07310
AfB28-mq1_16f09.q1c	Num_hits= 1	Hit= Afu5g07100
AfB28-mq1_16f10.p1c	Num_hits= 0
AfB28-mq1_16f10.q1c	Num_hits= 0
AfB28-mq1_16f11.p1c	Num_hits= 1	Hit= Afu6g09640
AfB28-mq1_16f12.p1c	Num_hits= 3	Hit= Afu2g18100
AfB28-mq1_16f12.p1c	Num_hits= 3	Hit= Afu3g15395
AfB28-mq1_16f12.p1c	Num_hits= 3	Hit= Afu5g15150
AfB28-mq1_16g02.q1c	Num_hits= 1	Hit= Afu5g13760
AfB28-mq1_16g04.p1c	Num_hits= 0
AfB28-mq1_16g04.q1c	Num_hits= 1	Hit= Afu3g07570
AfB28-mq1_16g05.p1c	Num_hits= 0
AfB28-mq1_16g05.q1c	Num_hits= 0
AfB28-mq1_16g06.q1c	Num_hits= 0
AfB28-mq1_16g07.q1c	Num_hits= 0
AfB28-mq1_16g08.p1c	Num_hits= 0
AfB28-mq1_16g08.q1c	Num_hits= 0
AfB28-mq1_16g10.p1c	Num_hits= 0
AfB28-mq1_16g10.q1c	Num_hits= 1	Hit= Afu5g06000
AfB28-mq1_16g11.p1c	Num_hits= 2	Hit= Afu4g13340
AfB28-mq1_16g11.q1c	Num_hits= 0
AfB28-mq1_16g12.p1c	Num_hits= 0
AfB28-mq1_16h02.p1c	Num_hits= 1	Hit= Afu2g14070
AfB28-mq1_16h02.q1c	Num_hits= 1	Hit= Afu2g13960
AfB28-mq1_16h03.p1c	Num_hits= 16	Hit= Afu1g04650
AfB28-mq1_16h03.p1c	Num_hits= 16	Hit= Afu1g05480
AfB28-mq1_16h03.p1c	Num_hits= 16	Hit= Afu1g06010
AfB28-mq1_16h03.p1c	Num_hits= 16	Hit= Afu1g08780
AfB28-mq1_16h03.p1c	Num_hits= 16	Hit= Afu2g01420
AfB28-mq1_16h03.p1c	Num_hits= 16	Hit= Afu2g04990
AfB28-mq1_16h03.p1c	Num_hits= 16	Hit= Afu3g01740
AfB28-mq1_16h03.p1c	Num_hits= 16	Hit= Afu3g03090
AfB28-mq1_16h03.p1c	Num_hits= 16	Hit= Afu3g10430
AfB28-mq1_16h03.p1c	Num_hits= 16	Hit= Afu4g00270
AfB28-mq1_16h03.p1c	Num_hits= 16	Hit= Afu5g08340
AfB28-mq1_16h03.p1c	Num_hits= 16	Hit= Afu6g00100
AfB28-mq1_16h03.p1c	Num_hits= 16	Hit= Afu6g10110
AfB28-mq1_16h03.p1c	Num_hits= 16	Hit= Afu6g10870
AfB28-mq1_16h03.p1c	Num_hits= 16	Hit= Afu7g02580
AfB28-mq1_16h03.q1c	Num_hits= 3	Hit= Afu2g00090
AfB28-mq1_16h03.q1c	Num_hits= 3	Hit= Afu3g15395
AfB28-mq1_16h03.q1c	Num_hits= 3	Hit= Afu7g00090
AfB28-mq1_16h04.p1c	Num_hits= 0
AfB28-mq1_16h04.q1c	Num_hits= 1	Hit= Afu3g06510
AfB28-mq1_16h05.p1c	Num_hits= 0
AfB28-mq1_16h05.q1c	Num_hits= 1	Hit= Afu2g09560
AfB28-mq1_16h06.q1c	Num_hits= 1	Hit= Afu2g04360
AfB28-mq1_16h07.p1c	Num_hits= 0
AfB28-mq1_16h07.q1c	Num_hits= 0
AfB28-mq1_16h08.p1c	Num_hits= 1	Hit= Afu2g00960
AfB28-mq1_16h08.q1c	Num_hits= 1	Hit= Afu2g01240
AfB28-mq1_16h09.p1c	Num_hits= 0
AfB28-mq1_16h09.q1c	Num_hits= 0
AfB28-mq1_16h10.p1c	Num_hits= 0
AfB28-mq1_16h12.q1c	Num_hits= 1	Hit= Afu5g10520
AfB28-mq1_17a02.p1c	Num_hits= 1	Hit= Afu2g14090
AfB28-mq1_17a02.q1c	Num_hits= 1	Hit= Afu2g14180
AfB28-mq1_17a03.p1c	Num_hits= 0
AfB28-mq1_17a03.q1c	Num_hits= 0
AfB28-mq1_17a04.p1c	Num_hits= 0
AfB28-mq1_17a04.q1c	Num_hits= 1	Hit= Afu6g13990
AfB28-mq1_17a05.p1c	Num_hits= 0
AfB28-mq1_17a05.q1c	Num_hits= 0
AfB28-mq1_17a07.q1c	Num_hits= 0
AfB28-mq1_17a08.p1c	Num_hits= 0
AfB28-mq1_17a08.q1c	Num_hits= 0
AfB28-mq1_17a10.p1c	Num_hits= 0
AfB28-mq1_17a10.q1c	Num_hits= 0
AfB28-mq1_17a12.p1c	Num_hits= 1	Hit= Afu6g09910
AfB28-mq1_17a12.q1c	Num_hits= 1	Hit= Afu6g09870
AfB28-mq1_17b01.p1c	Num_hits= 1	Hit= Afu5g05840
AfB28-mq1_17b01.q1c	Num_hits= 2	Hit= Afu5g06070
AfB28-mq1_17b03.p1c	Num_hits= 0
AfB28-mq1_17b04.p1c	Num_hits= 0
AfB28-mq1_17b04.q1c	Num_hits= 0
AfB28-mq1_17b05.p1c	Num_hits= 0
AfB28-mq1_17b05.q1c	Num_hits= 1	Hit= Afu2g02640
AfB28-mq1_17b06.p1c	Num_hits= 0
AfB28-mq1_17b06.q1c	Num_hits= 3	Hit= Afu5g00410
AfB28-mq1_17b07.p1c	Num_hits= 0
AfB28-mq1_17b07.q1c	Num_hits= 1	Hit= Afu2g04190
AfB28-mq1_17b08.q1c	Num_hits= 1	Hit= Afu4g07140
AfB28-mq1_17b09.p1c	Num_hits= 2	Hit= Afu6g12230
AfB28-mq1_17b09.q1c	Num_hits= 0
AfB28-mq1_17b10.p1c	Num_hits= 0
AfB28-mq1_17b10.q1c	Num_hits= 0
AfB28-mq1_17b11.p1c	Num_hits= 0
AfB28-mq1_17b11.q1c	Num_hits= 1	Hit= Afu4g11110
AfB28-mq1_17b12.q1c	Num_hits= 1	Hit= Afu5g06210
AfB28-mq1_17c01.p1c	Num_hits= 0
AfB28-mq1_17c01.q1c	Num_hits= 1	Hit= Afu5g12170
AfB28-mq1_17c02.p1c	Num_hits= 0
AfB28-mq1_17c02.q1c	Num_hits= 1	Hit= Afu5g00470
AfB28-mq1_17c03.p1c	Num_hits= 0
AfB28-mq1_17c03.q1c	Num_hits= 0
AfB28-mq1_17c05.p1c	Num_hits= 1	Hit= Afu2g13520
AfB28-mq1_17c05.q1c	Num_hits= 1	Hit= Afu2g13460
AfB28-mq1_17c07.p1c	Num_hits= 0
AfB28-mq1_17c07.q1c	Num_hits= 1	Hit= Afu2g05470
AfB28-mq1_17c08.p1c	Num_hits= 2	Hit= Afu4g10170
AfB28-mq1_17c08.q1c	Num_hits= 0
AfB28-mq1_17c09.p1c	Num_hits= 1	Hit= Afu1g04880
AfB28-mq1_17c09.q1c	Num_hits= 0
AfB28-mq1_17c11.p1c	Num_hits= 1	Hit= Afu6g09730
AfB28-mq1_17c11.q1c	Num_hits= 1	Hit= Afu6g09740
AfB28-mq1_17c12.p1c	Num_hits= 0
AfB28-mq1_17c12.q1c	Num_hits= 0
AfB28-mq1_17d02.p1c	Num_hits= 0
AfB28-mq1_17d02.q1c	Num_hits= 1	Hit= Afu6g09770
AfB28-mq1_17d03.p1c	Num_hits= 0
AfB28-mq1_17d03.q1c	Num_hits= 0
AfB28-mq1_17d05.q1c	Num_hits= 0
AfB28-mq1_17d06.p1c	Num_hits= 0
AfB28-mq1_17d06.q1c	Num_hits= 1	Hit= Afu4g08990
AfB28-mq1_17d07.p1c	Num_hits= 1	Hit= Afu6g13030
AfB28-mq1_17d07.q1c	Num_hits= 1	Hit= Afu6g13200
AfB28-mq1_17d08.p1c	Num_hits= 1	Hit= Afu2g06200
AfB28-mq1_17d08.q1c	Num_hits= 0
AfB28-mq1_17d09.p1c	Num_hits= 1	Hit= Afu2g03080
AfB28-mq1_17d09.q1c	Num_hits= 1	Hit= Afu2g03030
AfB28-mq1_17d10.p1c	Num_hits= 1	Hit= Afu2g01410
AfB28-mq1_17d10.q1c	Num_hits= 0
AfB28-mq1_17d11.p1c	Num_hits= 0
AfB28-mq1_17d11.q1c	Num_hits= 0
AfB28-mq1_17d12.p1c	Num_hits= 0
AfB28-mq1_17d12.q1c	Num_hits= 1	Hit= Afu1g09820
AfB28-mq1_17e01.q1c	Num_hits= 1	Hit= Afu5g08160
AfB28-mq1_17e02.p1c	Num_hits= 0
AfB28-mq1_17e02.q1c	Num_hits= 0
AfB28-mq1_17e03.p1c	Num_hits= 0
AfB28-mq1_17e03.q1c	Num_hits= 1	Hit= Afu8g01430
AfB28-mq1_17e05.p1c	Num_hits= 0
AfB28-mq1_17e05.q1c	Num_hits= 0
AfB28-mq1_17e06.p1c	Num_hits= 9	Hit= Afu2g18080
AfB28-mq1_17e06.p1c	Num_hits= 9	Hit= Afu3g09440
AfB28-mq1_17e06.p1c	Num_hits= 9	Hit= Afu3g15360
AfB28-mq1_17e06.p1c	Num_hits= 9	Hit= Afu4g14880
AfB28-mq1_17e06.p1c	Num_hits= 9	Hit= Afu6g09480
AfB28-mq1_17e06.p1c	Num_hits= 9	Hit= Afu6g14650
AfB28-mq1_17e06.p1c	Num_hits= 9	Hit= Afu8g00310
AfB28-mq1_17e06.p1c	Num_hits= 9	Hit= Afu8g01040
AfB28-mq1_17e06.p1c	Num_hits= 9	Hit= Afu8g06290
AfB28-mq1_17e06.q1c	Num_hits= 0
AfB28-mq1_17e07.p1c	Num_hits= 1	Hit= Afu5g03160
AfB28-mq1_17e07.q1c	Num_hits= 1	Hit= Afu5g03150
AfB28-mq1_17e08.p1c	Num_hits= 0
AfB28-mq1_17e08.q1c	Num_hits= 0
AfB28-mq1_17e09.p1c	Num_hits= 1	Hit= Afu4g10990
AfB28-mq1_17e09.q1c	Num_hits= 0
AfB28-mq1_17e10.p1c	Num_hits= 0
AfB28-mq1_17e10.q1c	Num_hits= 0
AfB28-mq1_17e11.p1c	Num_hits= 0
AfB28-mq1_17e11.q1c	Num_hits= 0
AfB28-mq1_17e12.p1c	Num_hits= 0
AfB28-mq1_17e12.q1c	Num_hits= 1	Hit= Afu1g17660
AfB28-mq1_17f01.p1c	Num_hits= 0
AfB28-mq1_17f01.q1c	Num_hits= 1	Hit= Afu6g13690
AfB28-mq1_17f04.p1c	Num_hits= 1	Hit= Afu5g02730
AfB28-mq1_17f04.q1c	Num_hits= 0
AfB28-mq1_17f05.p1c	Num_hits= 0
AfB28-mq1_17f05.q1c	Num_hits= 0
AfB28-mq1_17f06.p1c	Num_hits= 0
AfB28-mq1_17f06.q1c	Num_hits= 1	Hit= Afu7g00600
AfB28-mq1_17f07.p1c	Num_hits= 1	Hit= Afu5g01990
AfB28-mq1_17f07.q1c	Num_hits= 0
AfB28-mq1_17f08.q1c	Num_hits= 1	Hit= Afu1g02420
AfB28-mq1_17f09.p1c	Num_hits= 0
AfB28-mq1_17f09.q1c	Num_hits= 1	Hit= Afu3g12530
AfB28-mq1_17f10.p1c	Num_hits= 0
AfB28-mq1_17f10.q1c	Num_hits= 0
AfB28-mq1_17f11.p1c	Num_hits= 1	Hit= Afu4g12490
AfB28-mq1_17f11.q1c	Num_hits= 0
AfB28-mq1_17f12.p1c	Num_hits= 0
AfB28-mq1_17f12.q1c	Num_hits= 1	Hit= Afu6g12400
AfB28-mq1_17g01.p1c	Num_hits= 1	Hit= Afu7g01990
AfB28-mq1_17g01.q1c	Num_hits= 1	Hit= Afu7g02090
AfB28-mq1_17g03.q1c	Num_hits= 0
AfB28-mq1_17g04.p1c	Num_hits= 1	Hit= Afu4g14770
AfB28-mq1_17g04.q1c	Num_hits= 0
AfB28-mq1_17g05.p1c	Num_hits= 0
AfB28-mq1_17g05.q1c	Num_hits= 1	Hit= Afu5g01030
AfB28-mq1_17g06.p1c	Num_hits= 1	Hit= Afu3g00400
AfB28-mq1_17g06.q1c	Num_hits= 0
AfB28-mq1_17g07.p1c	Num_hits= 0
AfB28-mq1_17g07.q1c	Num_hits= 0
AfB28-mq1_17g08.p1c	Num_hits= 0
AfB28-mq1_17g08.q1c	Num_hits= 0
AfB28-mq1_17g09.p1c	Num_hits= 0
AfB28-mq1_17g09.q1c	Num_hits= 0
AfB28-mq1_17g10.p1c	Num_hits= 0
AfB28-mq1_17g10.q1c	Num_hits= 0
AfB28-mq1_17g12.p1c	Num_hits= 0
AfB28-mq1_17g12.q1c	Num_hits= 1	Hit= Afu3g11320
AfB28-mq1_18a01.p1c	Num_hits= 0
AfB28-mq1_18a01.q1c	Num_hits= 0
AfB28-mq1_18a02.p1c	Num_hits= 1	Hit= Afu7g03710
AfB28-mq1_18a02.q1c	Num_hits= 0
AfB28-mq1_18a03.p1c	Num_hits= 0
AfB28-mq1_18a03.q1c	Num_hits= 2	Hit= Afu5g02280
AfB28-mq1_18a04.p1c	Num_hits= 1	Hit= Afu8g04040
AfB28-mq1_18a06.p1c	Num_hits= 0
AfB28-mq1_18a06.q1c	Num_hits= 0
AfB28-mq1_18a07.p1c	Num_hits= 0
AfB28-mq1_18a07.q1c	Num_hits= 0
AfB28-mq1_18a08.p1c	Num_hits= 0
AfB28-mq1_18a08.q1c	Num_hits= 0
AfB28-mq1_18a09.p1c	Num_hits= 1	Hit= Afu2g08440
AfB28-mq1_18a09.q1c	Num_hits= 0
AfB28-mq1_18a10.p1c	Num_hits= 1	Hit= Afu8g00370
AfB28-mq1_18a10.q1c	Num_hits= 0
AfB28-mq1_18a12.p1c	Num_hits= 0
AfB28-mq1_18a12.q1c	Num_hits= 0
AfB28-mq1_18b01.p1c	Num_hits= 0
AfB28-mq1_18b01.q1c	Num_hits= 2	Hit= Afu4g02830
AfB28-mq1_18b02.p1c	Num_hits= 0
AfB28-mq1_18b04.p1c	Num_hits= 0
AfB28-mq1_18b04.q1c	Num_hits= 0
AfB28-mq1_18b06.p1c	Num_hits= 0
AfB28-mq1_18b06.q1c	Num_hits= 0
AfB28-mq1_18b07.p1c	Num_hits= 1	Hit= Afu5g03060
AfB28-mq1_18b07.q1c	Num_hits= 0
AfB28-mq1_18b09.q1c	Num_hits= 0
AfB28-mq1_18b10.q1c	Num_hits= 1	Hit= Afu1g16880
AfB28-mq1_18b11.p1c	Num_hits= 0
AfB28-mq1_18b11.q1c	Num_hits= 1	Hit= Afu2g11240
AfB28-mq1_18b12.p1c	Num_hits= 0
AfB28-mq1_18c01.p1c	Num_hits= 14	Hit= Afu1g05030
AfB28-mq1_18c01.p1c	Num_hits= 14	Hit= Afu1g14760
AfB28-mq1_18c01.p1c	Num_hits= 14	Hit= Afu2g08930
AfB28-mq1_18c01.p1c	Num_hits= 14	Hit= Afu3g12540
AfB28-mq1_18c01.p1c	Num_hits= 14	Hit= Afu4g00780
AfB28-mq1_18c01.p1c	Num_hits= 14	Hit= Afu4g06450
AfB28-mq1_18c01.p1c	Num_hits= 14	Hit= Afu5g02810
AfB28-mq1_18c01.p1c	Num_hits= 14	Hit= Afu5g02980
AfB28-mq1_18c01.p1c	Num_hits= 14	Hit= Afu5g06920
AfB28-mq1_18c01.p1c	Num_hits= 14	Hit= Afu6g02880
AfB28-mq1_18c01.p1c	Num_hits= 14	Hit= Afu6g03610
AfB28-mq1_18c01.p1c	Num_hits= 14	Hit= Afu6g03650
AfB28-mq1_18c01.p1c	Num_hits= 14	Hit= Afu6g10920
AfB28-mq1_18c01.q1c	Num_hits= 1	Hit= Afu6g10630
AfB28-mq1_18c03.p1c	Num_hits= 1	Hit= Afu8g05510
AfB28-mq1_18c05.p1c	Num_hits= 0
AfB28-mq1_18c05.q1c	Num_hits= 0
AfB28-mq1_18c06.p1c	Num_hits= 0
AfB28-mq1_18c06.q1c	Num_hits= 0
AfB28-mq1_18c09.p1c	Num_hits= 0
AfB28-mq1_18c09.q1c	Num_hits= 1	Hit= Afu2g10270
AfB28-mq1_18c10.p1c	Num_hits= 1	Hit= Afu2g16040
AfB28-mq1_18c10.q1c	Num_hits= 0
AfB28-mq1_18c12.p1c	Num_hits= 1	Hit= Afu4g00430
AfB28-mq1_18c12.q1c	Num_hits= 0
AfB28-mq1_18d01.q1c	Num_hits= 3	Hit= Afu1g15440
AfB28-mq1_18d01.q1c	Num_hits= 3	Hit= Afu2g11270
AfB28-mq1_18d01.q1c	Num_hits= 3	Hit= Afu3g00910
AfB28-mq1_18d03.p1c	Num_hits= 1	Hit= Afu5g00500
AfB28-mq1_18d03.q1c	Num_hits= 1	Hit= Afu5g00630
AfB28-mq1_18d04.p1c	Num_hits= 0
AfB28-mq1_18d04.q1c	Num_hits= 1	Hit= Afu2g16520
AfB28-mq1_18d06.p1c	Num_hits= 0
AfB28-mq1_18d06.q1c	Num_hits= 0
AfB28-mq1_18d08.p1c	Num_hits= 1	Hit= Afu6g08240
AfB28-mq1_18d08.q1c	Num_hits= 0
AfB28-mq1_18d09.q1c	Num_hits= 1	Hit= Afu1g16745
AfB28-mq1_18d10.p1c	Num_hits= 0
AfB28-mq1_18d10.q1c	Num_hits= 1	Hit= Afu1g02130
AfB28-mq1_18d11.p1c	Num_hits= 1	Hit= Afu6g13150
AfB28-mq1_18d11.q1c	Num_hits= 0
AfB28-mq1_18d12.p1c	Num_hits= 0
AfB28-mq1_18d12.q1c	Num_hits= 0
AfB28-mq1_18e01.p1c	Num_hits= 0
AfB28-mq1_18e01.q1c	Num_hits= 1	Hit= Afu5g04360
AfB28-mq1_18e02.p1c	Num_hits= 0
AfB28-mq1_18e02.q1c	Num_hits= 0
AfB28-mq1_18e03.p1c	Num_hits= 0
AfB28-mq1_18e03.q1c	Num_hits= 0
AfB28-mq1_18e04.p1c	Num_hits= 1	Hit= Afu5g09430
AfB28-mq1_18e04.q1c	Num_hits= 0
AfB28-mq1_18e07.q1c	Num_hits= 2	Hit= Afu1g00440
AfB28-mq1_18e07.q1c	Num_hits= 2	Hit= Afu8g04110
AfB28-mq1_18e09.p1c	Num_hits= 0
AfB28-mq1_18e09.q1c	Num_hits= 0
AfB28-mq1_18e10.q1c	Num_hits= 0
AfB28-mq1_18e11.p1c	Num_hits= 19	Hit= Afu1g05030
AfB28-mq1_18e11.p1c	Num_hits= 19	Hit= Afu1g13770
AfB28-mq1_18e11.p1c	Num_hits= 19	Hit= Afu1g14760
AfB28-mq1_18e11.p1c	Num_hits= 19	Hit= Afu2g08930
AfB28-mq1_18e11.p1c	Num_hits= 19	Hit= Afu3g06810
AfB28-mq1_18e11.p1c	Num_hits= 19	Hit= Afu3g12540
AfB28-mq1_18e11.p1c	Num_hits= 19	Hit= Afu3g13860
AfB28-mq1_18e11.p1c	Num_hits= 19	Hit= Afu4g00780
AfB28-mq1_18e11.p1c	Num_hits= 19	Hit= Afu4g06450
AfB28-mq1_18e11.p1c	Num_hits= 19	Hit= Afu5g02810
AfB28-mq1_18e11.p1c	Num_hits= 19	Hit= Afu5g02980
AfB28-mq1_18e11.p1c	Num_hits= 19	Hit= Afu5g06180
AfB28-mq1_18e11.p1c	Num_hits= 19	Hit= Afu5g06920
AfB28-mq1_18e11.p1c	Num_hits= 19	Hit= Afu5g09820
AfB28-mq1_18e11.p1c	Num_hits= 19	Hit= Afu6g02880
AfB28-mq1_18e11.p1c	Num_hits= 19	Hit= Afu6g03610
AfB28-mq1_18e11.p1c	Num_hits= 19	Hit= Afu6g03650
AfB28-mq1_18e11.p1c	Num_hits= 19	Hit= Afu6g10920
AfB28-mq1_18e11.p1c	Num_hits= 19	Hit= Afu7g03810
AfB28-mq1_18e11.q1c	Num_hits= 0
AfB28-mq1_18e12.q1c	Num_hits= 0
[truncated: 6,380 more rows]

## Sheet: gene ID
AfB28-mq1_16c05.q1c	Num_hits= 18	Hit= Afu1g00140
AfB28-mq1_32f08.p1c	Num_hits= 10	Hit= Afu1g00140
AfB28-mq1_13h05.q1c	Num_hits= 1	Hit= Afu1g00270
AfB28-mq1_13h05.q1ca	Num_hits= 1	Hit= Afu1g00270
AfB46-08b12.p1k	Num_hits= 2	Hit= Afu1g00410
AfB28-mq1_18e07.q1c	Num_hits= 2	Hit= Afu1g00440
AfB28-mq1_19c07.p1c	Num_hits= 2	Hit= Afu1g00450
AfB46-01h04.p1k	Num_hits= 2	Hit= Afu1g00490
AfB28-mq1_19c07.q1c	Num_hits= 2	Hit= Afu1g00560
AfB28-mq1_29b01.q1c	Num_hits= 2	Hit= Afu1g00590
AfB28-mq1_15h02.p1c	Num_hits= 2	Hit= Afu1g00600
AfB28-mq1_27b05.q1c	Num_hits= 2	Hit= Afu1g00600
AfB46-04f07.p1k	Num_hits= 2	Hit= Afu1g00610
AfB46-04f07.p1k	Num_hits= 2	Hit= Afu1g00620
AfB28-mq1_21c01.q1c	Num_hits= 1	Hit= Afu1g00630
AfB28-mq1_15h02.q1c	Num_hits= 1	Hit= Afu1g00700
AfB46-14a07.q1k	Num_hits= 2	Hit= Afu1g00730
AfB46-15f10.q1k	Num_hits= 1	Hit= Afu1g00740
AfB28_mq1-11e12.p1c	Num_hits= 1	Hit= Afu1g00750
AfB28_mq1-11e12.p1ca	Num_hits= 1	Hit= Afu1g00750
AfB46-14a07.p1k	Num_hits= 1	Hit= Afu1g00790
AfB46-04f07.q1k	Num_hits= 1	Hit= Afu1g00800
AfB28-mq1_1f03.q1c	Num_hits= 1	Hit= Afu1g00840
AfB46-16g12.q1k	Num_hits= 1	Hit= Afu1g00890
AfB46-11b10.p1k	Num_hits= 1	Hit= Afu1g00900
AfB287h12.q1c	Num_hits= 2	Hit= Afu1g00960
AfB28-mq1_16a08.p1c	Num_hits= 3	Hit= Afu1g00960
AfB28-mq1_21d05.q1c	Num_hits= 1	Hit= Afu1g01010
AfB46-01f07.p1k	Num_hits= 1	Hit= Afu1g01020
AfB46-13f11.p1k	Num_hits= 1	Hit= Afu1g01020
AfB46-16a08.q1k	Num_hits= 1	Hit= Afu1g01020
AfB46-16g12.p1k	Num_hits= 1	Hit= Afu1g01140
AfB46-18a07.q1k	Num_hits= 1	Hit= Afu1g01200
AfB28-mq1_16a08.q1c	Num_hits= 1	Hit= Afu1g01230
AfB28-mq1_21d05.p1c	Num_hits= 1	Hit= Afu1g01240
AfB28-mq1_33d09.q1c	Num_hits= 1	Hit= Afu1g01240
AfB28-mq1_24d06.q1c	Num_hits= 1	Hit= Afu1g01280
AfB28-mq1_24e06.q1ca	Num_hits= 1	Hit= Afu1g01280
AfB2810c01.q1c	Num_hits= 1	Hit= Afu1g01310
AfB46-13e01.p1k	Num_hits= 1	Hit= Afu1g01330
AfB28-mq1_24c06.q1ca	Num_hits= 1	Hit= Afu1g01410
AfB28-mq1_24h01.q1c	Num_hits= 1	Hit= Afu1g01560
AfB28-mq1_24h01.q1ca	Num_hits= 1	Hit= Afu1g01560
AfB28-mq1_27a08.q1c	Num_hits= 1	Hit= Afu1g01600
AfB46-05b05.q1k	Num_hits= 1	Hit= Afu1g01600
AfB46-12f01.q1k	Num_hits= 1	Hit= Afu1g01600
AfB46-17b11.q1k	Num_hits= 1	Hit= Afu1g01600
AfB28-mq1_28g04.p1c	Num_hits= 1	Hit= Afu1g01650
AfB28-mq1_24h01.p1c	Num_hits= 1	Hit= Afu1g01660
AfB28-mq1_33b02.p1c	Num_hits= 1	Hit= Afu1g01720
AfB28-mq1_1b05.q1c	Num_hits= 1	Hit= Afu1g01740
AfB46-01f12.p1k	Num_hits= 1	Hit= Afu1g01810
AfB28_mq1-12f08.p1c	Num_hits= 1	Hit= Afu1g01870
AfB28-mq1_28g04.q1c	Num_hits= 1	Hit= Afu1g01910
AfB46-17c02.q1k	Num_hits= 1	Hit= Afu1g01910
AfB28-mq1_29f08.p1c	Num_hits= 1	Hit= Afu1g02000
AfB28-mq1_32f05.p1c	Num_hits= 1	Hit= Afu1g02000
AfB28-mq1_33b02.q1c	Num_hits= 1	Hit= Afu1g02100
AfB28-mq1_18d10.q1c	Num_hits= 1	Hit= Afu1g02130
AfB28-mq1_13d08.q1c	Num_hits= 1	Hit= Afu1g02140
AfB28-mq1_13d08.q1ca	Num_hits= 1	Hit= Afu1g02140
AfB46-16h09.q1k	Num_hits= 1	Hit= Afu1g02180
AfB46-18g02.q1k	Num_hits= 1	Hit= Afu1g02180
AfB46-05b03.p1k	Num_hits= 1	Hit= Afu1g02200
AfB46-01a01.p1k	Num_hits= 1	Hit= Afu1g02270
AfB46-03d11.p1k	Num_hits= 1	Hit= Afu1g02360
AfB46-04d11.p1k	Num_hits= 1	Hit= Afu1g02360
AfB28-mq1_19a10.p1c	Num_hits= 1	Hit= Afu1g02390
AfB28-mq1_17f08.q1c	Num_hits= 1	Hit= Afu1g02420
AfB28-mq1_20b10.q1c	Num_hits= 1	Hit= Afu1g02420
AfB28-mq1_36b05.p1c	Num_hits= 1	Hit= Afu1g02450
AfB28-mq1_6e04.q1c	Num_hits= 1	Hit= Afu1g02510
AfB28-mq1_36g10.p1c	Num_hits= 1	Hit= Afu1g02540
AfB46-04d11.q1k	Num_hits= 2	Hit= Afu1g02550
AfB28-mq1_16c09.q1c	Num_hits= 1	Hit= Afu1g02670
AfB28-mq1_31c12.q1c	Num_hits= 1	Hit= Afu1g02670
AfB289h09.p1c	Num_hits= 1	Hit= Afu1g02760
AfB28-mq1_27h09.p1c	Num_hits= 1	Hit= Afu1g02990
AfB46-14h10.q1k	Num_hits= 1	Hit= Afu1g03000
AfB46-17b05.p1k	Num_hits= 1	Hit= Afu1g03000
AfB28-mq1_27h09.q1c	Num_hits= 1	Hit= Afu1g03030
AfB28-mq1_24f05.q1c	Num_hits= 1	Hit= Afu1g03120
AfB28-mq1_24f05.q1ca	Num_hits= 1	Hit= Afu1g03120
AfB28-mq1_28a08.q1c	Num_hits= 1	Hit= Afu1g03140
AfB46-14e01.p1k	Num_hits= 1	Hit= Afu1g03140
AfB46-08h09.q1k	Num_hits= 2	Hit= Afu1g03150
AfB46-16a12.p1k	Num_hits= 1	Hit= Afu1g03210
AfB46-07h08.q1k	Num_hits= 1	Hit= Afu1g03380
AfB46-16a12.q1k	Num_hits= 1	Hit= Afu1g03410
AfB46-11d08.p1k	Num_hits= 1	Hit= Afu1g03530
AfB46-07c05.q1k	Num_hits= 1	Hit= Afu1g03540
AfB28-mq1_18g08.p1c	Num_hits= 1	Hit= Afu1g03660
AfB28-mq1_27e01.p1c	Num_hits= 1	Hit= Afu1g03660
AfB28-mq1_10Ab08.p1c	Num_hits= 1	Hit= Afu1g03680
AfB46-11h10.p1k	Num_hits= 1	Hit= Afu1g03730
AfB46-15d02.q1k	Num_hits= 1	Hit= Afu1g03730
AfB28-mq1_18g08.q1c	Num_hits= 1	Hit= Afu1g03740
AfB289a02.q1c	Num_hits= 1	Hit= Afu1g03760
AfB46-09h11.p1k	Num_hits= 1	Hit= Afu1g03760
AfB28-mq1_13f08.p1ca	Num_hits= 1	Hit= Afu1g03800
AfB289f09.q1c	Num_hits= 1	Hit= Afu1g03890
AfB28-mq1_32a11.p1c	Num_hits= 1	Hit= Afu1g03980
AfB46-14c02.q1k	Num_hits= 1	Hit= Afu1g04110
AfB46-18e06.q1k	Num_hits= 1	Hit= Afu1g04110
AfB28_mq1-12g10.q1c	Num_hits= 2	Hit= Afu1g04120
AfB28-mq1_15d06.q1c	Num_hits= 1	Hit= Afu1g04160
AfB46-14a02.p1k	Num_hits= 1	Hit= Afu1g04210
AfB46-14c02.p1k	Num_hits= 1	Hit= Afu1g04210
AfB46-15d02.p1k	Num_hits= 1	Hit= Afu1g04210
AfB46-16e02.q1k	Num_hits= 1	Hit= Afu1g04210
AfB46-17e03.p1k	Num_hits= 1	Hit= Afu1g04210
AfB46-18e06.p1k	Num_hits= 1	Hit= Afu1g04210
AfB28-mq1_28c06.q1c	Num_hits= 1	Hit= Afu1g04330
AfB28-mq1_15g12.q1c	Num_hits= 1	Hit= Afu1g04340
AfB46-06g02.p1k	Num_hits= 1	Hit= Afu1g04340
AfB46-17e03.q1k	Num_hits= 1	Hit= Afu1g04340
AfB28-mq1_10Ag08.p1c	Num_hits= 1	Hit= Afu1g04360
AfB28-mq1_10Ah08.p1c	Num_hits= 1	Hit= Afu1g04360
AfB28-mq1_10h08.p1c	Num_hits= 1	Hit= Afu1g04360
AfB46-02d04.p1k	Num_hits= 1	Hit= Afu1g04360
AfB46-13e11.p1k	Num_hits= 1	Hit= Afu1g04360
AfB46-06g02.q1k	Num_hits= 1	Hit= Afu1g04460
AfB28-mq1_33c09.p1c	Num_hits= 1	Hit= Afu1g04570
AfB28-mq1_36b08.q1c	Num_hits= 1	Hit= Afu1g04580
AfB28-mq1_6e09.q1c	Num_hits= 1	Hit= Afu1g04580
AfB46-09b07.p1k	Num_hits= 1	Hit= Afu1g04640
AfB46-18f05.q1k	Num_hits= 1	Hit= Afu1g04640
AfB28_mq1-11e04.p1c	Num_hits= 18	Hit= Afu1g04650
AfB28_mq1-11e04.p1ca	Num_hits= 18	Hit= Afu1g04650
AfB28-mq1_16h03.p1c	Num_hits= 16	Hit= Afu1g04650
AfB28-mq1_34b07.p1c	Num_hits= 14	Hit= Afu1g04650
AfB46-13e11.q1k	Num_hits= 1	Hit= Afu1g04700
AfB46-18a12.p1k	Num_hits= 1	Hit= Afu1g04840
AfB28-mq1_33c09.q1c	Num_hits= 1	Hit= Afu1g04870
AfB28-mq1_17c09.p1c	Num_hits= 1	Hit= Afu1g04880
AfB28-mq1_29h10.p1c	Num_hits= 1	Hit= Afu1g04990
AfB28-mq1_29g01.p1c	Num_hits= 1	Hit= Afu1g05020
AfB28_mq1-11b05.p1c	Num_hits= 18	Hit= Afu1g05030
AfB28_mq1-11b05.p1ca	Num_hits= 18	Hit= Afu1g05030
AfB28_mq1-11d08.q1ca	Num_hits= 19	Hit= Afu1g05030
AfB289a10.q1c	Num_hits= 18	Hit= Afu1g05030
AfB28-mq1_13h09.p1ca	Num_hits= 17	Hit= Afu1g05030
AfB28-mq1_18c01.p1c	Num_hits= 14	Hit= Afu1g05030
AfB28-mq1_18e11.p1c	Num_hits= 19	Hit= Afu1g05030
AfB28-mq1_1c02.q1c	Num_hits= 19	Hit= Afu1g05030
AfB28-mq1_1g12.q1c	Num_hits= 17	Hit= Afu1g05030
AfB28-mq1_31b11.p1c	Num_hits= 13	Hit= Afu1g05030
AfB28-mq1_34g10.p1c	Num_hits= 18	Hit= Afu1g05030
AfB28-mq1_9a10.q1c	Num_hits= 18	Hit= Afu1g05030
AfB46-03h06.q1k	Num_hits= 18	Hit= Afu1g05030
AfB46-04c03.p1k	Num_hits= 18	Hit= Afu1g05030
AfB46-05a08.q1k	Num_hits= 14	Hit= Afu1g05030
AfB46-05f08.p1k	Num_hits= 19	Hit= Afu1g05030
AfB46-05g10.p1k	Num_hits= 18	Hit= Afu1g05030
AfB46-06b03.p1k	Num_hits= 18	Hit= Afu1g05030
AfB46-06c03.p1k	Num_hits= 19	Hit= Afu1g05030
AfB46-06e07.q1k	Num_hits= 13	Hit= Afu1g05030
AfB46-07d12.q1k	Num_hits= 18	Hit= Afu1g05030
AfB46-08d01.q1k	Num_hits= 18	Hit= Afu1g05030
AfB46-09c09.p1k	Num_hits= 18	Hit= Afu1g05030
AfB46-11a09.q1k	Num_hits= 14	Hit= Afu1g05030
AfB46-12a04.p1k	Num_hits= 14	Hit= Afu1g05030
AfB46-13g11.p1k	Num_hits= 14	Hit= Afu1g05030
AfB46-14d05.p1k	Num_hits= 14	Hit= Afu1g05030
AfB46-15f02.p1k	Num_hits= 18	Hit= Afu1g05030
AfB46-15g03.q1k	Num_hits= 18	Hit= Afu1g05030
AfB46-18a11.q1k	Num_hits= 18	Hit= Afu1g05030
AfB288h01.q1c	Num_hits= 1	Hit= Afu1g05060
AfB28-mq1_7h01.q1c	Num_hits= 1	Hit= Afu1g05060
AfB46-18a12.q1k	Num_hits= 1	Hit= Afu1g05140
AfB46-15f08.p1k	Num_hits= 1	Hit= Afu1g05290
AfB28-mq1_23a10.p1c	Num_hits= 1	Hit= Afu1g05300
AfB46-12g04.q1k	Num_hits= 1	Hit= Afu1g05360
AfB28-mq1_20c10.p1c	Num_hits= 1	Hit= Afu1g05420
AfB28-mq1_36h10.p1c	Num_hits= 1	Hit= Afu1g05420
AfB28-mq1_26d02.p1c	Num_hits= 1	Hit= Afu1g05440
AfB28-mq1_32f07.p1c	Num_hits= 1	Hit= Afu1g05470
AfB28_mq1-11e04.p1c	Num_hits= 18	Hit= Afu1g05480
AfB28_mq1-11e04.p1ca	Num_hits= 18	Hit= Afu1g05480
AfB28-mq1_16c05.q1c	Num_hits= 18	Hit= Afu1g05480
AfB28-mq1_16h03.p1c	Num_hits= 16	Hit= Afu1g05480
AfB28-mq1_32f08.p1c	Num_hits= 10	Hit= Afu1g05480
AfB46-06a11.q1k	Num_hits= 1	Hit= Afu1g05590
AfB28-mq1_32g04.q1c	Num_hits= 1	Hit= Afu1g05640
AfB46-10d09.q1k	Num_hits= 1	Hit= Afu1g05640
AfB46-09d04.q1k	Num_hits= 1	Hit= Afu1g05650
AfB46-15f08.q1k	Num_hits= 1	Hit= Afu1g05650
AfB46-11c03.p1k	Num_hits= 1	Hit= Afu1g05660
AfB46-08h09.q1k	Num_hits= 2	Hit= Afu1g05720
AfB46-08e03.q1k	Num_hits= 1	Hit= Afu1g05740
AfB46-09d04.p1k	Num_hits= 1	Hit= Afu1g05800
AfB28-mq1_36g12.p1c	Num_hits= 1	Hit= Afu1g05830
AfB46-06a11.p1k	Num_hits= 1	Hit= Afu1g05830
AfB46-06f07.p1k	Num_hits= 1	Hit= Afu1g05870
AfB28-mq1_36g12.q1c	Num_hits= 1	Hit= Afu1g05900
AfB28-mq1_6f04.q1c	Num_hits= 1	Hit= Afu1g05930
AfB46-11c03.q1k	Num_hits= 1	Hit= Afu1g05930
AfB46-13g05.q1k	Num_hits= 1	Hit= Afu1g05950
AfB46-01a07.p1k	Num_hits= 1	Hit= Afu1g05980
AfB28_mq1-11e04.p1c	Num_hits= 18	Hit= Afu1g06010
AfB28_mq1-11e04.p1ca	Num_hits= 18	Hit= Afu1g06010
AfB28-mq1_16h03.p1c	Num_hits= 16	Hit= Afu1g06010
AfB28-mq1_34b07.p1c	Num_hits= 14	Hit= Afu1g06010
AfB28-mq1_36c06.p1c	Num_hits= 1	Hit= Afu1g06060
AfB28-mq1_19c09.p1c	Num_hits= 1	Hit= Afu1g06080
AfB28-mq1_25a02.q1c	Num_hits= 1	Hit= Afu1g06080
AfB28-mq1_25d06.q1c	Num_hits= 1	Hit= Afu1g06080
AfB28_mq1-12h01.p1c	Num_hits= 1	Hit= Afu1g06160
AfB28-mq1_2a03.q1c	Num_hits= 1	Hit= Afu1g06270
AfB28-mq1_19c09.q1c	Num_hits= 1	Hit= Afu1g06290
AfB28-mq1_14a06.q1c	Num_hits= 1	Hit= Afu1g06320
AfB28_mq1-12a12.p1c	Num_hits= 1	Hit= Afu1g06330
AfB46-12c01.p1k	Num_hits= 1	Hit= Afu1g06410
AfB46-13g02.q1k	Num_hits= 1	Hit= Afu1g06410
AfB28_mq1-11a06.p1ca	Num_hits= 1	Hit= Afu1g06500
AfB46-01d12.q1k	Num_hits= 1	Hit= Afu1g06650
AfB287f10.q1c	Num_hits= 1	Hit= Afu1g06690
AfB28-mq1_30a10.q1c	Num_hits= 1	Hit= Afu1g06690
AfB46-15h10.p1k	Num_hits= 1	Hit= Afu1g06760
AfB28-mq1_31b07.p1c	Num_hits= 2	Hit= Afu1g06810
AfB46-06e02.q1k	Num_hits= 1	Hit= Afu1g06860
AfB46-01d12.p1k	Num_hits= 1	Hit= Afu1g06890
AfB28-mq1_29h04.p1c	Num_hits= 1	Hit= Afu1g06920
AfB28-mq1_15c12.p1c	Num_hits= 1	Hit= Afu1g06940
AfB28-mq1_5h04.p1c	Num_hits= 1	Hit= Afu1g06970
AfB46-16d04.q1k	Num_hits= 1	Hit= Afu1g07040
AfB28-mq1_26e06.p1c	Num_hits= 1	Hit= Afu1g07080
AfB28-mq1_34h08.p1c	Num_hits= 1	Hit= Afu1g07140
AfB28-mq1_34h09.p1c	Num_hits= 1	Hit= Afu1g07140
AfB28-mq1_20c03.q1c	Num_hits= 1	Hit= Afu1g07150
AfB28-mq1_7f01.q1c	Num_hits= 1	Hit= Afu1g07150
AfB28-mq1_29b04.q1c	Num_hits= 1	Hit= Afu1g07230
AfB46-05h01.q1k	Num_hits= 1	Hit= Afu1g07350
AfB46-08f09.q1k	Num_hits= 1	Hit= Afu1g07380
AfB46-09d12.p1k	Num_hits= 1	Hit= Afu1g07450
AfB46-04g01.p1k	Num_hits= 1	Hit= Afu1g07490
AfB46-14c04.q1k	Num_hits= 1	Hit= Afu1g07630
AfB287h03.q1c	Num_hits= 1	Hit= Afu1g07690
AfB28_mq1-11e04.p1c	Num_hits= 18	Hit= Afu1g08780
AfB28_mq1-11e04.p1ca	Num_hits= 18	Hit= Afu1g08780
AfB28-mq1_16c05.q1c	Num_hits= 18	Hit= Afu1g08780
AfB28-mq1_16h03.p1c	Num_hits= 16	Hit= Afu1g08780
AfB28-mq1_32f08.p1c	Num_hits= 10	Hit= Afu1g08780
AfB28-mq1_34b07.p1c	Num_hits= 14	Hit= Afu1g08780
AfB46-04c01.p1k	Num_hits= 1	Hit= Afu1g08790
AfB46-12b12.p1k	Num_hits= 1	Hit= Afu1g08790
AfB46-18a06.q1k	Num_hits= 1	Hit= Afu1g08790
AfB46-07c06.p1k	Num_hits= 1	Hit= Afu1g08900
AfB28-mq1_22d03.p1c	Num_hits= 1	Hit= Afu1g08920
AfB28-mq1_13g02.q1c	Num_hits= 1	Hit= Afu1g08940
AfB28-mq1_13g02.q1ca	Num_hits= 1	Hit= Afu1g08940
AfB46-01h02.p1k	Num_hits= 1	Hit= Afu1g09010
AfB46-07d01.q1k	Num_hits= 1	Hit= Afu1g09010
AfB28_mq1-11e04.q1ca	Num_hits= 1	Hit= Afu1g09060
AfB46-04a10.p1k	Num_hits= 1	Hit= Afu1g09070
AfB46-15c08.p1k	Num_hits= 1	Hit= Afu1g09070
AfB46-17g12.p1k	Num_hits= 1	Hit= Afu1g09080
AfB46-01f05.q1k	Num_hits= 1	Hit= Afu1g09120
AfB46-02c07.p1k	Num_hits= 1	Hit= Afu1g09120
AfB28-mq1_20f07.q1c	Num_hits= 1	Hit= Afu1g09130
AfB46-02h11.p1k	Num_hits= 1	Hit= Afu1g09130
AfB28-mq1_34e01.p1c	Num_hits= 1	Hit= Afu1g09150
AfB28-mq1_13g02.p1ca	Num_hits= 1	Hit= Afu1g09210
AfB28-mq1_14b04.q1c	Num_hits= 1	Hit= Afu1g09210
AfB28-mq1_7h05.p1ca	Num_hits= 1	Hit= Afu1g09210
AfB28-mq1_22d03.q1c	Num_hits= 1	Hit= Afu1g09240
AfB28-mq1_2h06.p1c	Num_hits= 1	Hit= Afu1g09240
AfB46-01f05.p1k	Num_hits= 1	Hit= Afu1g09260
AfB46-05d03.p1k	Num_hits= 1	Hit= Afu1g09260
AfB46-17e09.p1k	Num_hits= 1	Hit= Afu1g09280
AfB46-15c08.q1k	Num_hits= 1	Hit= Afu1g09370
AfB28-mq1_13h04.q1ca	Num_hits= 1	Hit= Afu1g09570
AfB28-mq1_15a06.q1c	Num_hits= 1	Hit= Afu1g09570
AfB28-mq1_31a04.q1c	Num_hits= 1	Hit= Afu1g09630
AfB28-mq1_35c10.p1c	Num_hits= 1	Hit= Afu1g09640
AfB287c04.q1c	Num_hits= 1	Hit= Afu1g09770
AfB28-mq1_17d12.q1c	Num_hits= 1	Hit= Afu1g09820
AfB28-mq1_30d10.q1c	Num_hits= 1	Hit= Afu1g09840
AfB28-mq1_35h06.p1c	Num_hits= 1	Hit= Afu1g09870
AfB46-15f03.p1k	Num_hits= 1	Hit= Afu1g09870
AfB46-07f10.p1k	Num_hits= 1	Hit= Afu1g09880
AfB46-17b02.q1k	Num_hits= 1	Hit= Afu1g09880
AfB28-mq1_21g03.p1c	Num_hits= 1	Hit= Afu1g09950
AfB46-14d08.p1k	Num_hits= 1	Hit= Afu1g10020
AfB28-mq1_32a05.p1c	Num_hits= 1	Hit= Afu1g10080
AfB46-09c08.q1k	Num_hits= 1	Hit= Afu1g10080
AfB28-mq1_35g01.p1c	Num_hits= 1	Hit= Afu1g10100
AfB28-mq1_21g03.q1c	Num_hits= 1	Hit= Afu1g10170
AfB46-04h01.q1k	Num_hits= 1	Hit= Afu1g10170
AfB28-mq1_14g01.q1c	Num_hits= 1	Hit= Afu1g10190
AfB28-mq1_19c02.q1c	Num_hits= 1	Hit= Afu1g10200
AfB28-mq1_35h06.q1c	Num_hits= 1	Hit= Afu1g10200
AfB28-mq1_22a11.q1c	Num_hits= 1	Hit= Afu1g10270
AfB46-13b08.q1k	Num_hits= 1	Hit= Afu1g10320
AfB28-mq1_29c12.q1c	Num_hits= 1	Hit= Afu1g10380
AfB28-mq1_8e10.p1c	Num_hits= 1	Hit= Afu1g10380
AfB46-07g08.q1k	Num_hits= 1	Hit= Afu1g10380
AfB28-mq1_20c05.q1c	Num_hits= 1	Hit= Afu1g10420
AfB46-07g08.p1k	Num_hits= 1	Hit= Afu1g10470
AfB46-07e07.p1k	Num_hits= 1	Hit= Afu1g10480
AfB28-mq1_26h11.q1c	Num_hits= 1	Hit= Afu1g10540
AfB46-03b05.q1k	Num_hits= 1	Hit= Afu1g10540
AfB28-mq1_32c08.p1c	Num_hits= 1	Hit= Afu1g10620
AfB28-mq1_6a02.q1c	Num_hits= 1	Hit= Afu1g10650
AfB28-mq1_36g03.p1c	Num_hits= 1	Hit= Afu1g10660
AfB46-01e09.q1k	Num_hits= 1	Hit= Afu1g10660
AfB28_mq1-12f04.p1c	Num_hits= 1	Hit= Afu1g10670
AfB46-02a09.p1k	Num_hits= 1	Hit= Afu1g10710
AfB28-mq1_33g12.q1c	Num_hits= 1	Hit= Afu1g10760
AfB46-07e07.q1k	Num_hits= 1	Hit= Afu1g10790
AfB28-mq1_31b06.p1c	Num_hits= 1	Hit= Afu1g10800
AfB2810d05.q1c	Num_hits= 1	Hit= Afu1g10860
AfB28-mq1_10Aa08.p1c	Num_hits= 2	Hit= Afu1g10880
AfB46-17e08.q1k	Num_hits= 1	Hit= Afu1g10890
AfB28_mq1-12f04.q1c	Num_hits= 1	Hit= Afu1g10950
AfB28-mq1_24g05.q1ca	Num_hits= 1	Hit= Afu1g10970
AfB46-01e09.p1k	Num_hits= 1	Hit= Afu1g10980
AfB28_mq1-12h06.q1c	Num_hits= 1	Hit= Afu1g10990
AfB28-mq1_24f04.q1ca	Num_hits= 1	Hit= Afu1g11000
AfB46-11b11.q1k	Num_hits= 1	Hit= Afu1g11000
AfB28-mq1_30e01.p1c	Num_hits= 2	Hit= Afu1g11050
AfB28-mq1_30f02.p1c	Num_hits= 1	Hit= Afu1g11050
AfB28_mq1-11a12.p1c	Num_hits= 1	Hit= Afu1g11110
AfB28_mq1-11a12.p1ca	Num_hits= 1	Hit= Afu1g11110
AfB46-10a06.q1k	Num_hits= 1	Hit= Afu1g11110
AfB28-mq1_21h08.q1c	Num_hits= 1	Hit= Afu1g11320
AfB46-09f11.q1k	Num_hits= 1	Hit= Afu1g11410
AfB28-mq1_9b07.p1c	Num_hits= 1	Hit= Afu1g11510
AfB289b07.q1c	Num_hits= 4	Hit= Afu1g11560
AfB46-12d08.p1k	Num_hits= 1	Hit= Afu1g11570
AfB46-18g10.q1k	Num_hits= 1	Hit= Afu1g11590
AfB28-mq1_28d10.p1c	Num_hits= 1	Hit= Afu1g11650
AfB28-mq1_18h11.q1c	Num_hits= 1	Hit= Afu1g11850
AfB28-mq1_7g01.q1c	Num_hits= 1	Hit= Afu1g11880
AfB46-08e08.p1k	Num_hits= 1	Hit= Afu1g11880
AfB46-06f10.q1k	Num_hits= 1	Hit= Afu1g11930
AfB46-01c01.q1k	Num_hits= 1	Hit= Afu1g12090
AfB46-05f03.p1k	Num_hits= 1	Hit= Afu1g12160
AfB28-mq1_28d01.p1c	Num_hits= 1	Hit= Afu1g12180
AfB28-mq1_14e01.p1c	Num_hits= 1	Hit= Afu1g12300
AfB46-06d02.p1k	Num_hits= 1	Hit= Afu1g12325
AfB28-mq1_26f01.p1c	Num_hits= 1	Hit= Afu1g12370
AfB28-mq1_27b12.q1c	Num_hits= 1	Hit= Afu1g12370
AfB46-08c12.p1k	Num_hits= 1	Hit= Afu1g12370
AfB28-mq1_31a07.q1c	Num_hits= 1	Hit= Afu1g12460
AfB28-mq1_14e05.q1c	Num_hits= 1	Hit= Afu1g12490
AfB28-mq1_16b04.p1c	Num_hits= 1	Hit= Afu1g12540
AfB46-03d07.p1k	Num_hits= 2	Hit= Afu1g12560
AfB46-03c11.p1k	Num_hits= 1	Hit= Afu1g12590
AfB28-mq1_30a11.q1c	Num_hits= 1	Hit= Afu1g12630
AfB28-mq1_26f01.q1c	Num_hits= 2	Hit= Afu1g12650
AfB287d02.q1c	Num_hits= 1	Hit= Afu1g12680
AfB46-13c07.p1k	Num_hits= 1	Hit= Afu1g12680
AfB28-mq1_10Ac12.p1c	Num_hits= 1	Hit= Afu1g12690
AfB28-mq1_10Ag11.p1c	Num_hits= 2	Hit= Afu1g12690
AfB46-06g11.p1k	Num_hits= 1	Hit= Afu1g12700
AfB28-mq1_5c05.p1c	Num_hits= 1	Hit= Afu1g12730
AfB28-mq1_5c11.q1c	Num_hits= 1	Hit= Afu1g12790
AfB46-11a05.p1k	Num_hits= 1	Hit= Afu1g12790
AfB46-11a12.p1k	Num_hits= 1	Hit= Afu1g12820
AfB28-mq1_30a11.p1c	Num_hits= 1	Hit= Afu1g12830
AfB46-17g07.p1k	Num_hits= 1	Hit= Afu1g12830
AfB28-mq1_20b07.p1c	Num_hits= 1	Hit= Afu1g12900
AfB28-mq1_30d06.p1c	Num_hits= 1	Hit= Afu1g12910
AfB46-02f04.p1k	Num_hits= 1	Hit= Afu1g12910
AfB46-11a05.q1k	Num_hits= 1	Hit= Afu1g12910
AfB46-06d10.q1k	Num_hits= 1	Hit= Afu1g12920
AfB28-mq1_19e04.p1c	Num_hits= 1	Hit= Afu1g12930
AfB28-mq1_8h07.q1c	Num_hits= 1	Hit= Afu1g12990
AfB289c07.p1c	Num_hits= 1	Hit= Afu1g13040
AfB28-mq1_28a02.q1c	Num_hits= 1	Hit= Afu1g13040
AfB289d02.p1c	Num_hits= 1	Hit= Afu1g13050
AfB28-mq1_16a11.p1c	Num_hits= 1	Hit= Afu1g13060
AfB28-mq1_22g09.q1c	Num_hits= 1	Hit= Afu1g13090
AfB289c07.q1c	Num_hits= 1	Hit= Afu1g13100
AfB28-mq1_26c08.q1c	Num_hits= 1	Hit= Afu1g13100
AfB46-16c04.q1k	Num_hits= 1	Hit= Afu1g13100
AfB46-01b06.q1k	Num_hits= 1	Hit= Afu1g13190
AfB46-11a12.q1k	Num_hits= 1	Hit= Afu1g13190
AfB46-06d10.p1k	Num_hits= 1	Hit= Afu1g13200
AfB46-07f09.q1k	Num_hits= 1	Hit= Afu1g13200
AfB46-07h01.q1k	Num_hits= 1	Hit= Afu1g13280
AfB28-mq1_22g09.p1c	Num_hits= 1	Hit= Afu1g13300
AfB289d02.q1c	Num_hits= 1	Hit= Afu1g13310
AfB28-mq1_30h04.p1c	Num_hits= 1	Hit= Afu1g13330
AfB28-mq1_13f04.p1ca	Num_hits= 1	Hit= Afu1g13370
AfB28-mq1_34h01.q1c	Num_hits= 1	Hit= Afu1g13420
AfB46-13a10.q1k	Num_hits= 1	Hit= Afu1g13450
AfB28-mq1_13f04.q1c	Num_hits= 1	Hit= Afu1g13580
AfB28-mq1_26b05.q1c	Num_hits= 1	Hit= Afu1g13580
AfB46-07h01.p1k	Num_hits= 1	Hit= Afu1g13660
AfB2810d07.q1c	Num_hits= 1	Hit= Afu1g13680
AfB28_mq1-12f02.q1c	Num_hits= 1	Hit= Afu1g13690
AfB28-mq1_5d11.q1c	Num_hits= 1	Hit= Afu1g13690
AfB28-mq1_15h01.q1c	Num_hits= 1	Hit= Afu1g13700
AfB28-mq1_28g11.p1c	Num_hits= 1	Hit= Afu1g13700
AfB289h07.p1c	Num_hits= 1	Hit= Afu1g13710
AfB28-mq1_9h07.p1c	Num_hits= 1	Hit= Afu1g13710
AfB28_mq1-12g04.p1c	Num_hits= 1	Hit= Afu1g13740
AfB46-04e01.p1k	Num_hits= 1	Hit= Afu1g13740
AfB46-08c01.p1k	Num_hits= 1	Hit= Afu1g13740
AfB28-mq1_15h01.p1c	Num_hits= 1	Hit= Afu1g13750
AfB28-mq1_5f10.p1c	Num_hits= 1	Hit= Afu1g13750
AfB289a10.q1c	Num_hits= 18	Hit= Afu1g13770
AfB28-mq1_18e11.p1c	Num_hits= 19	Hit= Afu1g13770
AfB28-mq1_1c02.q1c	Num_hits= 19	Hit= Afu1g13770
AfB28-mq1_9a10.q1c	Num_hits= 18	Hit= Afu1g13770
AfB46-04c03.p1k	Num_hits= 18	Hit= Afu1g13770
AfB46-05f08.p1k	Num_hits= 19	Hit= Afu1g13770
AfB46-07d12.q1k	Num_hits= 18	Hit= Afu1g13770
AfB46-09c09.p1k	Num_hits= 18	Hit= Afu1g13770
AfB46-15f02.p1k	Num_hits= 18	Hit= Afu1g13770
AfB46-18a11.q1k	Num_hits= 18	Hit= Afu1g13770
AfB28-mq1_9a10.p1c	Num_hits= 1	Hit= Afu1g13870
AfB46-09h05.p1k	Num_hits= 1	Hit= Afu1g13900
AfB46-12e12.q1k	Num_hits= 1	Hit= Afu1g13900
AfB46-15d12.q1k	Num_hits= 1	Hit= Afu1g13900
AfB28-mq1_23a05.q1c	Num_hits= 1	Hit= Afu1g13910
AfB46-01e10.p1k	Num_hits= 1	Hit= Afu1g13920
AfB46-07f12.q1k	Num_hits= 1	Hit= Afu1g13920
AfB46-10d06.q1k	Num_hits= 1	Hit= Afu1g13920
AfB46-14f12.q1k	Num_hits= 1	Hit= Afu1g13920
AfB46-17f04.q1k	Num_hits= 1	Hit= Afu1g13920
AfB46-17f05.p1k	Num_hits= 1	Hit= Afu1g13920
AfB288g11.q1c	Num_hits= 1	Hit= Afu1g13990
AfB46-03g09.p1k	Num_hits= 1	Hit= Afu1g14170
AfB46-15d12.p1k	Num_hits= 1	Hit= Afu1g14170
AfB46-07a07.q1k	Num_hits= 1	Hit= Afu1g14200
AfB46-17e11.q1k	Num_hits= 1	Hit= Afu1g14240
AfB28-mq1_22h01.p1c	Num_hits= 1	Hit= Afu1g14250
AfB28-mq1_23c07.p1c	Num_hits= 1	Hit= Afu1g14260
AfB46-17f05.q1k	Num_hits= 1	Hit= Afu1g14270
AfB28-mq1_30g09.p1c	Num_hits= 1	Hit= Afu1g14280
AfB46-17f04.p1k	Num_hits= 1	Hit= Afu1g14320
AfB28-mq1_14f04.q1c	Num_hits= 1	Hit= Afu1g14330
AfB46-03e12.q1k	Num_hits= 1	Hit= Afu1g14330
AfB46-12c06.q1k	Num_hits= 1	Hit= Afu1g14330
AfB28-mq1_6c05.q1c	Num_hits= 1	Hit= Afu1g14360
AfB28-mq1_32g11.q1c	Num_hits= 1	Hit= Afu1g14420
AfB28-mq1_32g11.p1c	Num_hits= 1	Hit= Afu1g14480
AfB2810a01.q1c	Num_hits= 1	Hit= Afu1g14510
AfB28-mq1_14g08.p1c	Num_hits= 1	Hit= Afu1g14690
AfB289h02.p1c	Num_hits= 1	Hit= Afu1g14720
AfB46-08f01.q1k	Num_hits= 1	Hit= Afu1g14720
AfB46-16a01.q1k	Num_hits= 1	Hit= Afu1g14720
AfB46-03h08.p1k	Num_hits= 1	Hit= Afu1g14750
AfB46-12g10.q1k	Num_hits= 1	Hit= Afu1g14750
AfB28_mq1-11b05.p1c	Num_hits= 18	Hit= Afu1g14760
AfB28_mq1-11b05.p1ca	Num_hits= 18	Hit= Afu1g14760
AfB28_mq1-11d08.q1ca	Num_hits= 19	Hit= Afu1g14760
AfB289a10.q1c	Num_hits= 18	Hit= Afu1g14760
AfB28-mq1_13h09.p1ca	Num_hits= 17	Hit= Afu1g14760
AfB28-mq1_18c01.p1c	Num_hits= 14	Hit= Afu1g14760
AfB28-mq1_18e11.p1c	Num_hits= 19	Hit= Afu1g14760
AfB28-mq1_1c02.q1c	Num_hits= 19	Hit= Afu1g14760
AfB28-mq1_1g12.q1c	Num_hits= 17	Hit= Afu1g14760
AfB28-mq1_31b11.p1c	Num_hits= 13	Hit= Afu1g14760
AfB28-mq1_34g10.p1c	Num_hits= 18	Hit= Afu1g14760
AfB28-mq1_9a10.q1c	Num_hits= 18	Hit= Afu1g14760
AfB46-03h06.q1k	Num_hits= 18	Hit= Afu1g14760
AfB46-04c03.p1k	Num_hits= 18	Hit= Afu1g14760
AfB46-05a08.q1k	Num_hits= 14	Hit= Afu1g14760
AfB46-05f08.p1k	Num_hits= 19	Hit= Afu1g14760
AfB46-05g10.p1k	Num_hits= 18	Hit= Afu1g14760
AfB46-06b03.p1k	Num_hits= 18	Hit= Afu1g14760
AfB46-06c03.p1k	Num_hits= 19	Hit= Afu1g14760
AfB46-06e07.q1k	Num_hits= 13	Hit= Afu1g14760
AfB46-07d12.q1k	Num_hits= 18	Hit= Afu1g14760
AfB46-08d01.q1k	Num_hits= 18	Hit= Afu1g14760
AfB46-09c09.p1k	Num_hits= 18	Hit= Afu1g14760
AfB46-11a09.q1k	Num_hits= 14	Hit= Afu1g14760
AfB46-12a04.p1k	Num_hits= 14	Hit= Afu1g14760
AfB46-13g11.p1k	Num_hits= 14	Hit= Afu1g14760
AfB46-14d05.p1k	Num_hits= 14	Hit= Afu1g14760
AfB46-15f02.p1k	Num_hits= 18	Hit= Afu1g14760
AfB46-15g03.q1k	Num_hits= 18	Hit= Afu1g14760
AfB46-18a11.q1k	Num_hits= 18	Hit= Afu1g14760
AfB28-mq1_27h11.q1c	Num_hits= 1	Hit= Afu1g14770
AfB46-06c12.q1k	Num_hits= 1	Hit= Afu1g14810
AfB46-12g10.p1k	Num_hits= 1	Hit= Afu1g14810
AfB46-15c05.p1k	Num_hits= 1	Hit= Afu1g14890
AfB28-mq1_34d06.p1c	Num_hits= 1	Hit= Afu1g14950
AfB46-07g04.p1k	Num_hits= 1	Hit= Afu1g14950
AfB46-09f04.q1k	Num_hits= 1	Hit= Afu1g14990
AfB28_mq1-11h02.p1c	Num_hits= 1	Hit= Afu1g15000
AfB28_mq1-11h02.p1ca	Num_hits= 1	Hit= Afu1g15000
AfB28-mq1_18h05.q1c	Num_hits= 1	Hit= Afu1g15000
AfB46-09b03.q1k	Num_hits= 1	Hit= Afu1g15010
AfB46-02g05.p1k	Num_hits= 1	Hit= Afu1g15070
AfB28-mq1_24e07.q1c	Num_hits= 1	Hit= Afu1g15100
AfB28-mq1_24e07.q1ca	Num_hits= 1	Hit= Afu1g15100
AfB28-mq1_24e09.p1ca	Num_hits= 1	Hit= Afu1g15100
AfB28-mq1_35d04.q1c	Num_hits= 1	Hit= Afu1g15150
AfB28-mq1_6b05.q1c	Num_hits= 1	Hit= Afu1g15230
AfB46-09g05.q1k	Num_hits= 1	Hit= Afu1g15330
AfB46-02e04.q1k	Num_hits= 1	Hit= Afu1g15380
AfB287g09.q1c	Num_hits= 3	Hit= Afu1g15440
AfB28-mq1_18d01.q1c	Num_hits= 3	Hit= Afu1g15440
AfB28-mq1_21b11.q1c	Num_hits= 1	Hit= Afu1g15470
AfB46-10d01.q1k	Num_hits= 1	Hit= Afu1g15470
AfB46-17f07.q1k	Num_hits= 1	Hit= Afu1g15470
AfB28-mq1_16c11.q1c	Num_hits= 1	Hit= Afu1g15500
AfB28-mq1_23g04.q1c	Num_hits= 1	Hit= Afu1g15500
AfB28-mq1_26e02.p1c	Num_hits= 1	Hit= Afu1g15650
AfB28-mq1_5c03.p1c	Num_hits= 1	Hit= Afu1g15650
AfB28-mq1_24c11.q1c	Num_hits= 1	Hit= Afu1g15690
AfB28-mq1_24c11.q1ca	Num_hits= 1	Hit= Afu1g15690
AfB28-mq1_19a03.q1c	Num_hits= 1	Hit= Afu1g15700
AfB28-mq1_22b05.q1c	Num_hits= 1	Hit= Afu1g15720
AfB28-mq1_31c01.p1c	Num_hits= 1	Hit= Afu1g15760
AfB46-01b01.p1k	Num_hits= 1	Hit= Afu1g15800
AfB28-mq1_23g04.p1c	Num_hits= 1	Hit= Afu1g15810
AfB28-mq1_30e09.q1c	Num_hits= 1	Hit= Afu1g15830
AfB28-mq1_24h08.p1ca	Num_hits= 1	Hit= Afu1g15850
AfB46-14f07.q1k	Num_hits= 1	Hit= Afu1g15850
AfB28-mq1_27e02.p1c	Num_hits= 1	Hit= Afu1g15890
AfB28-mq1_9b11.p1c	Num_hits= 1	Hit= Afu1g15910
AfB46-08c04.p1k	Num_hits= 1	Hit= Afu1g15920
AfB28-mq1_21e07.q1c	Num_hits= 1	Hit= Afu1g15930
AfB28-mq1_2f11.p1c	Num_hits= 1	Hit= Afu1g15990
AfB46-08c04.q1k	Num_hits= 1	Hit= Afu1g16020
AfB28-mq1_24d02.q1ca	Num_hits= 2	Hit= Afu1g16050
AfB28-mq1_1g11.q1c	Num_hits= 2	Hit= Afu1g16060
AfB28-mq1_36d10.p1c	Num_hits= 2	Hit= Afu1g16070
AfB28-mq1_31e05.p1c	Num_hits= 1	Hit= Afu1g16130
AfB28-mq1_36d06.q1c	Num_hits= 2	Hit= Afu1g16170
AfB28-mq1_21e07.p1c	Num_hits= 1	Hit= Afu1g16240
AfB28-mq1_19g06.p1c	Num_hits= 1	Hit= Afu1g16250
AfB28-mq1_30d09.p1c	Num_hits= 1	Hit= Afu1g16250
AfB46-06e04.p1k	Num_hits= 1	Hit= Afu1g16290
AfB46-07h05.p1k	Num_hits= 1	Hit= Afu1g16290
AfB28-mq1_19g06.q1c	Num_hits= 1	Hit= Afu1g16380
AfB28-mq1_19e02.p1c	Num_hits= 1	Hit= Afu1g16470
AfB28-mq1_22e07.p1c	Num_hits= 1	Hit= Afu1g16500
AfB28-mq1_22a09.p1c	Num_hits= 1	Hit= Afu1g16550
AfB28-mq1_23a04.q1c	Num_hits= 1	Hit= Afu1g16550
AfB28-mq1_31e05.q1c	Num_hits= 1	Hit= Afu1g16550
AfB46-18g04.p1k	Num_hits= 1	Hit= Afu1g16550
AfB28-mq1_23d08.q1c	Num_hits= 1	Hit= Afu1g16560
AfB28-mq1_13g07.q1ca	Num_hits= 1	Hit= Afu1g16610
AfB28-mq1_14b09.q1c	Num_hits= 1	Hit= Afu1g16610
AfB28-mq1_22a09.q1c	Num_hits= 1	Hit= Afu1g16700
AfB46-15d04.q1k	Num_hits= 1	Hit= Afu1g16700
AfB28-mq1_18d09.q1c	Num_hits= 1	Hit= Afu1g16745
AfB46-03d08.q1k	Num_hits= 1	Hit= Afu1g16745
AfB46-17a08.p1k	Num_hits= 1	Hit= Afu1g16770
AfB28-mq1_13f11.q1ca	Num_hits= 1	Hit= Afu1g16780
AfB46-03d08.p1k	Num_hits= 1	Hit= Afu1g16850
AfB28-mq1_1a08.q1c	Num_hits= 1	Hit= Afu1g16870
AfB28-mq1_25b11.p1c	Num_hits= 1	Hit= Afu1g16870
AfB28-mq1_28h03.p1c	Num_hits= 1	Hit= Afu1g16870
AfB28-mq1_18b10.q1c	Num_hits= 1	Hit= Afu1g16880
AfB46-09f10.p1k	Num_hits= 1	Hit= Afu1g16880
AfB28-mq1_6f10.p1c	Num_hits= 1	Hit= Afu1g16920
AfB46-07e08.p1k	Num_hits= 1	Hit= Afu1g16940
AfB28-mq1_32f01.q1c	Num_hits= 1	Hit= Afu1g17060
AfB46-02c01.p1k	Num_hits= 1	Hit= Afu1g17090
AfB28-mq1_14c05.q1c	Num_hits= 1	Hit= Afu1g17420
AfB28-mq1_17e12.q1c	Num_hits= 1	Hit= Afu1g17660
AfB28-mq1_18g10.q1c	Num_hits= 1	Hit= Afu1g17710
AfB28-mq1_18g11.q1c	Num_hits= 1	Hit= Afu1g17710
AfB287b02.q1c	Num_hits= 4	Hit= Afu2g00090
AfB28-mq1_13g12.q1ca	Num_hits= 5	Hit= Afu2g00090
AfB28-mq1_16h03.q1c	Num_hits= 3	Hit= Afu2g00090
AfB28-mq1_7h08.p1c	Num_hits= 1	Hit= Afu2g00130
AfB28-mq1_8h08.p1c	Num_hits= 1	Hit= Afu2g00130
AfB28-mq1_27d11.q1c	Num_hits= 1	Hit= Afu2g00360
AfB28-mq1_27e11.q1c	Num_hits= 1	Hit= Afu2g00360
AfB46-06f02.p1k	Num_hits= 1	Hit= Afu2g00420
AfB46-05c05.p1k	Num_hits= 3	Hit= Afu2g00450
AfB28-mq1_9b09.p1c	Num_hits= 1	Hit= Afu2g00460
AfB28-mq1_20c12.q1c	Num_hits= 1	Hit= Afu2g00470
AfB28-mq1_21c06.p1c	Num_hits= 1	Hit= Afu2g00620
AfB28-mq1_34c01.p1c	Num_hits= 1	Hit= Afu2g00650
AfB46-07a04.p1k	Num_hits= 1	Hit= Afu2g00660
AfB46-09f01.q1k	Num_hits= 1	Hit= Afu2g00670
AfB46-01a04.p1k	Num_hits= 1	Hit= Afu2g00720
AfB46-12e11.q1k	Num_hits= 1	Hit= Afu2g00720
AfB46-04f11.q1k	Num_hits= 1	Hit= Afu2g00750
AfB46-09f01.p1k	Num_hits= 1	Hit= Afu2g00830
AfB28-mq1_29d07.q1c	Num_hits= 1	Hit= Afu2g00880
AfB28-mq1_20h01.q1c	Num_hits= 1	Hit= Afu2g00910
AfB46-17d07.q1k	Num_hits= 1	Hit= Afu2g00910
AfB46-18h12.q1k	Num_hits= 1	Hit= Afu2g00910
AfB28-mq1_33d08.p1c	Num_hits= 2	Hit= Afu2g00920
AfB28-mq1_16h08.p1c	Num_hits= 1	Hit= Afu2g00960
AfB28-mq1_33a06.p1c	Num_hits= 1	Hit= Afu2g00980
AfB46-04d12.q1k	Num_hits= 1	Hit= Afu2g01000
AfB28-mq1_16f08.p1c	Num_hits= 1	Hit= Afu2g01010
AfB28_mq1-11h06.q1ca	Num_hits= 1	Hit= Afu2g01080
AfB287f05.q1c	Num_hits= 1	Hit= Afu2g01190
AfB46-17d07.p1k	Num_hits= 1	Hit= Afu2g01210
AfB28-mq1_16h08.q1c	Num_hits= 1	Hit= Afu2g01240
AfB28-mq1_32d05.p1c	Num_hits= 1	Hit= Afu2g01290
AfB46-17c12.p1k	Num_hits= 1	Hit= Afu2g01290
AfB28-mq1_17d10.p1c	Num_hits= 1	Hit= Afu2g01410
AfB46-08f11.p1k	Num_hits= 1	Hit= Afu2g01410
AfB28_mq1-11e04.p1c	Num_hits= 18	Hit= Afu2g01420
AfB28_mq1-11e04.p1ca	Num_hits= 18	Hit= Afu2g01420
AfB28-mq1_16c05.q1c	Num_hits= 18	Hit= Afu2g01420
AfB28-mq1_16h03.p1c	Num_hits= 16	Hit= Afu2g01420
AfB28-mq1_32f08.p1c	Num_hits= 10	Hit= Afu2g01420
AfB28-mq1_34b07.p1c	Num_hits= 14	Hit= Afu2g01420
AfB46-06g09.p1k	Num_hits= 1	Hit= Afu2g01580
AfB28-mq1_27b09.q1c	Num_hits= 1	Hit= Afu2g01600
AfB46-05c07.p1k	Num_hits= 1	Hit= Afu2g01600
AfB28-mq1_2h05.p1c	Num_hits= 1	Hit= Afu2g01620
AfB46-06h01.q1k	Num_hits= 1	Hit= Afu2g01640
AfB28-mq1_29d11.q1c	Num_hits= 1	Hit= Afu2g01700
AfB46-08f11.q1k	Num_hits= 1	Hit= Afu2g01720
AfB46-14c01.p1k	Num_hits= 1	Hit= Afu2g01720
AfB28_mq1-11e03.q1ca	Num_hits= 1	Hit= Afu2g01760
AfB28-mq1_29d11.p1c	Num_hits= 1	Hit= Afu2g01760
AfB28-mq1_34g06.p1c	Num_hits= 1	Hit= Afu2g01770
AfB28-mq1_21d12.q1c	Num_hits= 1	Hit= Afu2g01780
AfB28-mq1_28d12.p1c	Num_hits= 1	Hit= Afu2g01800
AfB28-mq1_24e02.p1c	Num_hits= 1	Hit= Afu2g01820
AfB28-mq1_24e02.p1ca	Num_hits= 1	Hit= Afu2g01820
AfB28-mq1_2d03.p1c	Num_hits= 1	Hit= Afu2g01820
AfB28-mq1_31f10.p1c	Num_hits= 1	Hit= Afu2g01820
AfB46-11d02.p1k	Num_hits= 1	Hit= Afu2g01820
AfB46-06g09.q1k	Num_hits= 1	Hit= Afu2g01840
AfB46-11d02.q1k	Num_hits= 1	Hit= Afu2g01840
AfB28-mq1_30e02.p1c	Num_hits= 1	Hit= Afu2g01870
AfB287c05.q1c	Num_hits= 1	Hit= Afu2g01890
AfB28-mq1_24e02.q1c	Num_hits= 1	Hit= Afu2g01920
AfB28-mq1_24e02.q1ca	Num_hits= 1	Hit= Afu2g01920
AfB28-mq1_31f10.q1c	Num_hits= 1	Hit= Afu2g01940
AfB28-mq1_5b07.p1c	Num_hits= 1	Hit= Afu2g01970
AfB28-mq1_34h07.p1c	Num_hits= 1	Hit= Afu2g02030
AfB46-04c05.q1k	Num_hits= 1	Hit= Afu2g02070
AfB46-04h10.q1k	Num_hits= 1	Hit= Afu2g02100
AfB46-05g01.q1k	Num_hits= 1	Hit= Afu2g02220
AfB46-09a04.q1k	Num_hits= 1	Hit= Afu2g02220
AfB46-09f12.p1k	Num_hits= 1	Hit= Afu2g02220
AfB46-14c12.q1k	Num_hits= 1	Hit= Afu2g02220
AfB28-mq1_30h02.p1c	Num_hits= 1	Hit= Afu2g02290
AfB46-18h11.q1k	Num_hits= 1	Hit= Afu2g02290
AfB28-mq1_13g10.p1c	Num_hits= 1	Hit= Afu2g02360
AfB28-mq1_13g10.p1ca	Num_hits= 1	Hit= Afu2g02360
AfB28-mq1_13g11.p1ca	Num_hits= 1	Hit= Afu2g02360
AfB28-mq1_24d10.p1c	Num_hits= 1	Hit= Afu2g02360
AfB28-mq1_24d10.p1ca	Num_hits= 1	Hit= Afu2g02360
AfB28-mq1_26g03.p1c	Num_hits= 1	Hit= Afu2g02360
AfB28-mq1_29d01.q1c	Num_hits= 1	Hit= Afu2g02360
AfB288a04.q1c	Num_hits= 1	Hit= Afu2g02470
AfB46-14e11.q1k	Num_hits= 1	Hit= Afu2g02510
AfB28-mq1_24d10.q1ca	Num_hits= 1	Hit= Afu2g02520
AfB28-mq1_30d04.q1c	Num_hits= 1	Hit= Afu2g02520
AfB46-18c05.p1k	Num_hits= 1	Hit= Afu2g02520
AfB28-mq1_17b05.q1c	Num_hits= 1	Hit= Afu2g02640
AfB46-09h02.p1k	Num_hits= 1	Hit= Afu2g02640
AfB28-mq1_27f09.p1c	Num_hits= 1	Hit= Afu2g02660
AfB46-14g03.q1k	Num_hits= 1	Hit= Afu2g02690
AfB46-18c05.q1k	Num_hits= 1	Hit= Afu2g02690
AfB46-14e11.p1k	Num_hits= 1	Hit= Afu2g02710
AfB28_mq1-11h03.q1c	Num_hits= 1	Hit= Afu2g02760
AfB28_mq1-11h03.q1ca	Num_hits= 1	Hit= Afu2g02760
AfB46-15a03.p1k	Num_hits= 1	Hit= Afu2g02830
AfB46-18c08.q1k	Num_hits= 1	Hit= Afu2g02830
AfB28-mq1_32e01.p1c	Num_hits= 1	Hit= Afu2g02840
AfB288e06.q1c	Num_hits= 1	Hit= Afu2g03000
AfB28-mq1_7e06.q1c	Num_hits= 1	Hit= Afu2g03000
AfB28-mq1_17d09.q1c	Num_hits= 1	Hit= Afu2g03030
AfB46-09e02.q1k	Num_hits= 1	Hit= Afu2g03030
AfB28-mq1_19h07.p1c	Num_hits= 1	Hit= Afu2g03050
AfB28-mq1_17d09.p1c	Num_hits= 1	Hit= Afu2g03080
AfB28-mq1_7e06.p1c	Num_hits= 1	Hit= Afu2g03080
AfB28-mq1_8e06.p1c	Num_hits= 1	Hit= Afu2g03080
AfB46-09f05.p1k	Num_hits= 1	Hit= Afu2g03080
AfB2810f11.q1c	Num_hits= 1	Hit= Afu2g03090
AfB28-mq1_10Af11.q1c	Num_hits= 1	Hit= Afu2g03090
AfB46-02g11.p1k	Num_hits= 1	Hit= Afu2g03320
AfB289e01.q1c	Num_hits= 1	Hit= Afu2g03360
AfB28-mq1_35a04.p1c	Num_hits= 1	Hit= Afu2g03360
AfB28-mq1_15h05.p1c	Num_hits= 1	Hit= Afu2g03430
AfB46-02e03.p1k	Num_hits= 1	Hit= Afu2g03430
AfB28_mq1-12a04.q1c	Num_hits= 1	Hit= Afu2g03480
AfB46-11a03.q1k	Num_hits= 1	Hit= Afu2g03490
AfB46-15e01.p1k	Num_hits= 1	Hit= Afu2g03490
AfB28_mq1-12c11.p1c	Num_hits= 1	Hit= Afu2g03560
AfB46-10g06.q1k	Num_hits= 1	Hit= Afu2g03560
AfB28-mq1_14d07.p1c	Num_hits= 13	Hit= Afu2g03570
AfB46-02d08.q1k	Num_hits= 2	Hit= Afu2g03570
AfB28-mq1_7b07.p1c	Num_hits= 1	Hit= Afu2g03600
AfB46-01a02.p1k	Num_hits= 1	Hit= Afu2g03640
AfB46-11a03.p1k	Num_hits= 1	Hit= Afu2g03640
AfB46-14b05.q1k	Num_hits= 1	Hit= Afu2g03640
AfB46-13b10.p1k	Num_hits= 1	Hit= Afu2g03680
AfB28-mq1_22g05.q1c	Num_hits= 1	Hit= Afu2g03910
AfB28-mq1_33c06.p1c	Num_hits= 1	Hit= Afu2g03910
AfB46-11h11.q1k	Num_hits= 1	Hit= Afu2g03910
AfB46-13e12.q1k	Num_hits= 1	Hit= Afu2g03910
AfB46-04a03.q1k	Num_hits= 1	Hit= Afu2g03920
AfB46-09e09.q1k	Num_hits= 1	Hit= Afu2g03920
AfB46-14b05.p1k	Num_hits= 1	Hit= Afu2g03920
AfB46-03c06.p1k	Num_hits= 1	Hit= Afu2g03930
AfB28-mq1_24c10.q1c	Num_hits= 1	Hit= Afu2g03980
AfB28-mq1_24c10.q1ca	Num_hits= 1	Hit= Afu2g03980
AfB28-mq1_28d04.q1c	Num_hits= 1	Hit= Afu2g04020
AfB28-mq1_5b06.q1c	Num_hits= 1	Hit= Afu2g04020
AfB28-mq1_15c02.q1c	Num_hits= 1	Hit= Afu2g04040
AfB46-11h11.p1k	Num_hits= 1	Hit= Afu2g04040
AfB289h01.p1c	Num_hits= 1	Hit= Afu2g04080
AfB28-mq1_15c02.p1c	Num_hits= 1	Hit= Afu2g04080
AfB28-mq1_29f10.q1c	Num_hits= 1	Hit= Afu2g04140
AfB28-mq1_5g09.p1c	Num_hits= 1	Hit= Afu2g04140
AfB46-04a03.p1k	Num_hits= 1	Hit= Afu2g04140
AfB28-mq1_28d04.p1c	Num_hits= 1	Hit= Afu2g04170
AfB28-mq1_28f04.p1c	Num_hits= 1	Hit= Afu2g04170
AfB28-mq1_17b07.q1c	Num_hits= 1	Hit= Afu2g04190
AfB46-16f12.q1k	Num_hits= 1	Hit= Afu2g04210
AfB28-mq1_28f02.q1c	Num_hits= 1	Hit= Afu2g04260
AfB28-mq1_18h04.q1c	Num_hits= 1	Hit= Afu2g04290
AfB28-mq1_16h06.q1c	Num_hits= 1	Hit= Afu2g04360
AfB46-01g01.p1k	Num_hits= 1	Hit= Afu2g04450
AfB289g10.q1c	Num_hits= 1	Hit= Afu2g04480
AfB289a05.p1c	Num_hits= 1	Hit= Afu2g04540
AfB46-03g10.p1k	Num_hits= 1	Hit= Afu2g04600
AfB289a05.q1c	Num_hits= 1	Hit= Afu2g04640
AfB46-04b05.q1k	Num_hits= 1	Hit= Afu2g04760
AfB46-08h12.q1k	Num_hits= 1	Hit= Afu2g04760
AfB46-01g01.q1k	Num_hits= 1	Hit= Afu2g04790
AfB46-13d07.p1k	Num_hits= 1	Hit= Afu2g04960
AfB28_mq1-11e04.p1c	Num_hits= 18	Hit= Afu2g04990
AfB28_mq1-11e04.p1ca	Num_hits= 18	Hit= Afu2g04990
AfB28-mq1_16c05.q1c	Num_hits= 18	Hit= Afu2g04990
AfB28-mq1_16h03.p1c	Num_hits= 16	Hit= Afu2g04990
AfB28-mq1_32f08.p1c	Num_hits= 10	Hit= Afu2g04990
AfB28-mq1_34b07.p1c	Num_hits= 14	Hit= Afu2g04990
AfB46-14f11.q1k	Num_hits= 1	Hit= Afu2g05070
AfB28-mq1_2a12.p1c	Num_hits= 1	Hit= Afu2g05180
AfB289a06.p1c	Num_hits= 1	Hit= Afu2g05210
AfB46-05f10.p1k	Num_hits= 1	Hit= Afu2g05210
AfB46-18h07.q1k	Num_hits= 1	Hit= Afu2g05310
AfB28-mq1_2a05.p1c	Num_hits= 1	Hit= Afu2g05380
AfB28-mq1_10Ah04.p1c	Num_hits= 1	Hit= Afu2g05390
AfB28-mq1_17c07.q1c	Num_hits= 1	Hit= Afu2g05470
AfB28-mq1_25f07.p1c	Num_hits= 1	Hit= Afu2g05470
AfB46-05b12.p1k	Num_hits= 1	Hit= Afu2g05650
AfB46-11b07.q1k	Num_hits= 1	Hit= Afu2g05720
AfB28-mq1_22e01.q1c	Num_hits= 1	Hit= Afu2g05790
AfB46-13e04.p1k	Num_hits= 1	Hit= Afu2g05790
AfB46-14a03.q1k	Num_hits= 1	Hit= Afu2g05790
AfB46-09b12.q1k	Num_hits= 1	Hit= Afu2g05830
AfB287g08.p1c	Num_hits= 1	Hit= Afu2g05890
AfB46-04e11.q1k	Num_hits= 1	Hit= Afu2g05930
AfB289c09.p1c	Num_hits= 1	Hit= Afu2g05970
AfB28-mq1_35d05.q1c	Num_hits= 1	Hit= Afu2g05970
AfB28-mq1_25g11.q1c	Num_hits= 1	Hit= Afu2g06000
AfB28-mq1_5e09.q1c	Num_hits= 1	Hit= Afu2g06000
AfB28-mq1_30h12.p1c	Num_hits= 1	Hit= Afu2g06040
AfB28-mq1_28b04.q1c	Num_hits= 1	Hit= Afu2g06070
AfB28-mq1_28f03.p1c	Num_hits= 1	Hit= Afu2g06070
AfB28-mq1_21b05.p1c	Num_hits= 1	Hit= Afu2g06120
AfB28-mq1_28b04.p1c	Num_hits= 1	Hit= Afu2g06120
AfB289c09.q1c	Num_hits= 1	Hit= Afu2g06130
AfB28-mq1_18g02.q1c	Num_hits= 1	Hit= Afu2g06140
AfB28-mq1_22b07.p1c	Num_hits= 1	Hit= Afu2g06140
AfB46-11h03.q1k	Num_hits= 1	Hit= Afu2g06160
AfB28-mq1_17d08.p1c	Num_hits= 1	Hit= Afu2g06200
AfB46-11g09.p1k	Num_hits= 1	Hit= Afu2g06200
AfB46-12e09.p1k	Num_hits= 1	Hit= Afu2g06220
AfB28-mq1_20f10.q1c	Num_hits= 1	Hit= Afu2g06230
AfB46-11h03.p1k	Num_hits= 1	Hit= Afu2g06320
AfB46-03c10.q1k	Num_hits= 1	Hit= Afu2g07370
AfB46-18a09.q1k	Num_hits= 1	Hit= Afu2g07370
AfB28-mq1_15b12.p1c	Num_hits= 1	Hit= Afu2g07470
AfB46-04c04.p1k	Num_hits= 1	Hit= Afu2g07470
AfB28-mq1_24b10.p1c	Num_hits= 1	Hit= Afu2g07490
AfB28-mq1_24b10.p1ca	Num_hits= 1	Hit= Afu2g07490
AfB46-09d07.q1k	Num_hits= 1	Hit= Afu2g07490
AfB28-mq1_28f05.p1c	Num_hits= 1	Hit= Afu2g07510
AfB46-10g08.p1k	Num_hits= 2	Hit= Afu2g07550
AfB28-mq1_19e09.q1c	Num_hits= 1	Hit= Afu2g07640
AfB28-mq1_20h12.q1c	Num_hits= 1	Hit= Afu2g07680
AfB46-07e06.p1k	Num_hits= 1	Hit= Afu2g07810
AfB46-01e04.q1k	Num_hits= 1	Hit= Afu2g07870
AfB28-mq1_30c08.p1c	Num_hits= 1	Hit= Afu2g07920
AfB46-06d03.q1k	Num_hits= 1	Hit= Afu2g08060
AfB28-mq1_14d12.q1c	Num_hits= 1	Hit= Afu2g08180
AfB28-mq1_30c08.q1c	Num_hits= 1	Hit= Afu2g08210
AfB28_mq1-12a05.p1c	Num_hits= 1	Hit= Afu2g08290
AfB28-mq1_31a11.p1c	Num_hits= 1	Hit= Afu2g08390
AfB28-mq1_18a09.p1c	Num_hits= 1	Hit= Afu2g08440
AfB28_mq1-11e10.p1c	Num_hits= 1	Hit= Afu2g08470
AfB28_mq1-11f11.p1ca	Num_hits= 1	Hit= Afu2g08470
AfB46-06e08.p1k	Num_hits= 1	Hit= Afu2g08620
AfB28-mq1_29e12.q1c	Num_hits= 1	Hit= Afu2g08650
AfB46-17b12.q1k	Num_hits= 1	Hit= Afu2g08650
AfB287e11.p1c	Num_hits= 1	Hit= Afu2g08670
AfB46-06b09.p1k	Num_hits= 1	Hit= Afu2g08670
AfB46-11d01.p1k	Num_hits= 1	Hit= Afu2g08670
AfB287e11.q1c	Num_hits= 1	Hit= Afu2g08780
AfB28-mq1_36b03.q1c	Num_hits= 2	Hit= Afu2g08800
AfB28-mq1_23b08.p1c	Num_hits= 1	Hit= Afu2g08850
AfB287c03.q1c	Num_hits= 1	Hit= Afu2g08860
AfB287d03.q1c	Num_hits= 1	Hit= Afu2g08860
AfB28_mq1-11b05.p1c	Num_hits= 18	Hit= Afu2g08930
AfB28_mq1-11b05.p1ca	Num_hits= 18	Hit= Afu2g08930
AfB28_mq1-11d08.q1ca	Num_hits= 19	Hit= Afu2g08930
AfB289a10.q1c	Num_hits= 18	Hit= Afu2g08930
AfB28-mq1_13h09.p1ca	Num_hits= 17	Hit= Afu2g08930
AfB28-mq1_18c01.p1c	Num_hits= 14	Hit= Afu2g08930
AfB28-mq1_18e11.p1c	Num_hits= 19	Hit= Afu2g08930
AfB28-mq1_1c02.q1c	Num_hits= 19	Hit= Afu2g08930
AfB28-mq1_1g12.q1c	Num_hits= 17	Hit= Afu2g08930
AfB28-mq1_31b11.p1c	Num_hits= 13	Hit= Afu2g08930
AfB28-mq1_34g10.p1c	Num_hits= 18	Hit= Afu2g08930
AfB28-mq1_9a10.q1c	Num_hits= 18	Hit= Afu2g08930
AfB46-03h06.q1k	Num_hits= 18	Hit= Afu2g08930
AfB46-04c03.p1k	Num_hits= 18	Hit= Afu2g08930
AfB46-05a08.q1k	Num_hits= 14	Hit= Afu2g08930
AfB46-05f08.p1k	Num_hits= 19	Hit= Afu2g08930
AfB46-05g10.p1k	Num_hits= 18	Hit= Afu2g08930
AfB46-06b03.p1k	Num_hits= 18	Hit= Afu2g08930
AfB46-06c03.p1k	Num_hits= 19	Hit= Afu2g08930
AfB46-06e07.q1k	Num_hits= 13	Hit= Afu2g08930
AfB46-07d12.q1k	Num_hits= 18	Hit= Afu2g08930
AfB46-08d01.q1k	Num_hits= 18	Hit= Afu2g08930
AfB46-09c09.p1k	Num_hits= 18	Hit= Afu2g08930
AfB46-11a09.q1k	Num_hits= 14	Hit= Afu2g08930
AfB46-12a04.p1k	Num_hits= 14	Hit= Afu2g08930
AfB46-13g11.p1k	Num_hits= 14	Hit= Afu2g08930
AfB46-14d05.p1k	Num_hits= 14	Hit= Afu2g08930
AfB46-15f02.p1k	Num_hits= 18	Hit= Afu2g08930
AfB46-15g03.q1k	Num_hits= 18	Hit= Afu2g08930
AfB46-18a11.q1k	Num_hits= 18	Hit= Afu2g08930
AfB28-mq1_23d01.q1c	Num_hits= 1	Hit= Afu2g08940
AfB46-06b09.q1k	Num_hits= 1	Hit= Afu2g09000
AfB28-mq1_23b08.q1c	Num_hits= 1	Hit= Afu2g09030
AfB2810a09.q1c	Num_hits= 1	Hit= Afu2g09040
AfB28-mq1_10Aa09.q1c	Num_hits= 1	Hit= Afu2g09040
AfB28-mq1_14h06.p1c	Num_hits= 1	Hit= Afu2g09070
AfB46-07a05.q1k	Num_hits= 1	Hit= Afu2g09070
AfB46-07h12.q1k	Num_hits= 1	Hit= Afu2g09070
AfB28_mq1-12e11.q1c	Num_hits= 1	Hit= Afu2g09110
AfB28-mq1_31h12.p1c	Num_hits= 1	Hit= Afu2g09120
AfB28-mq1_14h06.q1c	Num_hits= 1	Hit= Afu2g09270
AfB28-mq1_35f12.q1c	Num_hits= 1	Hit= Afu2g09300
AfB46-11g08.q1k	Num_hits= 1	Hit= Afu2g09300
AfB46-10d11.q1k	Num_hits= 1	Hit= Afu2g09320
AfB28-mq1_6d05.q1c	Num_hits= 1	Hit= Afu2g09340
AfB289h10.q1c	Num_hits= 1	Hit= Afu2g09350
AfB28-mq1_33b04.p1c	Num_hits= 1	Hit= Afu2g09400
AfB28-mq1_30d12.q1c	Num_hits= 1	Hit= Afu2g09490
AfB46-02e10.p1k	Num_hits= 1	Hit= Afu2g09520
AfB46-02h10.q1k	Num_hits= 1	Hit= Afu2g09530
AfB28-mq1_13c05.p1ca	Num_hits= 1	Hit= Afu2g09540
AfB28-mq1_16h05.q1c	Num_hits= 1	Hit= Afu2g09560
AfB28-mq1_13c05.q1c	Num_hits= 1	Hit= Afu2g09570
AfB28-mq1_13c05.q1ca	Num_hits= 1	Hit= Afu2g09570
AfB46-12c08.q1k	Num_hits= 1	Hit= Afu2g09610
AfB46-04c09.p1k	Num_hits= 1	Hit= Afu2g09620
AfB28-mq1_23a12.q1c	Num_hits= 1	Hit= Afu2g09640
AfB289h10.p1c	Num_hits= 1	Hit= Afu2g09700
AfB28-mq1_10Ah09.p1c	Num_hits= 1	Hit= Afu2g09700
AfB28-mq1_9h10.p1c	Num_hits= 1	Hit= Afu2g09700
AfB46-13d12.p1k	Num_hits= 1	Hit= Afu2g09740
AfB46-17g09.q1k	Num_hits= 1	Hit= Afu2g09740
AfB46-18b05.p1k	Num_hits= 1	Hit= Afu2g09740
AfB28-mq1_32a01.p1c	Num_hits= 1	Hit= Afu2g09840
AfB288f05.q1c	Num_hits= 1	Hit= Afu2g09910
AfB46-18b05.q1k	Num_hits= 1	Hit= Afu2g10010
AfB28-mq1_22e11.p1c	Num_hits= 1	Hit= Afu2g10080
AfB46-12f12.q1k	Num_hits= 1	Hit= Afu2g10080
AfB28-mq1_27d08.q1c	Num_hits= 1	Hit= Afu2g10140
AfB46-13d12.q1k	Num_hits= 1	Hit= Afu2g10150
AfB28-mq1_1c03.q1c	Num_hits= 1	Hit= Afu2g10170
AfB46-07d04.p1k	Num_hits= 1	Hit= Afu2g10190
AfB46-10d10.q1k	Num_hits= 1	Hit= Afu2g10190
AfB46-07c07.q1k	Num_hits= 1	Hit= Afu2g10260
AfB28-mq1_18c09.q1c	Num_hits= 1	Hit= Afu2g10270
AfB46-12f12.p1k	Num_hits= 1	Hit= Afu2g10270
AfB28-mq1_24c04.q1c	Num_hits= 1	Hit= Afu2g10360
AfB28-mq1_24c04.q1ca	Num_hits= 1	Hit= Afu2g10360
AfB46-07c07.p1k	Num_hits= 1	Hit= Afu2g10380
AfB46-11h05.q1k	Num_hits= 1	Hit= Afu2g10400
AfB28-mq1_10Ag12.p1c	Num_hits= 1	Hit= Afu2g10430
AfB46-04h07.p1k	Num_hits= 1	Hit= Afu2g10430
AfB46-11f04.q1k	Num_hits= 1	Hit= Afu2g10460
AfB46-08a07.q1k	Num_hits= 1	Hit= Afu2g10480
AfB46-15e11.q1k	Num_hits= 1	Hit= Afu2g10480
AfB28-mq1_27a11.p1c	Num_hits= 1	Hit= Afu2g10660
AfB46-15e11.p1k	Num_hits= 1	Hit= Afu2g10690
AfB28-mq1_35b12.p1c	Num_hits= 1	Hit= Afu2g10710
AfB46-06a09.q1k	Num_hits= 1	Hit= Afu2g10720
AfB46-11h05.p1k	Num_hits= 1	Hit= Afu2g10720
AfB28-mq1_25e12.p1c	Num_hits= 1	Hit= Afu2g10730
AfB28-mq1_35d03.q1c	Num_hits= 1	Hit= Afu2g10740
AfB28-mq1_14d10.p1c	Num_hits= 1	Hit= Afu2g10820
AfB28-mq1_35b10.q1c	Num_hits= 1	Hit= Afu2g10820
AfB46-08a07.p1k	Num_hits= 1	Hit= Afu2g10830
AfB46-12c11.q1k	Num_hits= 1	Hit= Afu2g10850
AfB28-mq1_5g08.p1c	Num_hits= 1	Hit= Afu2g10870
AfB28-mq1_35b12.q1c	Num_hits= 1	Hit= Afu2g10890
AfB28-mq1_10Ae12.q1c	Num_hits= 1	Hit= Afu2g10920
AfB28-mq1_33a02.q1c	Num_hits= 1	Hit= Afu2g10950
AfB46-18c04.q1k	Num_hits= 1	Hit= Afu2g10950
AfB289c11.q1c	Num_hits= 1	Hit= Afu2g11020
AfB28-mq1_10Ae12.p1c	Num_hits= 1	Hit= Afu2g11020
AfB28-mq1_5d08.p1c	Num_hits= 1	Hit= Afu2g11040
AfB28-mq1_7d04.q1c	Num_hits= 1	Hit= Afu2g11110
AfB46-12c11.p1k	Num_hits= 1	Hit= Afu2g11110
AfB46-01c04.p1k	Num_hits= 1	Hit= Afu2g11220
AfB46-14h11.p1k	Num_hits= 1	Hit= Afu2g11220
AfB28-mq1_18b11.q1c	Num_hits= 1	Hit= Afu2g11240
AfB46-06f05.q1k	Num_hits= 1	Hit= Afu2g11250
AfB28-mq1_31c06.q1c	Num_hits= 1	Hit= Afu2g11260
AfB287g09.q1c	Num_hits= 3	Hit= Afu2g11270
AfB28-mq1_18d01.q1c	Num_hits= 3	Hit= Afu2g11270
AfB28-mq1_21f02.q1c	Num_hits= 3	Hit= Afu2g11270
AfB46-06b10.q1k	Num_hits= 3	Hit= Afu2g11270
AfB28-mq1_31a12.p1c	Num_hits= 1	Hit= Afu2g11310
AfB28-mq1_6f02.p1c	Num_hits= 1	Hit= Afu2g11350
AfB46-01c04.q1k	Num_hits= 1	Hit= Afu2g11360
AfB46-02d10.p1k	Num_hits= 1	Hit= Afu2g11360
AfB28-mq1_4e05.q1c	Num_hits= 1	Hit= Afu2g11380
AfB46-18e03.q1k	Num_hits= 1	Hit= Afu2g11380
AfB28_mq1-12d02.q1c	Num_hits= 1	Hit= Afu2g11460
AfB46-08h05.q1k	Num_hits= 1	Hit= Afu2g11460
AfB28-mq1_7g11.p1ca	Num_hits= 1	Hit= Afu2g11510
AfB46-14h11.q1k	Num_hits= 1	Hit= Afu2g11570
AfB46-15f07.p1k	Num_hits= 1	Hit= Afu2g11590
AfB28-mq1_14e09.p1c	Num_hits= 1	Hit= Afu2g11740
AfB28-mq1_36h12.p1c	Num_hits= 1	Hit= Afu2g11750
AfB46-07f01.p1k	Num_hits= 1	Hit= Afu2g11870
AfB46-16f01.q1k	Num_hits= 1	Hit= Afu2g11870
AfB2810a07.q1c	Num_hits= 1	Hit= Afu2g11920
AfB28-mq1_10Aa07.q1c	Num_hits= 1	Hit= Afu2g11920
AfB28-mq1_13h08.q1c	Num_hits= 1	Hit= Afu2g11960
AfB28-mq1_13h08.q1ca	Num_hits= 1	Hit= Afu2g11960
AfB28-mq1_14f12.q1c	Num_hits= 1	Hit= Afu2g11960
AfB46-06c01.q1k	Num_hits= 1	Hit= Afu2g11960
AfB46-10h09.q1k	Num_hits= 1	Hit= Afu2g12030
AfB28-mq1_22b02.q1c	Num_hits= 1	Hit= Afu2g12060
AfB46-15d05.p1k	Num_hits= 1	Hit= Afu2g12060
AfB28_mq1-12c05.p1c	Num_hits= 1	Hit= Afu2g12070
AfB28-mq1_14f12.p1c	Num_hits= 1	Hit= Afu2g12140
AfB28_mq1-12e05.q1c	Num_hits= 1	Hit= Afu2g12150
AfB28-mq1_22b02.p1c	Num_hits= 1	Hit= Afu2g12150
AfB46-09h01.q1k	Num_hits= 1	Hit= Afu2g12150
AfB46-14d09.q1k	Num_hits= 1	Hit= Afu2g12150
AfB28-mq1_31h07.p1c	Num_hits= 1	Hit= Afu2g12210
AfB46-04a02.q1k	Num_hits= 1	Hit= Afu2g12330
AfB46-15c12.p1k	Num_hits= 1	Hit= Afu2g12400
AfB28-mq1_30g04.p1c	Num_hits= 1	Hit= Afu2g12410
AfB46-15c12.q1k	Num_hits= 1	Hit= Afu2g12450
AfB46-16g09.q1k	Num_hits= 1	Hit= Afu2g12530
AfB28-mq1_33d01.q1c	Num_hits= 2	Hit= Afu2g12550
AfB28-mq1_33a10.p1c	Num_hits= 1	Hit= Afu2g12610
AfB46-08c03.p1k	Num_hits= 1	Hit= Afu2g12700
AfB28-mq1_24d11.p1ca	Num_hits= 1	Hit= Afu2g12740
AfB28-mq1_33d08.p1c	Num_hits= 2	Hit= Afu2g12770
AfB46-08c03.q1k	Num_hits= 1	Hit= Afu2g12790
AfB46-11e11.q1k	Num_hits= 1	Hit= Afu2g12790
AfB46-15a02.q1k	Num_hits= 2	Hit= Afu2g12840
AfB46-15a02.q1k	Num_hits= 2	Hit= Afu2g12860
AfB28-mq1_36c07.p1c	Num_hits= 1	Hit= Afu2g12890
AfB28-mq1_27a05.p1c	Num_hits= 1	Hit= Afu2g12940
AfB28-mq1_30a06.q1c	Num_hits= 1	Hit= Afu2g12980
AfB46-15a02.p1k	Num_hits= 1	Hit= Afu2g13030
AfB28-mq1_27a05.q1c	Num_hits= 1	Hit= Afu2g13050
AfB28-mq1_29d05.q1c	Num_hits= 1	Hit= Afu2g13190
AfB28-mq1_29d05.p1c	Num_hits= 1	Hit= Afu2g13260
AfB28-mq1_22h09.p1c	Num_hits= 1	Hit= Afu2g13290
AfB46-15b02.p1k	Num_hits= 1	Hit= Afu2g13300
AfB28-mq1_19c10.q1c	Num_hits= 1	Hit= Afu2g13310
AfB46-14d06.q1k	Num_hits= 1	Hit= Afu2g13310
AfB46-13d09.q1k	Num_hits= 1	Hit= Afu2g13360
AfB28-mq1_23d10.p1c	Num_hits= 1	Hit= Afu2g13410
AfB28-mq1_23d10.q1c	Num_hits= 1	Hit= Afu2g13410
AfB287c07.q1c	Num_hits= 1	Hit= Afu2g13430
AfB28-mq1_16a05.p1c	Num_hits= 1	Hit= Afu2g13440
AfB46-14d06.p1k	Num_hits= 2	Hit= Afu2g13440
AfB28-mq1_34b11.p1c	Num_hits= 1	Hit= Afu2g13450
AfB28-mq1_17c05.q1c	Num_hits= 1	Hit= Afu2g13460
AfB28-mq1_17c05.p1c	Num_hits= 1	Hit= Afu2g13520
AfB28-mq1_19c10.p1c	Num_hits= 1	Hit= Afu2g13520
AfB28_mq1-12h05.q1c	Num_hits= 1	Hit= Afu2g13540
AfB46-02g01.p1k	Num_hits= 1	Hit= Afu2g13540
AfB46-12a06.q1k	Num_hits= 1	Hit= Afu2g13720
AfB46-04c06.q1k	Num_hits= 1	Hit= Afu2g13760
AfB28-mq1_26d09.p1c	Num_hits= 1	Hit= Afu2g13770
AfB28-mq1_26b03.q1c	Num_hits= 1	Hit= Afu2g13830
AfB28-mq1_2b03.p1c	Num_hits= 1	Hit= Afu2g13830
AfB46-09e10.q1k	Num_hits= 1	Hit= Afu2g13950
AfB28-mq1_16h02.q1c	Num_hits= 1	Hit= Afu2g13960
AfB28-mq1_1b06.q1c	Num_hits= 1	Hit= Afu2g14060
AfB28-mq1_16h02.p1c	Num_hits= 1	Hit= Afu2g14070
AfB28-mq1_17a02.p1c	Num_hits= 1	Hit= Afu2g14090
AfB46-04d06.p1k	Num_hits= 1	Hit= Afu2g14090
AfB28-mq1_22b04.q1c	Num_hits= 1	Hit= Afu2g14130
AfB28-mq1_17a02.q1c	Num_hits= 1	Hit= Afu2g14180
AfB288d11.q1c	Num_hits= 1	Hit= Afu2g14200
AfB28-mq1_7d11.q1c	Num_hits= 1	Hit= Afu2g14200
AfB28-mq1_24f02.q1ca	Num_hits= 1	Hit= Afu2g14240
AfB28-mq1_13c09.q1c	Num_hits= 1	Hit= Afu2g14280
AfB28-mq1_13c09.q1ca	Num_hits= 1	Hit= Afu2g14280
AfB28-mq1_14a02.q1c	Num_hits= 1	Hit= Afu2g14370
AfB46-01a03.q1k	Num_hits= 1	Hit= Afu2g14410
AfB28_mq1-11h04.q1ca	Num_hits= 1	Hit= Afu2g14510
AfB28-mq1_19b05.p1c	Num_hits= 1	Hit= Afu2g14560
AfB28-mq1_27a01.q1c	Num_hits= 1	Hit= Afu2g14580
AfB46-03c12.q1k	Num_hits= 1	Hit= Afu2g14580
AfB28-mq1_23b05.q1c	Num_hits= 1	Hit= Afu2g14670
AfB28-mq1_19b05.q1c	Num_hits= 1	Hit= Afu2g14740
AfB28-mq1_22a04.p1c	Num_hits= 1	Hit= Afu2g14770
AfB28-mq1_8c11.p1c	Num_hits= 1	Hit= Afu2g14790
AfB46-17e12.p1k	Num_hits= 1	Hit= Afu2g14810
AfB28-mq1_23b03.p1c	Num_hits= 1	Hit= Afu2g14860
AfB288g02.q1c	Num_hits= 1	Hit= Afu2g14910
AfB28-mq1_7g02.q1c	Num_hits= 1	Hit= Afu2g14910
AfB28-mq1_22d12.q1c	Num_hits= 1	Hit= Afu2g14920
AfB46-08f12.q1k	Num_hits= 1	Hit= Afu2g14920
AfB28_mq1-11b04.q1ca	Num_hits= 1	Hit= Afu2g15000
AfB46-16c08.p1k	Num_hits= 1	Hit= Afu2g15000
AfB289e08.q1c	Num_hits= 1	Hit= Afu2g15010
AfB28-mq1_20b03.p1c	Num_hits= 1	Hit= Afu2g15010
AfB28-mq1_20d07.p1c	Num_hits= 1	Hit= Afu2g15010
AfB28-mq1_36c05.p1c	Num_hits= 1	Hit= Afu2g15030
AfB28-mq1_23h11.p1c	Num_hits= 1	Hit= Afu2g15040
AfB28-mq1_19b11.p1c	Num_hits= 3	Hit= Afu2g15130
AfB28_mq1-11b04.p1c	Num_hits= 1	Hit= Afu2g15160
AfB28_mq1-11b04.p1ca	Num_hits= 1	Hit= Afu2g15160
AfB28-mq1_9e08.p1c	Num_hits= 1	Hit= Afu2g15220
AfB28-mq1_33f07.p1c	Num_hits= 1	Hit= Afu2g15240
AfB46-01d09.p1k	Num_hits= 2	Hit= Afu2g15240
AfB28-mq1_1d05.p1c	Num_hits= 1	Hit= Afu2g15310
AfB28-mq1_22b11.p1c	Num_hits= 1	Hit= Afu2g15320
AfB28-mq1_20f04.q1c	Num_hits= 1	Hit= Afu2g15430
AfB28-mq1_15e02.p1c	Num_hits= 1	Hit= Afu2g15450
AfB46-06d11.q1k	Num_hits= 1	Hit= Afu2g15480
AfB288g09.q1c	Num_hits= 1	Hit= Afu2g15520
AfB46-11b12.p1k	Num_hits= 1	Hit= Afu2g15520
AfB46-18h05.q1k	Num_hits= 1	Hit= Afu2g15540
AfB46-09c02.q1k	Num_hits= 1	Hit= Afu2g15590
AfB28-mq1_16e09.p1c	Num_hits= 1	Hit= Afu2g15610
AfB46-01d09.q1k	Num_hits= 1	Hit= Afu2g15610
AfB46-18d01.q1k	Num_hits= 1	Hit= Afu2g15650
AfB28-mq1_5a11.q1c	Num_hits= 2	Hit= Afu2g15660
AfB289g05.q1c	Num_hits= 1	Hit= Afu2g15690
AfB28-mq1_16c01.q1c	Num_hits= 1	Hit= Afu2g15750
AfB46-13d08.p1k	Num_hits= 1	Hit= Afu2g15750
AfB289e10.q1c	Num_hits= 1	Hit= Afu2g15820
AfB28-mq1_9e10.q1c	Num_hits= 1	Hit= Afu2g15820
AfB46-15f11.p1k	Num_hits= 2	Hit= Afu2g15840
AfB28-mq1_36f07.p1c	Num_hits= 1	Hit= Afu2g15850
AfB289g05.p1c	Num_hits= 1	Hit= Afu2g15860
AfB28-mq1_14f06.q1c	Num_hits= 1	Hit= Afu2g15870
AfB28-mq1_16b05.p1c	Num_hits= 1	Hit= Afu2g15880
AfB28-mq1_22b08.q1c	Num_hits= 1	Hit= Afu2g15890
AfB28-mq1_22c08.q1c	Num_hits= 1	Hit= Afu2g15890
AfB28-mq1_16e09.q1c	Num_hits= 1	Hit= Afu2g15900
AfB28-mq1_21h04.p1c	Num_hits= 1	Hit= Afu2g15900
AfB28-mq1_36f07.q1c	Num_hits= 1	Hit= Afu2g15910
AfB28-mq1_24d06.q1ca	Num_hits= 1	Hit= Afu2g15980
AfB28-mq1_23e05.p1c	Num_hits= 1	Hit= Afu2g16000
AfB46-08g12.p1k	Num_hits= 1	Hit= Afu2g16020
AfB46-15f11.q1k	Num_hits= 1	Hit= Afu2g16020
AfB28-mq1_16b05.q1c	Num_hits= 1	Hit= Afu2g16040
AfB28-mq1_18c10.p1c	Num_hits= 1	Hit= Afu2g16040
AfB46-13d08.q1k	Num_hits= 1	Hit= Afu2g16040
AfB28-mq1_13g05.p1ca	Num_hits= 1	Hit= Afu2g16080
AfB287h02.q1c	Num_hits= 1	Hit= Afu2g16140
AfB28-mq1_14f06.p1c	Num_hits= 1	Hit= Afu2g16140
AfB28-mq1_21h04.q1c	Num_hits= 1	Hit= Afu2g16230
AfB46-09e06.p1k	Num_hits= 1	Hit= Afu2g16240
AfB46-11f12.q1k	Num_hits= 1	Hit= Afu2g16310
AfB46-18e12.q1k	Num_hits= 1	Hit= Afu2g16330
AfB28-mq1_5b08.q1c	Num_hits= 1	Hit= Afu2g16510
AfB28-mq1_5h02.p1c	Num_hits= 1	Hit= Afu2g16510
AfB28-mq1_18d04.q1c	Num_hits= 1	Hit= Afu2g16520
AfB28-mq1_29f11.p1c	Num_hits= 1	Hit= Afu2g16520
AfB28-mq1_5h02.q1c	Num_hits= 1	Hit= Afu2g16560
AfB46-11c09.q1k	Num_hits= 1	Hit= Afu2g16600
AfB28-mq1_36a05.p1c	Num_hits= 1	Hit= Afu2g16630
AfB289e07.p1c	Num_hits= 1	Hit= Afu2g16660
AfB46-09e03.q1k	Num_hits= 1	Hit= Afu2g16670
AfB46-14h12.p1k	Num_hits= 1	Hit= Afu2g16750
AfB28-mq1_29f11.q1c	Num_hits= 1	Hit= Afu2g16780
AfB28-mq1_27g10.q1c	Num_hits= 1	Hit= Afu2g16810
AfB28-mq1_2g08.p1c	Num_hits= 1	Hit= Afu2g16810
AfB28-mq1_5b08.p1c	Num_hits= 1	Hit= Afu2g16830
AfB46-03c05.p1k	Num_hits= 1	Hit= Afu2g16840
AfB46-10f04.q1k	Num_hits= 1	Hit= Afu2g16870
AfB28-mq1_14g03.q1c	Num_hits= 1	Hit= Afu2g16940
AfB28-mq1_23e02.q1c	Num_hits= 1	Hit= Afu2g16950
AfB46-09e03.p1k	Num_hits= 1	Hit= Afu2g17050
AfB28-mq1_14g03.p1c	Num_hits= 1	Hit= Afu2g17090
AfB46-16g02.q1k	Num_hits= 1	Hit= Afu2g17090
AfB28-mq1_10Ad08.p1c	Num_hits= 1	Hit= Afu2g17190
AfB28-mq1_10d08.p1c	Num_hits= 1	Hit= Afu2g17190
AfB46-11e10.p1k	Num_hits= 1	Hit= Afu2g17190
AfB28_mq1-11c07.p1c	Num_hits= 1	Hit= Afu2g17390
AfB28_mq1-11c07.p1ca	Num_hits= 1	Hit= Afu2g17390
AfB46-08c05.q1k	Num_hits= 1	Hit= Afu2g17390
AfB46-16g02.p1k	Num_hits= 1	Hit= Afu2g17390
AfB46-18b09.q1k	Num_hits= 1	Hit= Afu2g17420
AfB28-mq1_21e11.p1c	Num_hits= 1	Hit= Afu2g17480
AfB28-mq1_34a04.p1c	Num_hits= 1	Hit= Afu2g17490
AfB28-mq1_28a03.q1c	Num_hits= 1	Hit= Afu2g17600
AfB46-13c04.p1k	Num_hits= 1	Hit= Afu2g17600
AfB46-05e07.p1k	Num_hits= 1	Hit= Afu2g17790
AfB46-13c04.q1k	Num_hits= 1	Hit= Afu2g17810
AfB46-08c05.p1k	Num_hits= 2	Hit= Afu2g17850
AfB46-12b04.q1k	Num_hits= 1	Hit= Afu2g17850
AfB28-mq1_2c11.p1c	Num_hits= 1	Hit= Afu2g17870
AfB46-06d01.p1k	Num_hits= 1	Hit= Afu2g17870
AfB28-mq1_29h06.q1c	Num_hits= 1	Hit= Afu2g18030
AfB28_mq1-12d04.q1c	Num_hits= 10	Hit= Afu2g18080
AfB289a07.p1c	Num_hits= 15	Hit= Afu2g18080
AfB28-mq1_10Af06.p1c	Num_hits= 9	Hit= Afu2g18080
AfB28-mq1_17e06.p1c	Num_hits= 9	Hit= Afu2g18080
AfB28-mq1_22b03.p1c	Num_hits= 15	Hit= Afu2g18080
AfB28-mq1_27h06.q1c	Num_hits= 14	Hit= Afu2g18080
AfB28-mq1_29e05.p1c	Num_hits= 4	Hit= Afu2g18080
AfB28-mq1_32h10.p1c	Num_hits= 4	Hit= Afu2g18080
AfB28-mq1_36h06.p1c	Num_hits= 10	Hit= Afu2g18080
AfB28-mq1_9a07.p1c	Num_hits= 14	Hit= Afu2g18080
AfB287b02.q1c	Num_hits= 4	Hit= Afu2g18100
AfB28-mq1_13g12.q1ca	Num_hits= 5	Hit= Afu2g18100
AfB28-mq1_14h09.p1c	Num_hits= 3	Hit= Afu2g18100
AfB28-mq1_16f12.p1c	Num_hits= 3	Hit= Afu2g18100
AfB28-mq1_22g02.p1c	Num_hits= 2	Hit= Afu2g18100
AfB28-mq1_30b10.p1c	Num_hits= 1	Hit= Afu2g18100
AfB46-02c02.q1k	Num_hits= 1	Hit= Afu2g18100
AfB46-12h05.q1k	Num_hits= 1	Hit= Afu2g18100
AfB46-09c11.q1k	Num_hits= 1	Hit= Afu3g00190
AfB46-12a01.p1k	Num_hits= 1	Hit= Afu3g00190
AfB46-01b10.q1k	Num_hits= 1	Hit= Afu3g00330
AfB46-15g01.p1k	Num_hits= 1	Hit= Afu3g00360
AfB46-16e10.q1k	Num_hits= 1	Hit= Afu3g00360
AfB28-mq1_17g06.p1c	Num_hits= 1	Hit= Afu3g00400
AfB28-mq1_31d07.p1c	Num_hits= 1	Hit= Afu3g00440
AfB46-03h09.p1k	Num_hits= 1	Hit= Afu3g00480
AfB28-mq1_35e01.q1c	Num_hits= 1	Hit= Afu3g00490
AfB28-mq1_30h11.q1c	Num_hits= 1	Hit= Afu3g00570
AfB46-03e08.p1k	Num_hits= 2	Hit= Afu3g00645
AfB46-07b04.p1k	Num_hits= 2	Hit= Afu3g00680
AfB46-10h03.q1k	Num_hits= 1	Hit= Afu3g00680
AfB28-mq1_22f01.q1c	Num_hits= 1	Hit= Afu3g00780
AfB46-01f04.q1k	Num_hits= 1	Hit= Afu3g00790
AfB28-mq1_21a02.p1c	Num_hits= 1	Hit= Afu3g00830
AfB287g09.q1c	Num_hits= 3	Hit= Afu3g00910
AfB28-mq1_18d01.q1c	Num_hits= 3	Hit= Afu3g00910
AfB28-mq1_21f02.q1c	Num_hits= 3	Hit= Afu3g00910
AfB46-06b10.q1k	Num_hits= 3	Hit= Afu3g00910
AfB28-mq1_24b06.p1c	Num_hits= 1	Hit= Afu3g00940
AfB46-11h08.p1k	Num_hits= 1	Hit= Afu3g00990
AfB46-08d03.q1k	Num_hits= 1	Hit= Afu3g01040
AfB28-mq1_28b06.q1c	Num_hits= 1	Hit= Afu3g01070
AfB28-mq1_13h12.q1c	Num_hits= 1	Hit= Afu3g01090
AfB28-mq1_13h12.q1ca	Num_hits= 1	Hit= Afu3g01090
AfB28-mq1_21g09.q1c	Num_hits= 1	Hit= Afu3g01090
AfB28-mq1_21g09.p1c	Num_hits= 1	Hit= Afu3g01110
AfB28-mq1_32b06.p1c	Num_hits= 1	Hit= Afu3g01170
AfB28-mq1_24b06.q1ca	Num_hits= 1	Hit= Afu3g01200
AfB46-06e12.q1k	Num_hits= 1	Hit= Afu3g01270
AfB46-14e08.p1k	Num_hits= 1	Hit= Afu3g01270
AfB28-mq1_24c07.p1c	Num_hits= 1	Hit= Afu3g01330
AfB28-mq1_24c07.p1ca	Num_hits= 1	Hit= Afu3g01330
AfB28-mq1_14c10.p1c	Num_hits= 1	Hit= Afu3g01360
AfB28-mq1_22c06.p1c	Num_hits= 1	Hit= Afu3g01370
AfB2810e01.q1c	Num_hits= 1	Hit= Afu3g01400
AfB28-mq1_10Ae01.q1c	Num_hits= 1	Hit= Afu3g01400
AfB46-05e06.p1k	Num_hits= 12	Hit= Afu3g01400
AfB46-06e12.p1k	Num_hits= 1	Hit= Afu3g01400
AfB28_mq1-12b02.q1c	Num_hits= 1	Hit= Afu3g01410
AfB28-mq1_2h08.p1c	Num_hits= 1	Hit= Afu3g01410
AfB46-09d01.p1k	Num_hits= 1	Hit= Afu3g01410
AfB46-14e08.q1k	Num_hits= 1	Hit= Afu3g01410
AfB46-17b04.p1k	Num_hits= 1	Hit= Afu3g01630
AfB28_mq1-11e04.p1c	Num_hits= 18	Hit= Afu3g01740
AfB28_mq1-11e04.p1ca	Num_hits= 18	Hit= Afu3g01740
AfB28-mq1_16h03.p1c	Num_hits= 16	Hit= Afu3g01740
AfB46-04e08.p1k	Num_hits= 2	Hit= Afu3g01950
AfB46-11g02.p1k	Num_hits= 1	Hit= Afu3g02010
AfB46-11c01.q1k	Num_hits= 1	Hit= Afu3g02030
AfB46-11d04.q1k	Num_hits= 2	Hit= Afu3g02050
AfB46-11d04.q1k	Num_hits= 2	Hit= Afu3g02060
AfB28-mq1_27c06.q1c	Num_hits= 1	Hit= Afu3g02080
AfB28-mq1_22h11.p1c	Num_hits= 1	Hit= Afu3g02130
AfB46-01d02.q1k	Num_hits= 1	Hit= Afu3g02213
AfB28-mq1_28g12.q1c	Num_hits= 1	Hit= Afu3g02230
AfB46-11c01.p1k	Num_hits= 1	Hit= Afu3g02310
AfB46-11d04.p1k	Num_hits= 1	Hit= Afu3g02310
AfB46-14e04.p1k	Num_hits= 1	Hit= Afu3g02310
AfB28_mq1-12e07.q1c	Num_hits= 1	Hit= Afu3g02380
AfB28-mq1_34f11.p1c	Num_hits= 1	Hit= Afu3g02450
AfB28-mq1_29e06.q1c	Num_hits= 1	Hit= Afu3g02570
AfB46-08e04.q1k	Num_hits= 1	Hit= Afu3g02585
AfB46-04g07.p1k	Num_hits= 1	Hit= Afu3g02670
AfB46-17c11.p1k	Num_hits= 1	Hit= Afu3g02670
AfB28-mq1_13b03.q1ca	Num_hits= 1	Hit= Afu3g02700
AfB28_mq1-12c03.p1c	Num_hits= 1	Hit= Afu3g02740
AfB28_mq1-12c03.q1c	Num_hits= 1	Hit= Afu3g02780
AfB46-12c03.p1k	Num_hits= 1	Hit= Afu3g02910
AfB28-mq1_21a05.q1c	Num_hits= 1	Hit= Afu3g02920
AfB28-mq1_33a01.q1c	Num_hits= 1	Hit= Afu3g02980
AfB46-12c03.q1k	Num_hits= 1	Hit= Afu3g03010
AfB28_mq1-11e04.p1c	Num_hits= 18	Hit= Afu3g03090
AfB28_mq1-11e04.p1ca	Num_hits= 18	Hit= Afu3g03090
AfB28-mq1_16h03.p1c	Num_hits= 16	Hit= Afu3g03090
AfB28-mq1_34b07.p1c	Num_hits= 14	Hit= Afu3g03090
AfB46-16d07.p1k	Num_hits= 1	Hit= Afu3g03180
AfB46-16b02.p1k	Num_hits= 1	Hit= Afu3g03350
AfB46-16d07.q1k	Num_hits= 1	Hit= Afu3g03350
AfB46-12f05.p1k	Num_hits= 1	Hit= Afu3g03540
AfB46-06h06.q1k	Num_hits= 1	Hit= Afu3g03560
AfB28-mq1_26a05.q1c	Num_hits= 1	Hit= Afu3g03670
AfB289c04.q1c	Num_hits= 2	Hit= Afu3g03700
AfB28-mq1_21c07.q1c	Num_hits= 2	Hit= Afu3g03700
AfB28-mq1_35b07.q1c	Num_hits= 2	Hit= Afu3g03700
AfB28-mq1_9c04.q1c	Num_hits= 1	Hit= Afu3g03700
AfB46-14b08.q1k	Num_hits= 1	Hit= Afu3g03700
AfB28-mq1_14d07.p1c	Num_hits= 13	Hit= Afu3g03770
AfB46-03b08.q1k	Num_hits= 1	Hit= Afu3g03780
AfB46-15g02.p1k	Num_hits= 2	Hit= Afu3g03780
AfB289a09.p1c	Num_hits= 1	Hit= Afu3g03820
AfB46-02g04.p1k	Num_hits= 1	Hit= Afu3g03830
AfB28-mq1_25h04.p1c	Num_hits= 1	Hit= Afu3g03890
AfB287h01.q1c	Num_hits= 1	Hit= Afu3g03900
AfB28-mq1_31b04.q1c	Num_hits= 1	Hit= Afu3g03900
AfB28-mq1_22h12.p1c	Num_hits= 1	Hit= Afu3g03910
AfB46-03f10.p1k	Num_hits= 1	Hit= Afu3g03910
AfB288e09.q1c	Num_hits= 1	Hit= Afu3g03950
AfB28-mq1_8e09.q1c	Num_hits= 1	Hit= Afu3g03950
AfB289a09.q1c	Num_hits= 2	Hit= Afu3g03980
AfB28-mq1_9a09.q1c	Num_hits= 2	Hit= Afu3g03980
AfB46-13c12.q1k	Num_hits= 1	Hit= Afu3g04000
AfB28-mq1_23d05.q1c	Num_hits= 1	Hit= Afu3g04010
AfB28-mq1_21b09.p1c	Num_hits= 1	Hit= Afu3g04040
AfB28-mq1_30h05.p1c	Num_hits= 1	Hit= Afu3g04150
AfB46-12d12.p1k	Num_hits= 1	Hit= Afu3g04150
AfB28-mq1_5d10.q1c	Num_hits= 1	Hit= Afu3g04160
AfB28-mq1_21b09.q1c	Num_hits= 1	Hit= Afu3g04200
AfB28-mq1_35d02.p1c	Num_hits= 1	Hit= Afu3g04200
AfB289c06.q1c	Num_hits= 1	Hit= Afu3g04220
AfB28-mq1_29h05.p1c	Num_hits= 1	Hit= Afu3g04220
AfB28-mq1_9c06.q1c	Num_hits= 1	Hit= Afu3g04220
AfB46-15b11.q1k	Num_hits= 1	Hit= Afu3g05320
AfB28-mq1_36e04.q1c	Num_hits= 1	Hit= Afu3g05400
AfB28-mq1_22e08.q1c	Num_hits= 1	Hit= Afu3g05430
AfB46-03g06.q1k	Num_hits= 1	Hit= Afu3g05500
AfB289h08.p1c	Num_hits= 1	Hit= Afu3g05590
AfB28-mq1_33b12.p1c	Num_hits= 1	Hit= Afu3g05590
AfB28-mq1_9h08.p1c	Num_hits= 1	Hit= Afu3g05590
AfB46-14a01.p1k	Num_hits= 1	Hit= Afu3g05610
AfB46-14e05.q1k	Num_hits= 1	Hit= Afu3g05610
AfB28-mq1_28f09.q1c	Num_hits= 1	Hit= Afu3g05640
AfB46-15b11.p1k	Num_hits= 1	Hit= Afu3g05640
AfB28-mq1_23d06.p1c	Num_hits= 1	Hit= Afu3g05650
AfB28_mq1-11b08.q1ca	Num_hits= 1	Hit= Afu3g05700
AfB28-mq1_1h09.q1c	Num_hits= 1	Hit= Afu3g05700
AfB46-04f01.p1k	Num_hits= 1	Hit= Afu3g05700
AfB46-06e03.p1k	Num_hits= 1	Hit= Afu3g05700
AfB46-08b06.q1k	Num_hits= 1	Hit= Afu3g05700
AfB46-03g06.p1k	Num_hits= 1	Hit= Afu3g05740
AfB46-04f01.q1k	Num_hits= 1	Hit= Afu3g05780
AfB28-mq1_25f04.p1c	Num_hits= 1	Hit= Afu3g05790
AfB28-mq1_25f04.q1c	Num_hits= 1	Hit= Afu3g05790
AfB28-mq1_5a07.p1c	Num_hits= 1	Hit= Afu3g05790
AfB46-16d03.q1k	Num_hits= 1	Hit= Afu3g05850
AfB28-mq1_36f05.q1c	Num_hits= 1	Hit= Afu3g05870
AfB28_mq1-12g12.q1c	Num_hits= 1	Hit= Afu3g05880
AfB28_mq1-12h12.q1c	Num_hits= 1	Hit= Afu3g05880
AfB46-03b12.q1k	Num_hits= 1	Hit= Afu3g05880
AfB46-08b06.p1k	Num_hits= 1	Hit= Afu3g05880
AfB46-13a11.q1k	Num_hits= 1	Hit= Afu3g05880
AfB28-mq1_35b02.p1c	Num_hits= 1	Hit= Afu3g05890
AfB28-mq1_35c02.p1c	Num_hits= 1	Hit= Afu3g05890
AfB46-16d03.p1k	Num_hits= 1	Hit= Afu3g05890
AfB28-mq1_29g05.q1c	Num_hits= 1	Hit= Afu3g05900
AfB28_mq1-11b08.p1ca	Num_hits= 1	Hit= Afu3g05940
AfB46-06e03.q1k	Num_hits= 1	Hit= Afu3g05950
AfB28-mq1_1h09.p1c	Num_hits= 1	Hit= Afu3g05970
AfB28-mq1_15e12.q1c	Num_hits= 1	Hit= Afu3g06000
AfB46-14e10.q1k	Num_hits= 1	Hit= Afu3g06050
AfB46-14e10.p1k	Num_hits= 1	Hit= Afu3g06130
AfB28-mq1_7d06.p1c	Num_hits= 1	Hit= Afu3g06240
AfB28-mq1_8d06.p1c	Num_hits= 1	Hit= Afu3g06240
AfB28-mq1_5h09.p1c	Num_hits= 1	Hit= Afu3g06250
AfB46-02g08.p1k	Num_hits= 1	Hit= Afu3g06250
AfB288d06.q1c	Num_hits= 1	Hit= Afu3g06330
AfB28-mq1_7d06.q1c	Num_hits= 1	Hit= Afu3g06330
AfB28-mq1_16h04.q1c	Num_hits= 1	Hit= Afu3g06510
AfB46-06g07.q1k	Num_hits= 1	Hit= Afu3g06510
AfB28-mq1_35c04.p1c	Num_hits= 1	Hit= Afu3g06610
AfB28-mq1_20b05.q1c	Num_hits= 1	Hit= Afu3g06620
AfB46-03h06.p1k	Num_hits= 1	Hit= Afu3g06620
AfB46-07e04.q1k	Num_hits= 1	Hit= Afu3g06620
AfB46-04h08.p1k	Num_hits= 1	Hit= Afu3g06700
AfB46-09g10.q1k	Num_hits= 1	Hit= Afu3g06780
AfB46-11f10.p1k	Num_hits= 1	Hit= Afu3g06780
AfB46-08e06.p1k	Num_hits= 1	Hit= Afu3g06790
AfB46-06g07.p1k	Num_hits= 1	Hit= Afu3g06800
AfB46-13h06.q1k	Num_hits= 1	Hit= Afu3g06800
AfB28_mq1-11b05.p1c	Num_hits= 18	Hit= Afu3g06810
AfB28_mq1-11b05.p1ca	Num_hits= 18	Hit= Afu3g06810
AfB28_mq1-11d08.q1ca	Num_hits= 19	Hit= Afu3g06810
AfB28-mq1_13h09.p1ca	Num_hits= 17	Hit= Afu3g06810
AfB28-mq1_18e11.p1c	Num_hits= 19	Hit= Afu3g06810
AfB28-mq1_1c02.q1c	Num_hits= 19	Hit= Afu3g06810
AfB28-mq1_1g12.q1c	Num_hits= 17	Hit= Afu3g06810
AfB28-mq1_34g10.p1c	Num_hits= 18	Hit= Afu3g06810
AfB46-03h06.q1k	Num_hits= 18	Hit= Afu3g06810
AfB46-04c03.p1k	Num_hits= 18	Hit= Afu3g06810
AfB46-05f08.p1k	Num_hits= 19	Hit= Afu3g06810
AfB46-06b03.p1k	Num_hits= 18	Hit= Afu3g06810
AfB46-06c03.p1k	Num_hits= 19	Hit= Afu3g06810
AfB46-07d12.q1k	Num_hits= 18	Hit= Afu3g06810
AfB46-08d01.q1k	Num_hits= 18	Hit= Afu3g06810
AfB46-09c09.p1k	Num_hits= 18	Hit= Afu3g06810
AfB46-15f02.p1k	Num_hits= 18	Hit= Afu3g06810
AfB46-15g03.q1k	Num_hits= 18	Hit= Afu3g06810
AfB46-18a11.q1k	Num_hits= 18	Hit= Afu3g06810
AfB28-mq1_26f12.p1c	Num_hits= 1	Hit= Afu3g06870
AfB28_mq1-12d07.q1c	Num_hits= 1	Hit= Afu3g07015
AfB28-mq1_36a10.q1c	Num_hits= 1	Hit= Afu3g07020
AfB46-05f11.q1k	Num_hits= 2	Hit= Afu3g07130
AfB46-07d02.p1k	Num_hits= 2	Hit= Afu3g07130
AfB46-13h06.p1k	Num_hits= 2	Hit= Afu3g07130
AfB28-mq1_15b10.p1c	Num_hits= 1	Hit= Afu3g07270
AfB46-05d09.p1k	Num_hits= 1	Hit= Afu3g07270
AfB28-mq1_13h03.p1ca	Num_hits= 4	Hit= Afu3g07300
AfB46-01e07.p1k	Num_hits= 1	Hit= Afu3g07300
AfB46-05a10.p1k	Num_hits= 6	Hit= Afu3g07300
AfB46-07d02.q1k	Num_hits= 5	Hit= Afu3g07300
AfB28_mq1-12e10.p1c	Num_hits= 1	Hit= Afu3g07460
AfB289a11.q1c	Num_hits= 1	Hit= Afu3g07460
AfB28-mq1_26g02.p1c	Num_hits= 1	Hit= Afu3g07460
AfB28-mq1_30d05.p1c	Num_hits= 1	Hit= Afu3g07460
AfB28-mq1_33f11.p1c	Num_hits= 1	Hit= Afu3g07460
AfB28-mq1_22g03.p1c	Num_hits= 1	Hit= Afu3g07510
AfB28-mq1_34b05.q1c	Num_hits= 1	Hit= Afu3g07510
AfB46-01e07.q1k	Num_hits= 1	Hit= Afu3g07510
AfB28-mq1_35a09.q1c	Num_hits= 1	Hit= Afu3g07530
AfB28-mq1_34b05.p1c	Num_hits= 1	Hit= Afu3g07540
AfB28-mq1_14g06.p1c	Num_hits= 1	Hit= Afu3g07550
AfB28-mq1_16g04.q1c	Num_hits= 1	Hit= Afu3g07570
AfB46-17h04.q1k	Num_hits= 1	Hit= Afu3g07590
AfB28-mq1_13e10.p1ca	Num_hits= 1	Hit= Afu3g07620
AfB28-mq1_30d05.q1c	Num_hits= 1	Hit= Afu3g07620
AfB28-mq1_33f11.q1c	Num_hits= 1	Hit= Afu3g07620
AfB28-mq1_1a05.q1c	Num_hits= 1	Hit= Afu3g07750
AfB28-mq1_24g10.p1c	Num_hits= 1	Hit= Afu3g07850
AfB28-mq1_24g10.p1ca	Num_hits= 1	Hit= Afu3g07850
AfB28_mq1-12h03.q1c	Num_hits= 1	Hit= Afu3g07870
AfB28-mq1_22h02.q1c	Num_hits= 1	Hit= Afu3g07940
AfB46-09h12.p1k	Num_hits= 1	Hit= Afu3g08000
AfB28-mq1_22h02.p1c	Num_hits= 1	Hit= Afu3g08010
AfB46-09e04.p1k	Num_hits= 1	Hit= Afu3g08070
AfB287f06.q1c	Num_hits= 1	Hit= Afu3g08090
AfB28-mq1_5f05.q1c	Num_hits= 1	Hit= Afu3g08110
AfB28-mq1_33h01.p1c	Num_hits= 2	Hit= Afu3g08160
AfB28-mq1_5a09.q1c	Num_hits= 1	Hit= Afu3g08160
AfB28-mq1_22g12.q1c	Num_hits= 1	Hit= Afu3g08200
AfB46-18b10.p1k	Num_hits= 1	Hit= Afu3g08220
AfB28-mq1_22g12.p1c	Num_hits= 1	Hit= Afu3g08300
AfB28-mq1_13d10.p1c	Num_hits= 1	Hit= Afu3g08400
AfB28-mq1_13d10.p1ca	Num_hits= 1	Hit= Afu3g08400
AfB28-mq1_34h05.p1c	Num_hits= 1	Hit= Afu3g08500
AfB46-03c08.q1k	Num_hits= 1	Hit= Afu3g08500
AfB289h03.q1c	Num_hits= 1	Hit= Afu3g08610
AfB28-mq1_13d10.q1c	Num_hits= 1	Hit= Afu3g08710
AfB28-mq1_13d10.q1ca	Num_hits= 1	Hit= Afu3g08710
AfB28-mq1_6g08.q1c	Num_hits= 1	Hit= Afu3g08720
AfB46-05d04.q1k	Num_hits= 1	Hit= Afu3g08720
AfB46-01b09.q1k	Num_hits= 1	Hit= Afu3g08810
AfB28-mq1_24b12.p1ca	Num_hits= 1	Hit= Afu3g08820
AfB46-13h10.p1k	Num_hits= 1	Hit= Afu3g08920
AfB46-01e02.q1k	Num_hits= 1	Hit= Afu3g08970
AfB46-07e10.p1k	Num_hits= 1	Hit= Afu3g09020
AfB28-mq1_24b12.q1c	Num_hits= 1	Hit= Afu3g09050
AfB28-mq1_14e06.q1c	Num_hits= 1	Hit= Afu3g09070
AfB46-05d04.p1k	Num_hits= 1	Hit= Afu3g09130
AfB28-mq1_26h05.q1c	Num_hits= 1	Hit= Afu3g09150
AfB46-11e05.q1k	Num_hits= 1	Hit= Afu3g09210
AfB46-06a12.p1k	Num_hits= 1	Hit= Afu3g09220
AfB28-mq1_34b03.q1c	Num_hits= 1	Hit= Afu3g09230
AfB46-02b07.q1k	Num_hits= 1	Hit= Afu3g09240
AfB28-mq1_8c06.p1c	Num_hits= 1	Hit= Afu3g09370
AfB28-mq1_5e12.q1c	Num_hits= 1	Hit= Afu3g09380
AfB289a07.p1c	Num_hits= 15	Hit= Afu3g09430
AfB28-mq1_22b03.p1c	Num_hits= 15	Hit= Afu3g09430
AfB28-mq1_27h06.q1c	Num_hits= 14	Hit= Afu3g09430
AfB28-mq1_9a07.p1c	Num_hits= 14	Hit= Afu3g09430
AfB28_mq1-12d04.q1c	Num_hits= 10	Hit= Afu3g09440
AfB28-mq1_10Af06.p1c	Num_hits= 9	Hit= Afu3g09440
AfB28-mq1_17e06.p1c	Num_hits= 9	Hit= Afu3g09440
AfB28-mq1_36h06.p1c	Num_hits= 10	Hit= Afu3g09440
AfB28-mq1_21h11.q1c	Num_hits= 1	Hit= Afu3g09510
AfB28-mq1_20d08.p1c	Num_hits= 1	Hit= Afu3g09550
AfB28-mq1_30e05.p1c	Num_hits= 1	Hit= Afu3g09560
AfB28-mq1_34b03.p1c	Num_hits= 1	Hit= Afu3g09560
AfB28-mq1_34h04.q1c	Num_hits= 1	Hit= Afu3g09560
AfB28-mq1_5a05.p1c	Num_hits= 1	Hit= Afu3g09560
AfB46-02b07.p1k	Num_hits= 1	Hit= Afu3g09570
AfB28-mq1_33f12.q1c	Num_hits= 1	Hit= Afu3g09580
AfB28-mq1_35e10.q1c	Num_hits= 1	Hit= Afu3g09610
AfB28-mq1_34a02.q1c	Num_hits= 1	Hit= Afu3g09630
AfB28_mq1-12b05.p1c	Num_hits= 1	Hit= Afu3g09650
AfB46-04b09.q1k	Num_hits= 1	Hit= Afu3g09680
AfB46-07a06.q1k	Num_hits= 1	Hit= Afu3g09720
AfB46-10g12.q1k	Num_hits= 1	Hit= Afu3g09860
AfB46-05b08.p1k	Num_hits= 1	Hit= Afu3g09910
AfB46-07b11.p1k	Num_hits= 1	Hit= Afu3g09910
AfB28-mq1_10Ad11.q1c	Num_hits= 1	Hit= Afu3g09930
AfB28-mq1_6a11.p1c	Num_hits= 1	Hit= Afu3g09930
AfB28-mq1_8f06.p1c	Num_hits= 1	Hit= Afu3g10030
AfB28-mq1_10Aa10.q1c	Num_hits= 1	Hit= Afu3g10080
AfB28-mq1_20g12.q1c	Num_hits= 1	Hit= Afu3g10170
AfB46-02a04.q1k	Num_hits= 1	Hit= Afu3g10170
AfB28-mq1_24d07.p1c	Num_hits= 1	Hit= Afu3g10180
AfB28-mq1_24d07.p1ca	Num_hits= 1	Hit= Afu3g10180
AfB28-mq1_14g07.p1c	Num_hits= 1	Hit= Afu3g10240
AfB46-07b11.q1k	Num_hits= 1	Hit= Afu3g10240
AfB288f06.q1c	Num_hits= 1	Hit= Afu3g10270
AfB28-mq1_8f06.q1c	Num_hits= 1	Hit= Afu3g10270
AfB28-mq1_34g08.p1c	Num_hits= 1	Hit= Afu3g10280
AfB46-01c10.p1k	Num_hits= 1	Hit= Afu3g10360
AfB28_mq1-11e04.p1c	Num_hits= 18	Hit= Afu3g10430
AfB28_mq1-11e04.p1ca	Num_hits= 18	Hit= Afu3g10430
AfB28-mq1_16c05.q1c	Num_hits= 18	Hit= Afu3g10430
AfB28-mq1_16h03.p1c	Num_hits= 16	Hit= Afu3g10430
AfB28-mq1_32f08.p1c	Num_hits= 10	Hit= Afu3g10430
AfB28-mq1_34b07.p1c	Num_hits= 14	Hit= Afu3g10430
AfB28-mq1_31g03.q1c	Num_hits= 1	Hit= Afu3g10450
AfB289g06.q1c	Num_hits= 1	Hit= Afu3g10500
AfB28-mq1_31g03.p1c	Num_hits= 1	Hit= Afu3g10500
AfB28-mq1_1e06.q1c	Num_hits= 1	Hit= Afu3g10520
AfB28-mq1_24d07.q1c	Num_hits= 1	Hit= Afu3g10520
AfB28-mq1_34c09.p1c	Num_hits= 1	Hit= Afu3g10520
AfB46-07a10.q1k	Num_hits= 1	Hit= Afu3g10610
AfB46-01e12.q1k	Num_hits= 1	Hit= Afu3g10640
AfB28-mq1_35c12.p1c	Num_hits= 1	Hit= Afu3g10650
AfB46-01b11.p1k	Num_hits= 1	Hit= Afu3g10650
AfB46-12f09.q1k	Num_hits= 1	Hit= Afu3g10650
AfB46-01c10.q1k	Num_hits= 1	Hit= Afu3g10680
AfB28-mq1_25h02.p1c	Num_hits= 3	Hit= Afu3g10690
AfB46-02b12.q1k	Num_hits= 1	Hit= Afu3g10690
AfB28-mq1_32e02.p1c	Num_hits= 1	Hit= Afu3g10750
AfB46-16e01.q1k	Num_hits= 1	Hit= Afu3g10800
AfB28-mq1_30b01.p1c	Num_hits= 1	Hit= Afu3g10820
AfB28-mq1_31h01.p1c	Num_hits= 1	Hit= Afu3g11000
AfB46-02b12.p1k	Num_hits= 1	Hit= Afu3g11000
AfB46-13e08.p1k	Num_hits= 1	Hit= Afu3g11000
AfB46-15a10.q1k	Num_hits= 1	Hit= Afu3g11000
AfB46-15b08.q1k	Num_hits= 1	Hit= Afu3g11000
AfB28-mq1_15b06.q1c	Num_hits= 1	Hit= Afu3g11010
AfB46-15a10.p1k	Num_hits= 1	Hit= Afu3g11080
AfB46-15b08.p1k	Num_hits= 1	Hit= Afu3g11080
AfB28-mq1_28b02.q1c	Num_hits= 1	Hit= Afu3g11110
AfB28_mq1-11f10.p1c	Num_hits= 1	Hit= Afu3g11160
AfB28_mq1-11f10.p1ca	Num_hits= 1	Hit= Afu3g11160
AfB46-15f06.q1k	Num_hits= 2	Hit= Afu3g11170
AfB46-07g01.q1k	Num_hits= 1	Hit= Afu3g11200
AfB28-mq1_17g12.q1c	Num_hits= 1	Hit= Afu3g11320
AfB46-07g01.p1k	Num_hits= 1	Hit= Afu3g11320
AfB46-04b03.p1k	Num_hits= 1	Hit= Afu3g11480
AfB46-07b10.p1k	Num_hits= 2	Hit= Afu3g11480
AfB46-07b10.p1k	Num_hits= 2	Hit= Afu3g11490
AfB46-10c11.p1k	Num_hits= 1	Hit= Afu3g11590
AfB28-mq1_36h08.p1c	Num_hits= 1	Hit= Afu3g11660
AfB28-mq1_13d07.p1c	Num_hits= 1	Hit= Afu3g11690
AfB28-mq1_13d07.p1ca	Num_hits= 1	Hit= Afu3g11690
AfB28-mq1_21g10.q1c	Num_hits= 1	Hit= Afu3g11700
AfB28-mq1_5e08.q1c	Num_hits= 1	Hit= Afu3g11700
AfB46-07b10.q1k	Num_hits= 1	Hit= Afu3g11810
AfB28-mq1_5g05.q1c	Num_hits= 1	Hit= Afu3g11990
AfB46-11a08.p1k	Num_hits= 1	Hit= Afu3g11990
AfB46-05g08.p1k	Num_hits= 1	Hit= Afu3g12020
AfB46-07d08.p1k	Num_hits= 1	Hit= Afu3g12110
AfB287g07.q1c	Num_hits= 1	Hit= Afu3g12180
AfB288c07.q1c	Num_hits= 1	Hit= Afu3g12180
AfB28-mq1_31b05.q1c	Num_hits= 1	Hit= Afu3g12220
AfB28-mq1_27h02.p1c	Num_hits= 1	Hit= Afu3g12230
AfB46-05g08.q1k	Num_hits= 1	Hit= Afu3g12230
AfB28-mq1_36c04.p1c	Num_hits= 1	Hit= Afu3g12240
AfB46-14c06.q1k	Num_hits= 1	Hit= Afu3g12310
AfB28-mq1_6d07.q1c	Num_hits= 1	Hit= Afu3g12360
AfB46-07d08.q1k	Num_hits= 1	Hit= Afu3g12400
AfB46-11d09.p1k	Num_hits= 1	Hit= Afu3g12400
AfB28-mq1_25b04.p1c	Num_hits= 1	Hit= Afu3g12470
AfB46-04d09.q1k	Num_hits= 1	Hit= Afu3g12470
AfB28-mq1_17f09.q1c	Num_hits= 1	Hit= Afu3g12530
AfB46-04h09.q1k	Num_hits= 1	Hit= Afu3g12530
AfB28_mq1-11b05.p1c	Num_hits= 18	Hit= Afu3g12540
AfB28_mq1-11b05.p1ca	Num_hits= 18	Hit= Afu3g12540
AfB28_mq1-11d08.q1ca	Num_hits= 19	Hit= Afu3g12540
AfB289a10.q1c	Num_hits= 18	Hit= Afu3g12540
AfB28-mq1_13h09.p1ca	Num_hits= 17	Hit= Afu3g12540
AfB28-mq1_18c01.p1c	Num_hits= 14	Hit= Afu3g12540
AfB28-mq1_18e11.p1c	Num_hits= 19	Hit= Afu3g12540
AfB28-mq1_1c02.q1c	Num_hits= 19	Hit= Afu3g12540
AfB28-mq1_1g12.q1c	Num_hits= 17	Hit= Afu3g12540
AfB28-mq1_31b11.p1c	Num_hits= 13	Hit= Afu3g12540
AfB28-mq1_34g10.p1c	Num_hits= 18	Hit= Afu3g12540
AfB28-mq1_9a10.q1c	Num_hits= 18	Hit= Afu3g12540
AfB46-03h06.q1k	Num_hits= 18	Hit= Afu3g12540
AfB46-04c03.p1k	Num_hits= 18	Hit= Afu3g12540
AfB46-05a08.q1k	Num_hits= 14	Hit= Afu3g12540
AfB46-05f08.p1k	Num_hits= 19	Hit= Afu3g12540
AfB46-05g10.p1k	Num_hits= 18	Hit= Afu3g12540
AfB46-06b03.p1k	Num_hits= 18	Hit= Afu3g12540
AfB46-06c03.p1k	Num_hits= 19	Hit= Afu3g12540
AfB46-06e07.q1k	Num_hits= 13	Hit= Afu3g12540
AfB46-07d12.q1k	Num_hits= 18	Hit= Afu3g12540
AfB46-08d01.q1k	Num_hits= 18	Hit= Afu3g12540
AfB46-09c09.p1k	Num_hits= 18	Hit= Afu3g12540
AfB46-11a09.q1k	Num_hits= 14	Hit= Afu3g12540
AfB46-12a04.p1k	Num_hits= 14	Hit= Afu3g12540
AfB46-13g11.p1k	Num_hits= 14	Hit= Afu3g12540
AfB46-14d05.p1k	Num_hits= 14	Hit= Afu3g12540
AfB46-15f02.p1k	Num_hits= 18	Hit= Afu3g12540
AfB46-15g03.q1k	Num_hits= 18	Hit= Afu3g12540
AfB46-18a11.q1k	Num_hits= 18	Hit= Afu3g12540
AfB28-mq1_19c12.p1c	Num_hits= 1	Hit= Afu3g12550
AfB46-09g04.p1k	Num_hits= 1	Hit= Afu3g12550
AfB28-mq1_36d11.q1c	Num_hits= 1	Hit= Afu3g12640
AfB28-mq1_19c12.q1c	Num_hits= 1	Hit= Afu3g12650
AfB287c12.p1c	Num_hits= 1	Hit= Afu3g12660
AfB28-mq1_7c12.p1ca	Num_hits= 1	Hit= Afu3g12660
AfB46-04d09.p1k	Num_hits= 1	Hit= Afu3g12680
AfB46-07a03.p1k	Num_hits= 1	Hit= Afu3g12690
AfB28-mq1_5f07.p1c	Num_hits= 1	Hit= Afu3g12700
AfB28-mq1_28b10.q1c	Num_hits= 1	Hit= Afu3g12740
AfB46-17a01.q1k	Num_hits= 1	Hit= Afu3g12750
AfB28_mq1-11d01.p1c	Num_hits= 1	Hit= Afu3g12770
AfB28-mq1_20a07.p1c	Num_hits= 1	Hit= Afu3g12920
AfB28-mq1_27f06.p1c	Num_hits= 1	Hit= Afu3g12920
AfB28-mq1_31e08.p1c	Num_hits= 1	Hit= Afu3g12920
AfB28-mq1_27f06.q1c	Num_hits= 1	Hit= Afu3g12990
AfB28-mq1_28h06.p1c	Num_hits= 1	Hit= Afu3g13000
AfB28-mq1_31d08.p1c	Num_hits= 1	Hit= Afu3g13100
AfB28-mq1_1a09.p1c	Num_hits= 1	Hit= Afu3g13250
AfB28-mq1_3g11.q1c	Num_hits= 1	Hit= Afu3g13420
AfB28-mq1_2e04.p1c	Num_hits= 1	Hit= Afu3g13600
AfB46-06c09.q1k	Num_hits= 1	Hit= Afu3g13600
AfB28-mq1_15d03.q1c	Num_hits= 1	Hit= Afu3g13740
AfB28-mq1_35e07.p1c	Num_hits= 1	Hit= Afu3g13790
AfB28_mq1-11b05.p1c	Num_hits= 18	Hit= Afu3g13860
AfB28_mq1-11b05.p1ca	Num_hits= 18	Hit= Afu3g13860
AfB28_mq1-11d08.q1ca	Num_hits= 19	Hit= Afu3g13860
AfB28-mq1_13h09.p1ca	Num_hits= 17	Hit= Afu3g13860
AfB28-mq1_18e11.p1c	Num_hits= 19	Hit= Afu3g13860
AfB28-mq1_1c02.q1c	Num_hits= 19	Hit= Afu3g13860
AfB28-mq1_1g12.q1c	Num_hits= 17	Hit= Afu3g13860
AfB28-mq1_34g10.p1c	Num_hits= 18	Hit= Afu3g13860
AfB46-03h06.q1k	Num_hits= 18	Hit= Afu3g13860
AfB46-04c03.p1k	Num_hits= 18	Hit= Afu3g13860
AfB46-05f08.p1k	Num_hits= 19	Hit= Afu3g13860
AfB46-07d12.q1k	Num_hits= 18	Hit= Afu3g13860
AfB46-08d01.q1k	Num_hits= 18	Hit= Afu3g13860
AfB46-09c09.p1k	Num_hits= 18	Hit= Afu3g13860
AfB46-15f02.p1k	Num_hits= 18	Hit= Afu3g13860
AfB46-15g03.q1k	Num_hits= 18	Hit= Afu3g13860
AfB46-18a11.q1k	Num_hits= 18	Hit= Afu3g13860
AfB46-08a04.q1k	Num_hits= 1	Hit= Afu3g14090
AfB28-mq1_34g05.p1c	Num_hits= 1	Hit= Afu3g14100
AfB288f04.q1c	Num_hits= 1	Hit= Afu3g14150
AfB46-15g09.q1k	Num_hits= 1	Hit= Afu3g14320
AfB46-01e06.p1k	Num_hits= 1	Hit= Afu3g14330
AfB46-11f05.q1k	Num_hits= 1	Hit= Afu3g14350
AfB46-14g08.q1k	Num_hits= 1	Hit= Afu3g14350
AfB28-mq1_13f12.q1ca	Num_hits= 1	Hit= Afu3g14370
AfB28-mq1_24h11.p1c	Num_hits= 1	Hit= Afu3g14500
AfB28-mq1_24h11.p1ca	Num_hits= 1	Hit= Afu3g14500
AfB46-11a10.p1k	Num_hits= 1	Hit= Afu3g14560
AfB46-09d10.p1k	Num_hits= 1	Hit= Afu3g14590
AfB28-mq1_22d10.q1c	Num_hits= 1	Hit= Afu3g14610
AfB46-02b02.q1k	Num_hits= 1	Hit= Afu3g14690
AfB28-mq1_1c11.q1c	Num_hits= 1	Hit= Afu3g14700
AfB46-01e06.q1k	Num_hits= 3	Hit= Afu3g14700
AfB46-06a07.q1k	Num_hits= 1	Hit= Afu3g14700
AfB2810e11.q1c	Num_hits= 2	Hit= Afu3g14760
AfB28-mq1_10Ae11.q1c	Num_hits= 1	Hit= Afu3g14760
AfB28-mq1_21f10.p1c	Num_hits= 2	Hit= Afu3g14780
AfB28-mq1_21f10.p1c	Num_hits= 2	Hit= Afu3g14790
AfB46-11f03.q1k	Num_hits= 2	Hit= Afu3g14920
AfB28-mq1_14c09.p1c	Num_hits= 2	Hit= Afu3g15040
AfB46-12h02.q1k	Num_hits= 1	Hit= Afu3g15080
AfB28-mq1_22g02.q1c	Num_hits= 1	Hit= Afu3g15170
AfB28-mq1_21h09.q1c	Num_hits= 1	Hit= Afu3g15200
AfB46-18b11.p1k	Num_hits= 1	Hit= Afu3g15220
AfB46-06a07.p1k	Num_hits= 1	Hit= Afu3g15240
AfB28-mq1_35a05.q1c	Num_hits= 1	Hit= Afu3g15290
AfB46-11f03.p1k	Num_hits= 1	Hit= Afu3g15350
AfB28_mq1-12d04.q1c	Num_hits= 10	Hit= Afu3g15360
AfB28-mq1_10Af06.p1c	Num_hits= 9	Hit= Afu3g15360
AfB28-mq1_17e06.p1c	Num_hits= 9	Hit= Afu3g15360
AfB28-mq1_36h06.p1c	Num_hits= 10	Hit= Afu3g15360
AfB289a07.p1c	Num_hits= 15	Hit= Afu3g15370
AfB28-mq1_22b03.p1c	Num_hits= 15	Hit= Afu3g15370
AfB28-mq1_27h06.q1c	Num_hits= 14	Hit= Afu3g15370
AfB28-mq1_9a07.p1c	Num_hits= 14	Hit= Afu3g15370
AfB287b02.q1c	Num_hits= 4	Hit= Afu3g15395
AfB28-mq1_13g12.q1ca	Num_hits= 5	Hit= Afu3g15395
AfB28-mq1_14h09.p1c	Num_hits= 3	Hit= Afu3g15395
AfB28-mq1_16f12.p1c	Num_hits= 3	Hit= Afu3g15395
AfB28-mq1_16h03.q1c	Num_hits= 3	Hit= Afu3g15395
AfB28-mq1_22g02.p1c	Num_hits= 2	Hit= Afu3g15395
AfB28-mq1_36h02.p1c	Num_hits= 1	Hit= Afu4g00100
AfB28-mq1_36h02.q1c	Num_hits= 1	Hit= Afu4g00210
AfB46-05d12.p1k	Num_hits= 1	Hit= Afu4g00240
AfB28-mq1_22h07.q1c	Num_hits= 1	Hit= Afu4g00250
AfB28_mq1-11e04.p1c	Num_hits= 18	Hit= Afu4g00270
AfB28_mq1-11e04.p1ca	Num_hits= 18	Hit= Afu4g00270
AfB28-mq1_16c05.q1c	Num_hits= 18	Hit= Afu4g00270
AfB28-mq1_16h03.p1c	Num_hits= 16	Hit= Afu4g00270
AfB28-mq1_32f08.p1c	Num_hits= 10	Hit= Afu4g00270
AfB28-mq1_34b07.p1c	Num_hits= 14	Hit= Afu4g00270
AfB46-10d03.q1k	Num_hits= 1	Hit= Afu4g00300
AfB46-15b05.p1k	Num_hits= 1	Hit= Afu4g00340
AfB46-06b07.p1k	Num_hits= 1	Hit= Afu4g00390
AfB28-mq1_18c12.p1c	Num_hits= 1	Hit= Afu4g00430
AfB289a12.p1c	Num_hits= 1	Hit= Afu4g00500
AfB28-mq1_9a12.p1c	Num_hits= 1	Hit= Afu4g00500
AfB28-mq1_13e07.p1ca	Num_hits= 2	Hit= Afu4g00510
AfB46-03h05.p1k	Num_hits= 2	Hit= Afu4g00510
AfB28-mq1_16d11.p1c	Num_hits= 1	Hit= Afu4g00530
AfB28-mq1_30c05.q1c	Num_hits= 1	Hit= Afu4g00530
AfB46-05d12.q1k	Num_hits= 1	Hit= Afu4g00530
AfB28-mq1_26d05.q1c	Num_hits= 1	Hit= Afu4g00540
AfB46-06b07.q1k	Num_hits= 1	Hit= Afu4g00600
AfB28-mq1_30c05.p1c	Num_hits= 1	Hit= Afu4g00620
AfB28-mq1_13e12.q1c	Num_hits= 1	Hit= Afu4g00770
AfB28-mq1_13e12.q1ca	Num_hits= 1	Hit= Afu4g00770
AfB28_mq1-11b05.p1c	Num_hits= 18	Hit= Afu4g00780
AfB28_mq1-11b05.p1ca	Num_hits= 18	Hit= Afu4g00780
AfB28_mq1-11d08.q1ca	Num_hits= 19	Hit= Afu4g00780
AfB289a10.q1c	Num_hits= 18	Hit= Afu4g00780
AfB28-mq1_13h09.p1ca	Num_hits= 17	Hit= Afu4g00780
AfB28-mq1_18c01.p1c	Num_hits= 14	Hit= Afu4g00780
AfB28-mq1_18e11.p1c	Num_hits= 19	Hit= Afu4g00780
AfB28-mq1_1c02.q1c	Num_hits= 19	Hit= Afu4g00780
AfB28-mq1_1g12.q1c	Num_hits= 17	Hit= Afu4g00780
AfB28-mq1_31b11.p1c	Num_hits= 13	Hit= Afu4g00780
AfB28-mq1_34g10.p1c	Num_hits= 18	Hit= Afu4g00780
AfB28-mq1_9a10.q1c	Num_hits= 18	Hit= Afu4g00780
AfB46-03h06.q1k	Num_hits= 18	Hit= Afu4g00780
AfB46-04c03.p1k	Num_hits= 18	Hit= Afu4g00780
AfB46-05a08.q1k	Num_hits= 14	Hit= Afu4g00780
AfB46-05f08.p1k	Num_hits= 19	Hit= Afu4g00780
AfB46-05g10.p1k	Num_hits= 18	Hit= Afu4g00780
AfB46-06b03.p1k	Num_hits= 18	Hit= Afu4g00780
AfB46-06c03.p1k	Num_hits= 19	Hit= Afu4g00780
AfB46-06e07.q1k	Num_hits= 13	Hit= Afu4g00780
AfB46-07d12.q1k	Num_hits= 18	Hit= Afu4g00780
AfB46-08d01.q1k	Num_hits= 18	Hit= Afu4g00780
AfB46-09c09.p1k	Num_hits= 18	Hit= Afu4g00780
AfB46-11a09.q1k	Num_hits= 14	Hit= Afu4g00780
AfB46-12a04.p1k	Num_hits= 14	Hit= Afu4g00780
AfB46-13g11.p1k	Num_hits= 14	Hit= Afu4g00780
AfB46-14d05.p1k	Num_hits= 14	Hit= Afu4g00780
AfB46-15f02.p1k	Num_hits= 18	Hit= Afu4g00780
AfB46-15g03.q1k	Num_hits= 18	Hit= Afu4g00780
AfB46-18a11.q1k	Num_hits= 18	Hit= Afu4g00780
AfB289a07.p1c	Num_hits= 15	Hit= Afu4g00820
AfB28-mq1_22b03.p1c	Num_hits= 15	Hit= Afu4g00820
AfB28-mq1_9a07.p1c	Num_hits= 14	Hit= Afu4g00820
AfB28-mq1_15f05.p1c	Num_hits= 1	Hit= Afu4g00830
AfB46-02b01.p1k	Num_hits= 1	Hit= Afu4g00870
AfB46-16d11.p1k	Num_hits= 1	Hit= Afu4g01020
AfB46-13f04.p1k	Num_hits= 1	Hit= Afu4g01080
AfB46-03d03.p1k	Num_hits= 1	Hit= Afu4g01130
AfB28-mq1_24f09.q1ca	Num_hits= 1	Hit= Afu4g01160
AfB28-mq1_31b01.q1c	Num_hits= 1	Hit= Afu4g01160
AfB46-11f07.p1k	Num_hits= 1	Hit= Afu4g01270
AfB46-12c07.p1k	Num_hits= 1	Hit= Afu4g01350
AfB46-12c10.p1k	Num_hits= 1	Hit= Afu4g01370
AfB46-17c11.q1k	Num_hits= 2	Hit= Afu4g01400
AfB28-mq1_10Ae03.q1c	Num_hits= 1	Hit= Afu4g01470
AfB28-mq1_24h07.q1c	Num_hits= 1	Hit= Afu4g01550
AfB28-mq1_24h07.q1ca	Num_hits= 1	Hit= Afu4g01550
AfB28-mq1_13a03.q1c	Num_hits= 1	Hit= Afu4g01580
AfB28-mq1_13b03.q1c	Num_hits= 1	Hit= Afu4g01580
AfB46-06h02.p1k	Num_hits= 1	Hit= Afu4g01580
AfB46-12c07.q1k	Num_hits= 1	Hit= Afu4g01600
AfB46-12g08.p1k	Num_hits= 1	Hit= Afu4g01600
AfB28-mq1_25a07.q1c	Num_hits= 1	Hit= Afu4g02610
AfB46-17c10.p1k	Num_hits= 1	Hit= Afu4g02610
AfB46-06c07.q1k	Num_hits= 2	Hit= Afu4g02630
AfB46-07e10.q1k	Num_hits= 2	Hit= Afu4g02630
AfB46-11a01.p1k	Num_hits= 2	Hit= Afu4g02630
AfB289a07.p1c	Num_hits= 15	Hit= Afu4g02640
AfB28-mq1_22b03.p1c	Num_hits= 15	Hit= Afu4g02640
AfB28-mq1_27h06.q1c	Num_hits= 14	Hit= Afu4g02640
AfB28-mq1_9a07.p1c	Num_hits= 14	Hit= Afu4g02640
AfB28-mq1_1c09.p1c	Num_hits= 2	Hit= Afu4g02700
AfB28-mq1_19d06.q1c	Num_hits= 1	Hit= Afu4g02730
AfB46-14g09.p1k	Num_hits= 1	Hit= Afu4g02730
AfB46-07h08.p1k	Num_hits= 1	Hit= Afu4g02770
AfB28-mq1_14b01.q1c	Num_hits= 1	Hit= Afu4g02810
AfB28-mq1_18b01.q1c	Num_hits= 2	Hit= Afu4g02830
AfB287a11.q1c	Num_hits= 1	Hit= Afu4g02900
AfB28-mq1_34b04.p1c	Num_hits= 1	Hit= Afu4g02960
AfB28-mq1_14b01.p1c	Num_hits= 1	Hit= Afu4g03000
AfB28-mq1_2b02.p1c	Num_hits= 1	Hit= Afu4g03000
AfB28-mq1_32g03.p1c	Num_hits= 1	Hit= Afu4g03000
AfB28_mq1-12a09.p1c	Num_hits= 1	Hit= Afu4g03070
AfB28-mq1_14h05.p1c	Num_hits= 1	Hit= Afu4g03070
AfB28-mq1_23b01.q1c	Num_hits= 1	Hit= Afu4g03070
AfB28-mq1_26g04.q1c	Num_hits= 1	Hit= Afu4g03070
AfB46-14g09.q1k	Num_hits= 1	Hit= Afu4g03140
AfB289g01.q1c	Num_hits= 1	Hit= Afu4g03180
AfB28-mq1_25f06.p1c	Num_hits= 1	Hit= Afu4g03370
AfB46-03a12.p1k	Num_hits= 1	Hit= Afu4g03440
AfB28-mq1_18f04.q1c	Num_hits= 1	Hit= Afu4g03470
AfB46-01c05.p1k	Num_hits= 2	Hit= Afu4g03470
AfB28-mq1_28a07.p1c	Num_hits= 1	Hit= Afu4g03490
AfB46-07b08.p1k	Num_hits= 1	Hit= Afu4g03490
AfB46-06e09.p1k	Num_hits= 1	Hit= Afu4g03720
AfB46-03c01.q1k	Num_hits= 1	Hit= Afu4g03840
AfB28-mq1_29a01.p1c	Num_hits= 1	Hit= Afu4g03900
AfB46-07b08.q1k	Num_hits= 1	Hit= Afu4g03910
AfB28-mq1_30c04.q1c	Num_hits= 1	Hit= Afu4g03970
AfB46-17f06.p1k	Num_hits= 1	Hit= Afu4g03990
AfB46-15a09.p1k	Num_hits= 1	Hit= Afu4g04040
AfB28-mq1_5h08.q1c	Num_hits= 1	Hit= Afu4g04090
AfB46-17d11.p1k	Num_hits= 1	Hit= Afu4g04090
AfB46-06e09.q1k	Num_hits= 1	Hit= Afu4g04130
AfB46-03b10.p1k	Num_hits= 1	Hit= Afu4g04220
AfB28-mq1_21h07.q1c	Num_hits= 1	Hit= Afu4g04270
AfB46-09d11.q1k	Num_hits= 1	Hit= Afu4g04320
AfB2810b12.q1c	Num_hits= 1	Hit= Afu4g04330
AfB28-mq1_22f08.q1c	Num_hits= 1	Hit= Afu4g04360
AfB28-mq1_16c12.q1c	Num_hits= 1	Hit= Afu4g04420
AfB28-mq1_10Ah03.p1c	Num_hits= 1	Hit= Afu4g04440
AfB28-mq1_19d05.p1c	Num_hits= 1	Hit= Afu4g04440
AfB28-mq1_1g01.q1c	Num_hits= 1	Hit= Afu4g04440
AfB28-mq1_31h10.q1c	Num_hits= 1	Hit= Afu4g04450
AfB46-07a08.p1k	Num_hits= 1	Hit= Afu4g04470
AfB287a03.q1c	Num_hits= 1	Hit= Afu4g04490
AfB46-03b10.q1k	Num_hits= 1	Hit= Afu4g04510
AfB28-mq1_25a11.q1c	Num_hits= 1	Hit= Afu4g04550
AfB46-05g04.p1k	Num_hits= 1	Hit= Afu4g04590
AfB46-09c01.p1k	Num_hits= 1	Hit= Afu4g04590
AfB46-13c11.q1k	Num_hits= 1	Hit= Afu4g04590
AfB46-16b09.q1k	Num_hits= 1	Hit= Afu4g04590
AfB28_mq1-11d10.p1c	Num_hits= 1	Hit= Afu4g04650
AfB28_mq1-11d10.p1ca	Num_hits= 1	Hit= Afu4g04650
AfB28_mq1-11e10.p1ca	Num_hits= 1	Hit= Afu4g04650
AfB46-11a07.p1k	Num_hits= 1	Hit= Afu4g04700
AfB28-mq1_14b11.p1c	Num_hits= 1	Hit= Afu4g04720
AfB28_mq1-11g11.q1ca	Num_hits= 1	Hit= Afu4g04730
AfB28-mq1_19d05.q1c	Num_hits= 1	Hit= Afu4g04730
AfB28-mq1_24g09.q1ca	Num_hits= 1	Hit= Afu4g04740
AfB287g12.p1c	Num_hits= 1	Hit= Afu4g04810
AfB28-mq1_7g12.p1ca	Num_hits= 1	Hit= Afu4g04810
AfB2810g03.q1c	Num_hits= 1	Hit= Afu4g05840
AfB28-mq1_10Ag03.q1c	Num_hits= 1	Hit= Afu4g05840
AfB28-mq1_35c06.p1c	Num_hits= 1	Hit= Afu4g05980
AfB28-mq1_28a11.p1c	Num_hits= 1	Hit= Afu4g06040
AfB28-mq1_32a07.p1c	Num_hits= 1	Hit= Afu4g06090
AfB46-15c01.p1k	Num_hits= 1	Hit= Afu4g06110
AfB46-09g03.p1k	Num_hits= 1	Hit= Afu4g06150
AfB46-09c09.q1k	Num_hits= 1	Hit= Afu4g06190
AfB28_mq1-11g05.p1ca	Num_hits= 1	Hit= Afu4g06280
AfB28_mq1-11b05.p1c	Num_hits= 18	Hit= Afu4g06450
AfB28_mq1-11b05.p1ca	Num_hits= 18	Hit= Afu4g06450
AfB28_mq1-11d08.q1ca	Num_hits= 19	Hit= Afu4g06450
AfB289a10.q1c	Num_hits= 18	Hit= Afu4g06450
AfB28-mq1_18c01.p1c	Num_hits= 14	Hit= Afu4g06450
AfB28-mq1_18e11.p1c	Num_hits= 19	Hit= Afu4g06450
AfB28-mq1_1c02.q1c	Num_hits= 19	Hit= Afu4g06450
AfB28-mq1_1g12.q1c	Num_hits= 17	Hit= Afu4g06450
AfB28-mq1_31b11.p1c	Num_hits= 13	Hit= Afu4g06450
AfB28-mq1_34g10.p1c	Num_hits= 18	Hit= Afu4g06450
AfB46-03h06.q1k	Num_hits= 18	Hit= Afu4g06450
AfB46-04c03.p1k	Num_hits= 18	Hit= Afu4g06450
AfB46-05a08.q1k	Num_hits= 14	Hit= Afu4g06450
AfB46-05f08.p1k	Num_hits= 19	Hit= Afu4g06450
AfB46-05g10.p1k	Num_hits= 18	Hit= Afu4g06450
AfB46-06c03.p1k	Num_hits= 19	Hit= Afu4g06450
AfB46-06e07.q1k	Num_hits= 13	Hit= Afu4g06450
AfB46-07d12.q1k	Num_hits= 18	Hit= Afu4g06450
AfB46-08d01.q1k	Num_hits= 18	Hit= Afu4g06450
AfB46-09c09.p1k	Num_hits= 18	Hit= Afu4g06450
AfB46-11a09.q1k	Num_hits= 14	Hit= Afu4g06450
AfB46-12a04.p1k	Num_hits= 14	Hit= Afu4g06450
AfB46-13g11.p1k	Num_hits= 14	Hit= Afu4g06450
AfB46-14d05.p1k	Num_hits= 14	Hit= Afu4g06450
AfB46-15f02.p1k	Num_hits= 18	Hit= Afu4g06450
AfB46-15g03.q1k	Num_hits= 18	Hit= Afu4g06450
AfB46-18a11.q1k	Num_hits= 18	Hit= Afu4g06450
AfB46-09b10.q1k	Num_hits= 1	Hit= Afu4g06540
AfB28-mq1_25h01.p1c	Num_hits= 1	Hit= Afu4g06600
AfB46-02h12.q1k	Num_hits= 1	Hit= Afu4g06630
AfB46-16h11.q1k	Num_hits= 1	Hit= Afu4g06640
AfB46-02a01.p1k	Num_hits= 1	Hit= Afu4g06750
AfB46-02b11.q1k	Num_hits= 1	Hit= Afu4g06750
AfB46-08b01.q1k	Num_hits= 1	Hit= Afu4g06870
AfB46-12a05.q1k	Num_hits= 1	Hit= Afu4g06870
AfB28-mq1_21d04.q1c	Num_hits= 3	Hit= Afu4g06930
AfB28_mq1-12a07.q1c	Num_hits= 1	Hit= Afu4g06980
AfB28_mq1-12h11.p1c	Num_hits= 1	Hit= Afu4g06980
AfB46-11g01.p1k	Num_hits= 1	Hit= Afu4g06980
AfB28-mq1_21d04.p1c	Num_hits= 1	Hit= Afu4g06990
AfB28-mq1_36c10.p1c	Num_hits= 1	Hit= Afu4g07020
AfB28-mq1_20a10.p1c	Num_hits= 1	Hit= Afu4g07050
AfB28-mq1_17b08.q1c	Num_hits= 1	Hit= Afu4g07140
AfB28-mq1_29e02.p1c	Num_hits= 1	Hit= Afu4g07140
AfB46-17f10.p1k	Num_hits= 1	Hit= Afu4g07140
AfB46-03a08.p1k	Num_hits= 1	Hit= Afu4g07150
AfB28-mq1_29e02.q1c	Num_hits= 1	Hit= Afu4g07160
AfB28-mq1_33a04.p1c	Num_hits= 1	Hit= Afu4g07180
AfB28-mq1_36c10.q1c	Num_hits= 1	Hit= Afu4g07240
AfB46-03a08.q1k	Num_hits= 1	Hit= Afu4g07240
AfB46-16h01.q1k	Num_hits= 1	Hit= Afu4g07260
AfB46-16d08.q1k	Num_hits= 1	Hit= Afu4g07370
AfB46-17f10.q1k	Num_hits= 1	Hit= Afu4g07380
AfB28-mq1_6b02.q1c	Num_hits= 1	Hit= Afu4g07400
AfB46-04f10.q1k	Num_hits= 1	Hit= Afu4g07520
AfB287f02.p1c	Num_hits= 1	Hit= Afu4g07570
AfB46-07c11.q1k	Num_hits= 1	Hit= Afu4g07610
AfB46-15g06.p1k	Num_hits= 1	Hit= Afu4g07610
AfB46-04a12.p1k	Num_hits= 1	Hit= Afu4g07620
AfB46-05f12.p1k	Num_hits= 1	Hit= Afu4g07620
AfB46-12g01.q1k	Num_hits= 1	Hit= Afu4g07630
AfB28-mq1_27b10.p1c	Num_hits= 1	Hit= Afu4g07660
AfB28-mq1_27g07.q1c	Num_hits= 1	Hit= Afu4g07690
AfB46-12f06.q1k	Num_hits= 1	Hit= Afu4g07700
AfB28_mq1-12c08.q1c	Num_hits= 1	Hit= Afu4g07710
AfB46-04a12.q1k	Num_hits= 1	Hit= Afu4g07710
AfB28-mq1_2h10.q1c	Num_hits= 1	Hit= Afu4g07760
AfB46-07c11.p1k	Num_hits= 1	Hit= Afu4g07760
AfB46-12f04.q1k	Num_hits= 1	Hit= Afu4g07760
AfB46-16c09.p1k	Num_hits= 1	Hit= Afu4g07760
AfB28-mq1_34f04.p1c	Num_hits= 1	Hit= Afu4g07810
AfB46-15g06.q1k	Num_hits= 1	Hit= Afu4g07910
AfB28_mq1-12c08.p1c	Num_hits= 1	Hit= Afu4g08100
AfB28-mq1_6e02.p1c	Num_hits= 1	Hit= Afu4g08100
AfB46-09b11.q1k	Num_hits= 1	Hit= Afu4g08110
AfB46-11c04.q1k	Num_hits= 1	Hit= Afu4g08110
AfB46-07f05.p1k	Num_hits= 1	Hit= Afu4g08190
AfB46-13a04.q1k	Num_hits= 1	Hit= Afu4g08210
AfB46-05a12.p1k	Num_hits= 1	Hit= Afu4g08300
AfB46-11c04.p1k	Num_hits= 1	Hit= Afu4g08300
AfB46-09a07.p1k	Num_hits= 1	Hit= Afu4g08320
AfB28_mq1-11e01.p1c	Num_hits= 1	Hit= Afu4g08330
AfB28-mq1_29e11.p1c	Num_hits= 1	Hit= Afu4g08330
AfB46-05b02.q1k	Num_hits= 1	Hit= Afu4g08370
AfB46-11d03.p1k	Num_hits= 1	Hit= Afu4g08440
AfB28-mq1_29e11.q1c	Num_hits= 1	Hit= Afu4g08520
AfB28-mq1_10Af05.p1c	Num_hits= 4	Hit= Afu4g08600
AfB28-mq1_10f05.p1c	Num_hits= 2	Hit= Afu4g08600
AfB46-01d11.q1k	Num_hits= 1	Hit= Afu4g08620
AfB28-mq1_21c04.q1c	Num_hits= 1	Hit= Afu4g08650
AfB46-11d03.q1k	Num_hits= 1	Hit= Afu4g08730
AfB46-11e07.p1k	Num_hits= 1	Hit= Afu4g08800
AfB28-mq1_1h12.q1c	Num_hits= 1	Hit= Afu4g08830
AfB28-mq1_21f03.q1c	Num_hits= 1	Hit= Afu4g08830
AfB28-mq1_28e11.q1c	Num_hits= 1	Hit= Afu4g08830
AfB46-05d07.p1k	Num_hits= 1	Hit= Afu4g08900
AfB28-mq1_28e11.p1c	Num_hits= 1	Hit= Afu4g08920
AfB28-mq1_28f07.q1c	Num_hits= 1	Hit= Afu4g08920
AfB46-01d11.p1k	Num_hits= 1	Hit= Afu4g08920
AfB28-mq1_1h12.p1c	Num_hits= 1	Hit= Afu4g08930
AfB46-15e07.p1k	Num_hits= 1	Hit= Afu4g08930
AfB28-mq1_17d06.q1c	Num_hits= 1	Hit= Afu4g08990
AfB28-mq1_10Ah02.q1c	Num_hits= 1	Hit= Afu4g09030
AfB46-12e04.q1k	Num_hits= 1	Hit= Afu4g09030
AfB46-16a02.q1k	Num_hits= 1	Hit= Afu4g09030
AfB46-18d10.p1k	Num_hits= 1	Hit= Afu4g09030
AfB46-01d01.q1k	Num_hits= 1	Hit= Afu4g09050
AfB46-16a02.p1k	Num_hits= 1	Hit= Afu4g09130
AfB46-01d01.p1k	Num_hits= 1	Hit= Afu4g09150
AfB28-mq1_34f03.p1c	Num_hits= 1	Hit= Afu4g09160
AfB46-12f08.p1k	Num_hits= 1	Hit= Afu4g09180
AfB46-13d10.q1k	Num_hits= 1	Hit= Afu4g09200
AfB46-04b02.q1k	Num_hits= 1	Hit= Afu4g09240
AfB28_mq1-12d06.p1c	Num_hits= 1	Hit= Afu4g09250
AfB46-12e04.p1k	Num_hits= 1	Hit= Afu4g09260
AfB28-mq1_1c08.q1c	Num_hits= 1	Hit= Afu4g09320
AfB2810e09.q1c	Num_hits= 2	Hit= Afu4g09440
AfB28-mq1_10Ae09.q1c	Num_hits= 2	Hit= Afu4g09440
AfB28-mq1_24d03.q1ca	Num_hits= 3	Hit= Afu4g09440
AfB28-mq1_19c11.p1c	Num_hits= 1	Hit= Afu4g09560
AfB28-mq1_19c11.q1c	Num_hits= 1	Hit= Afu4g09670
AfB28-mq1_27g09.q1c	Num_hits= 2	Hit= Afu4g09710
AfB28-mq1_19g04.q1c	Num_hits= 1	Hit= Afu4g09860
AfB28-mq1_1d11.q1c	Num_hits= 1	Hit= Afu4g09980
AfB46-03c04.p1k	Num_hits= 1	Hit= Afu4g09980
AfB46-05b01.q1k	Num_hits= 1	Hit= Afu4g10000
AfB46-06g06.p1k	Num_hits= 1	Hit= Afu4g10000
AfB28-mq1_27f03.p1c	Num_hits= 1	Hit= Afu4g10060
AfB46-12d06.q1k	Num_hits= 1	Hit= Afu4g10070
AfB28-mq1_31f12.q1c	Num_hits= 1	Hit= Afu4g10110
AfB28-mq1_19a01.q1c	Num_hits= 1	Hit= Afu4g10120
AfB28-mq1_17c08.p1c	Num_hits= 2	Hit= Afu4g10170
AfB28-mq1_19a11.q1c	Num_hits= 1	Hit= Afu4g10210
AfB46-08d04.p1k	Num_hits= 1	Hit= Afu4g10290
AfB46-02f08.p1k	Num_hits= 1	Hit= Afu4g10370
AfB46-13h12.q1k	Num_hits= 1	Hit= Afu4g10430
AfB46-08d04.q1k	Num_hits= 1	Hit= Afu4g10650
AfB28-mq1_1e05.p1c	Num_hits= 1	Hit= Afu4g10770
AfB287g03.q1c	Num_hits= 1	Hit= Afu4g10780
AfB46-13h12.p1k	Num_hits= 1	Hit= Afu4g10780
AfB28-mq1_28b01.p1c	Num_hits= 1	Hit= Afu4g10810
AfB28-mq1_31f05.p1c	Num_hits= 1	Hit= Afu4g10830
AfB28-mq1_17e09.p1c	Num_hits= 1	Hit= Afu4g10990
AfB46-09g09.p1k	Num_hits= 1	Hit= Afu4g11040
AfB46-13d06.q1k	Num_hits= 1	Hit= Afu4g11050
AfB28_mq1-12g02.p1c	Num_hits= 1	Hit= Afu4g11110
AfB28-mq1_17b11.q1c	Num_hits= 1	Hit= Afu4g11110
AfB28-mq1_23e03.q1c	Num_hits= 1	Hit= Afu4g11110
AfB28-mq1_28b01.q1c	Num_hits= 1	Hit= Afu4g11110
AfB28-mq1_30g12.q1c	Num_hits= 1	Hit= Afu4g11110
AfB28-mq1_33f02.p1c	Num_hits= 1	Hit= Afu4g11110
AfB46-14h01.q1k	Num_hits= 1	Hit= Afu4g11170
AfB46-18f02.p1k	Num_hits= 1	Hit= Afu4g11200
AfB28-mq1_23f08.p1c	Num_hits= 1	Hit= Afu4g11210
AfB28-mq1_30d03.q1c	Num_hits= 1	Hit= Afu4g11240
AfB28-mq1_6b09.q1c	Num_hits= 1	Hit= Afu4g11250
AfB28-mq1_23f08.q1c	Num_hits= 1	Hit= Afu4g11290
AfB28-mq1_30d03.p1c	Num_hits= 1	Hit= Afu4g11290
AfB28-mq1_34b06.q1c	Num_hits= 1	Hit= Afu4g11290
AfB46-09g09.q1k	Num_hits= 1	Hit= Afu4g11290
AfB46-13d06.p1k	Num_hits= 1	Hit= Afu4g11290
AfB46-02c03.p1k	Num_hits= 1	Hit= Afu4g11320
AfB46-13b07.p1k	Num_hits= 1	Hit= Afu4g11320
AfB46-02c03.q1k	Num_hits= 1	Hit= Afu4g11410
AfB46-14h01.p1k	Num_hits= 1	Hit= Afu4g11440
AfB28-mq1_27f02.q1c	Num_hits= 1	Hit= Afu4g11470
AfB28-mq1_27e04.p1c	Num_hits= 1	Hit= Afu4g11560
AfB28-mq1_31c04.q1c	Num_hits= 1	Hit= Afu4g11560
AfB28-mq1_33e07.p1c	Num_hits= 1	Hit= Afu4g11560
AfB46-01h04.q1k	Num_hits= 1	Hit= Afu4g11560
AfB28-mq1_35a10.q1c	Num_hits= 1	Hit= Afu4g11640
AfB46-09c07.p1k	Num_hits= 1	Hit= Afu4g11820
AfB28-mq1_8f08.p1c	Num_hits= 1	Hit= Afu4g12010
AfB46-01h04.p1k	Num_hits= 2	Hit= Afu4g12010
AfB46-05c02.q1k	Num_hits= 1	Hit= Afu4g12040
AfB2810c08.q1c	Num_hits= 1	Hit= Afu4g12070
AfB28-mq1_33h05.p1c	Num_hits= 1	Hit= Afu4g12120
AfB46-06b05.p1k	Num_hits= 1	Hit= Afu4g12120
AfB28-mq1_21h12.q1c	Num_hits= 1	Hit= Afu4g12260
AfB28-mq1_29e08.q1c	Num_hits= 1	Hit= Afu4g12270
AfB28-mq1_13a02.q1c	Num_hits= 1	Hit= Afu4g12410
AfB46-06b05.q1k	Num_hits= 1	Hit= Afu4g12420
AfB46-06g08.q1k	Num_hits= 1	Hit= Afu4g12480
AfB28-mq1_17f11.p1c	Num_hits= 1	Hit= Afu4g12490
AfB28-mq1_29e08.p1c	Num_hits= 1	Hit= Afu4g12550
AfB46-11f08.p1k	Num_hits= 1	Hit= Afu4g12560
AfB46-06g10.p1k	Num_hits= 1	Hit= Afu4g12670
AfB28-mq1_16b08.p1c	Num_hits= 1	Hit= Afu4g12680
AfB28-mq1_29b02.q1c	Num_hits= 1	Hit= Afu4g12680
AfB28-mq1_32e11.p1c	Num_hits= 1	Hit= Afu4g12680
AfB46-05a01.p1k	Num_hits= 1	Hit= Afu4g12680
AfB28-mq1_26g01.q1c	Num_hits= 1	Hit= Afu4g12730
AfB28-mq1_26h12.p1c	Num_hits= 1	Hit= Afu4g12730
AfB28-mq1_16d01.p1c	Num_hits= 1	Hit= Afu4g12790
AfB28-mq1_30e11.p1c	Num_hits= 1	Hit= Afu4g12800
AfB46-03e05.p1k	Num_hits= 2	Hit= Afu4g12850
AfB46-03e05.p1k	Num_hits= 2	Hit= Afu4g12860
AfB46-18a05.p1k	Num_hits= 1	Hit= Afu4g12920
AfB46-12f07.q1k	Num_hits= 1	Hit= Afu4g13000
AfB46-13a02.q1k	Num_hits= 1	Hit= Afu4g13000
AfB28-mq1_1c01.q1c	Num_hits= 1	Hit= Afu4g13010
AfB28-mq1_22g08.q1c	Num_hits= 1	Hit= Afu4g13070
AfB46-03e05.q1k	Num_hits= 1	Hit= Afu4g13130
AfB46-10e11.q1k	Num_hits= 1	Hit= Afu4g13260
AfB46-11g03.p1k	Num_hits= 1	Hit= Afu4g13260
AfB28-mq1_28a09.q1c	Num_hits= 1	Hit= Afu4g13320
AfB28-mq1_16g11.p1c	Num_hits= 2	Hit= Afu4g13340
AfB28-mq1_28a09.p1c	Num_hits= 1	Hit= Afu4g13430
AfB28-mq1_29a05.q1c	Num_hits= 1	Hit= Afu4g13440
AfB28-mq1_33c04.p1c	Num_hits= 1	Hit= Afu4g13440
AfB28-mq1_28f01.q1c	Num_hits= 1	Hit= Afu4g13450
AfB28-mq1_27c02.q1c	Num_hits= 1	Hit= Afu4g13500
AfB28-mq1_9e12.p1c	Num_hits= 1	Hit= Afu4g13510
AfB28_mq1-12c09.p1c	Num_hits= 1	Hit= Afu4g13540
AfB46-14b10.p1k	Num_hits= 2	Hit= Afu4g13650
AfB46-14b10.p1k	Num_hits= 2	Hit= Afu4g13660
AfB28-mq1_25c08.p1c	Num_hits= 1	Hit= Afu4g13700
AfB46-13d05.q1k	Num_hits= 1	Hit= Afu4g13700
AfB28-mq1_34c11.q1c	Num_hits= 1	Hit= Afu4g13720
AfB28_mq1-12c09.q1c	Num_hits= 1	Hit= Afu4g13740
AfB28-mq1_10Ab05.p1c	Num_hits= 1	Hit= Afu4g13760
AfB28-mq1_10b05.p1c	Num_hits= 1	Hit= Afu4g13760
AfB28-mq1_29f07.q1c	Num_hits= 2	Hit= Afu4g13790
AfB28-mq1_29f07.q1c	Num_hits= 2	Hit= Afu4g13800
AfB28-mq1_34c11.p1c	Num_hits= 3	Hit= Afu4g13830
AfB46-15g11.p1k	Num_hits= 3	Hit= Afu4g13830
AfB289e12.q1c	Num_hits= 1	Hit= Afu4g13880
AfB28-mq1_27b04.q1c	Num_hits= 1	Hit= Afu4g13880
AfB28_mq1-12e04.q1c	Num_hits= 1	Hit= Afu4g13950
AfB46-16g11.q1k	Num_hits= 1	Hit= Afu4g13960
AfB28-mq1_1a04.q1c	Num_hits= 1	Hit= Afu4g13970
AfB28-mq1_30e06.q1c	Num_hits= 1	Hit= Afu4g14070
AfB28-mq1_23e01.q1c	Num_hits= 1	Hit= Afu4g14110
AfB2810b05.q1c	Num_hits= 2	Hit= Afu4g14130
AfB28-mq1_23b11.p1c	Num_hits= 1	Hit= Afu4g14210
AfB28-mq1_23b11.q1c	Num_hits= 1	Hit= Afu4g14220
AfB28-mq1_1b01.p1c	Num_hits= 1	Hit= Afu4g14260
AfB28-mq1_35g02.p1c	Num_hits= 1	Hit= Afu4g14260
AfB46-07c12.p1k	Num_hits= 1	Hit= Afu4g14290
AfB46-15g11.q1k	Num_hits= 1	Hit= Afu4g14290
[truncated: 6,380 more rows]
