# Supplementary material for: A Modified Recombineering Protocol for the Genetic Manipulation of Gene Clusters in Aspergillus fumigatus
Source: PLoS One. 2014 Nov 5;9(11):e111875. doi: 10.1371/journal.pone.0111875 (PMC4221250; doi:10.1371/journal.pone.0111875)
Supplement: File S1 — BAC clones sequences. (GZ) [file pone.0111875.s005.gz]

Archive with 1 entries (1 files):
- A_fumigatus.BAC.ends.trimmed
