# Supplementary material for: A Modified Recombineering Protocol for the Genetic Manipulation of Gene Clusters in Aspergillus fumigatus
Source: PLoS One. 2014 Nov 5;9(11):e111875. doi: 10.1371/journal.pone.0111875 (PMC4221250; doi:10.1371/journal.pone.0111875)
Supplement: File S1 — BAC clones sequences. (GZ) [file pone.0111875.s005.gz › A_fumigatus.BAC.ends.trimmed]

>AfB28-mq1_1a01.q1c LEN=818 CLIPPED=12:375
CGCAGTGAACCCCGGAACCTCCCAATTGCTCCCTCGATTACAAATAAAAA
CAAAACACACCCAAGTCAGTAAAAAGGGGTAAAAAAACGCCCAAAGAGAG
GATACTATGGGTCTAGTACCTGGGGAAAGTTAGGTAACCCAGCTCCAATG
TCGCGAACCATTCAGACACGCGTGGCAAACCACATATACGTCCTGTGTGG
TTGTGCTGCGCTTATTTGAATAATAGGTACTTTGTGGAATACCACAGATG
ACTTGCTACTACTCCGTACTTGTAGTGTCAATGAAAAGAAAAGAAGTTGA
TTGCCTTGTCTAGGAGGAAGAACTTCGAAGAAGTAGTAACCTATTAATCC
GAATTGCCTGAACT
>AfB28-mq1_1a02.q1c LEN=710 CLIPPED=4:411
GAAGGCGAATTGGTCGGTGGCTGGCCAACCCACTGCTCTACCTGGGACCT
TTTCGAAGCAGCCAAGAAGTTGAGAACCTTGTTCAGGAGCCAGATCAGAC
TGTTGGCTGCCAGGTCTTCTCGTTGGAGCATCATTGGGTTTCGAGTCAAT
ACAGTCTCTAACCGGAGATTTCCTTGTTCGTCAATGGGGATGCCGGCAGC
TCTCCATAGTGTGAGGCTGTCCGGATCAAAGTGTGTCAAAGACCGATTGA
AATAGGCTCCTAGATAGTCAAAGCGAGCAAAGTCAAAAAAGCAGGCCGCA
ATCCCATGTGAAAATTGTGGAGGCTCCGCATAATTGCTGTATATTTGCAA
CAGGCTATCAAAAGCCGATTTGGCGCCATTGAGATGACTGTTCAGAGGTT
AGCGAAGC
>AfB28-mq1_1a03.q1c LEN=697 CLIPPED=32:463
GAAAACCAAAGGAAACACCAATGGATTCACTTCAGCACCAAGGGCGGTAG
TTCTGAGGTGAGTCATTGGATCCAGGTAAGGAAGATCAAAATCCCGTAAT
GCGGTGGCAATCACGCTTTCAATTCCAGACCTTGGATGCTGACTTACACC
CAGATTGTCTTGTGTCTGTCGATAAAAGACCAAGACGGTATGGGCTCAAG
CAAACCTCGTCTTGTAGAGTTGACCCTCGAGTCACCCTTCACTATCCTGT
CGTGCAAGGCCACACCGGCAAATATATACGTTCCGCCATATGAGGTAAAA
GGGGATATCGGAGCGACTGCGTCTTGTGAAGGTCAATGTGGTTGTGGCCA
AAGTCCCCAGTCAATATCGCTAACCTCAAGGCACGAAGCAGAAGCACCGC
AGACCGAAGCGAGGGAAAATTCAACGTCCCTT
>AfB28-mq1_1a04.q1c LEN=746 CLIPPED=53:439
GCTGAATCTTCAGCGCTTTTGATGGTCAAGATTCCTGCGAGCGTGCAGCA
AAATTGGTTAATAAGACCATGCCAATTCCCAATGCGTCTGGGTACAACTC
GGGATACTATTTGATTGGTCTCGATGTTTTTCATCAGTTACACTGTTTGG
TATTCTTCCTTGGTCCGCTGTTGTATTGGATCCGACGTGCTCTTGATGTG
CTCCGCAAAGTACTCTGGGGAGTTGATATGCATGACCCCAATGAAGAGGA
AGCCATGCCTCACCTTGACCACTGTATCGAGATGATTCGTCAAAGCCTGA
CGTGTTCGGCCGATATCACCGTCGATGTGTGGGCGTGGTATGAACAAAAA
CAAATGGTCACTGTGAGGGCGGATAATATGCACACTT
>AfB28-mq1_1a05.q1c LEN=733 CLIPPED=7:657
GGATGATCCCCGGGCGCTACTCCCCCTGCTGAAATCCCAGCTGCCTCATT
CGATTCCGCTCCTCCGGCGTCTGCAGCACAGCCTGGCATTCCCGTCCGAG
ACGGCCCGGCTGCTGACGACGTTTCCAGGGGTCGAGCCTCCCTCGGGACC
ATGGCTGGCTGCGTATGTGGATCTGCCACGTGGGCGAGAGACGCAGATGA
CCCTCTACTCGAGTCTCGAGCGGGAGTCGGTCGATGAGGACAAGGGTGAT
AAGGATGACAAGGATCCTGCTGTCATCTCCACTCTGCACGGCCGCCCCGA
AAATCTCGCGCTCGCTCGCGCGCAACTATTGGCCTTGCTGTCGTATACCA
AGTCAGCGCTGCTGCCGGGGTACCTGGCCTCGCGTCCTGCCCGAGGAGTA
GGTCCTGGGCCCAGCCCACGCGCCGGGGAAGGAACGCCCCCCCCCAACGG
GGCAGGCCTTTCTCATCGGAAACCTGCATACGGGCCTCATGGCCTTGCTG
ATGAAGTCGGGGATTTACACGGACCCGGACCCGGAGCCGGTACCTGGTGT
CCGGGTCCACCGTTACGATAACCCTCCATATGTCAAGTACCTGGTTCGGA
ATGTGCAGTGGCACTCACCAGCGCGAAAGCCAGACCCAGGATCACCATTA
C
>AfB28-mq1_1a06.q1c LEN=727 CLIPPED=2:675
CGTTGTCCTATTTGTTTGGCGCTCCTCCCATTTGCCATTTTGTGCTCCTT
CGGAGGGAAAAGCGACACTTAAGTCGATATCCGGATCGTCGCTGACCCAG
GACTGGAGCTTATTCGAGGTCCTTCGGTTGAGCTTTGCTGTATCTGTTTT
CAGTCGTTGGAATTGTAATATTCGATTACTCCTGGGAAAAGGAGTCAGGG
ATGAGTGAAATCAAATCGGCCCCTGCATTTCTCTCGATCGCCGTCTTAAA
TATTTGCATCGGCTCTTAATTACGACCCACGGCGTCGGTACAGGCCAAGG
AGGTAAGTGTTTCCGAAGTATAGCAGTATCATCCATGGTCATTTAGAAGT
AAATGGGCTCCAAAGTCTTTTCGAAATGGACGATGGTAAGAAATAGCTGG
GTTAGAAGAGTGAGACGAACAGCGCCAATGTTTGTCACCCGGTATGATGC
AGGAAGCTAGCTAAAACCAGAGCAATCAGCCATAAGCGTGTTATATTAGT
TACATTCAACTATTATGCTCTACATGTACTCTGGGCTCTCTAGACAAGTG
CTTCCTAGATTGAAATATAAGATTTCGCGTATCTTGAGGAGTTCGGTATA
CTTACTGTATACGGAACGTGAAGATCGCTACAGACGAGCTTCATTTACTC
GCTGCGATCACATAGAGGGAGCGT
>AfB28-mq1_1a07.q1c LEN=722 CLIPPED=45:428
GTGATGGCAATGTCTACGGAACCATGGTCACTCCAATTGGAGAGCAACTT
GTCCTAGTCCCTTGACGATCGAGCGTATTGTGTATAAGGTCCCCTGATGT
CTTTGTTCAAGGAGCTTATAGAGGTCAGCGAGGTGTAGGTCGCCATTCTT
ACAAATACAATGCATGTTTTCATGCGCATTTCCATGCGTATCTTCCCACA
CGTTGGAGCAAGCTGGAATGTTTCGACAGAAATGAGGACATATCTGGTCA
ATAGCGGCTCTATCCTGCAGGGATAAGAGAGACTGTACTTTCGTTTCACA
AAATAGTTTAATCAGTGAGGCATGTTATTTCCTGACGGGACGTGGCGCGC
TGTCATTCTAATGCTTCTGTCTTATTTCCACGTA
>AfB28-mq1_1a08.q1c LEN=759 CLIPPED=23:681
CGGGGACTTGCGACTGCAAAATCCTGGCACTCCCATTCAAAGCAAACCTG
CAAACCACCCAATTCAGAGTTAAAGCAACTGCCATATAGATTCCGATCCC
CAGCGCTGGGAAGGCAAGAATAAACAATACGGGTAGTGATAGGAGAAATA
TGAGCTGATAGATAGCCAAAAGCACATGTACGACGATGTCCCATAGATTC
TCCTTGGACGGATAGAGTTCGTCCAGGGCTCCCGAGTTCCATGGCGTCAA
GGGTAGTATTATACCAGGCAGGCTCCAGAGACTCCGGAGGAAAAGAAGGA
TGTCAGCCCACAGCAGTTTCCAAGGCGATGCTGTGTATGGTAAGGGCACA
TCTTGTTTCTTTCTGGATTGGGAGGGAAGATACGTGACGCTCATACTCGG
GATGAGTATCTCCTCGATAGTATGTTTCAGTTCATAAAGCGAATGTGATG
GATAGTGGACTCGGGAGCATTGAGAGCGTCGAAGGTGTTCATATAGTTGT
TTGTCCAACAGAAGGTTGAGCGCGCACGGCCTCGTGATGTGATCATCTAC
ACACATTCCGGCTGTGTTCATGGCCTGCAGGCTTGGCTGCCCTACCACGC
TCGAGTCATAAGCAATAAACCCTGGTCAATCTGGTGGTTTGTCTGATCAA
AAGCGATCG
>AfB28-mq1_1a09.q1c LEN=730 CLIPPED=8:556
TGCGTAGATTCGTTTCATACCATATCACCCATGCCCAGTCTACCCAACAC
TCCCCATTATCCCCTTCGACCCTGGCCCTAACGTCTCCCGGATAATAGCC
AATATCTGCGCCACATCGTCCTCCGATAACCTCTCTTCCCGTTCCTCAAT
CACCGTATCCAGCAGTGCAAGCGCACCGTAATCCTCCTCACTCAACCCCC
CGCCCCCTGATTCCATACCTGCCTCCTCCCCACCCTCATTCCCTCCTTCC
ACCTCATCAACCTCCATCCCATCTTGCTCTCCGCCCTCGCCTTCCTCCCC
ATCAGCCCGCGCCCCCGCGGAGGATGTATCCAGCCCCACCCCCAGATTCA
CAATCATAATCACCTCCCCCTTCGTCAGCCCAAATGGCTTCAGCCGCGTA
ACCAGCTCGCGGAGCGCGAGATCCATGGGGGGTGGGCGTACTCTGGTTGG
CACGGCCGGTACCGTCGGGGATTCACCCGACGATGGCTGCTGCTGCGACT
GTGGCGGTTCGCCATGTATATAGGCTGGGTATTTGAGGAGGTGCGGGGA
>AfB28-mq1_1a10.q1c LEN=712 CLIPPED=1:687
GAGACACAAAAGTGCCCCCCGGATACGAGACTGCCTGATCAGGGCAATGG
GACACTGCAAATATGAATTTTCTTGTGGAAGAAGTAGGCTGTCTTTGGTT
AAATTTAATAACCTTCACGATCGGAATGGAGTTCTTCATAGACAGAGTAT
CTAGGCCAGAAATAGCTGCTTAGCAACCTATTTATCTTAGATAGTAACCT
CCTCAATATTCCTCTAGCAGAACAAGCTGAATGAACTGCTCTAGCTTTGG
ACTGTTATACTTTATAAGTGACAGATAATAGGTGATAATAAAACATTAGA
TAAATAGCAACTGCTTACCAGTCAATGGTGCTGGTTTTACACTGGGGGTT
ATCTATATCAATAAAGATGTTATCTGTGAGACTGTGTGTGGGCTGTTATG
ACAGATTATACCCATCTTACGTGCATCTTTCTTTGGTAGGGTGCTTTAAT
AGATCTTAAAAAGAAAGTTCTATAGGACTGAGGGCTTTTCTTTTGTTCGA
CAGTAGCCACTAGGCATGCCCTATTTGAAATCTCAAGGAAATCTCATTCA
GACAGGCTAGTTCCCACTGAACCCGCGCCGTCATGGTGCTCTTCATACTT
GGGCCCTGGTAGGAGATGGTGCCAGCCTAATTTGCACGTAGTTAGAGAGA
TGAGATAACTTACAGGGTCTCCTTTGCACATCGACTT
>AfB28-mq1_1a11.q1c LEN=736 CLIPPED=11:587
TACCTGTCTATTGAGAACAAGCACAACAATCGCAGTCTAATGATTATCAA
GTCCCGTGCATGGAGGTGATCGGTGGAGTTCCCGAAATTTTTCTGCGGGA
GAGCCTTATCGATAAGCCAGCTACCTGGCGTATACCAGTTCATTTGATCC
ACTTGGTACTCCATACTCAGTTCTCTATACTTATTTTTCATGAAACAAAG
TCGAATCACCAACCGATGTCTTTCTAGATGTGTGCTCAAGATGATTCGTC
TTATCTATCTATATACTCCGTTATTGTATCGATCAGATCTCAAATAAGCC
CCAAAATCCTCTATACCAGAAGCCGAGACATGGAACCTCTACTCTATATC
TTCAAGCAATCATAGCGTCGACTAGTATGTTCACATACCCCAACCGCGAA
CCCTTCGGAACACAAATGCTCGATCATTGCGAAGTCCAAACTCAGCCCAG
TCGTCGGTCAGCTTGTTGTGACTCCAGAATCCCTTCCACACAAGCTTCGT
ATTTTTCGATGTGTTGGCTGGTGTGGCTGTGGGGTTGGCAGGCTTCGACC
CTCCAGAGGACGACCGGAGAGACAGAT
>AfB28-mq1_1a12.q1c LEN=689 CLIPPED=1:372
CGGCTCTTAAGTGCATCTGAAAGAGAGCATGAGTGCTGCTACCTTCAATA
TCTGCCGTCGTTGTGCCGTGGGCTGCGCATTCTGGAACTGCAGCCGCCCG
CCTTCTTAACCTTGGATGATTTATCAGAATGACCCCACCAGTGGATGCCA
GTCAGCCGCCTCTGACGTGACAGCATCAAGCGTTATTTGGATGGCTGTTA
CCTTAGCTTAACAGCCCTTTCTCACTATCAACACGTCGTGAGTGTCTTGC
TAGCCAATTTGACTACCAGAGTCAGCCATCATGGCGAGCAACTCATACAA
GGCGCTTCGATCACAATATCAAGCCGCGTTGAAGCGCTTCATCACTTCTT
CCAAGAACCTCGAGATACTTAA
>AfB28-mq1_1b01.q1c LEN=794 CLIPPED=8:404
AGTGGCAGACAATTTCCACAGCTCGCTTTCTGAACGTTCAGCCGAGGTCT
TTGTGGAAGTTTCCTAAGAAAACAGAGATCTAATACATTGAGCTCTTGCT
GATAAGTGTAGAGGGGGAGGACACTTGCAGCATTTGTGGAACCAACCTAA
TTCAGTCGACGATATGGAAGATGCTCGTCGCAAGTATCTCCATAATAAGA
TATTCAAAGCCATTGTACCTCATTTCGTTGACAGCAAGTATGACCATGGT
CCGTTCAAGTTAATTGCGACGATTTCCGGCTTGGAAATATACTTGTGAAC
AACGCTCAGGATCTGAAGATGGTCGCGGTCCTTGACTGAGAACGGGCTTA
CACAGCGCCGTTTCAGATGCTTTACTTTCCCCCCCTTGCACCCGGGG
>AfB28-mq1_1b02.q1c LEN=784 CLIPPED=40:265
CCAATACCAAAGACGAAACATCTCAATCACCATGACAATTCAATCCAAAG
ACCAAACAAGCATCATGTCGCCGGCAGCCGTGTTGCCGTAAGATACCCCC
AGCCAAACTGGCACACCGACTGCTGGCTCATAACCCTGCACATGAGGAAC
ATGAATACCTGAACCTGATGCGTACCATCCTTGTCGAAGGCGAGCATTGT
TCTGACCGCACAGGGACAGGCACCCG
>AfB28-mq1_1b03.q1c LEN=751 CLIPPED=17:623
TTAGATATCGCCATATCACATTCAGCATCATGGTGTCGACAGCAATCACT
CGTCCTGCCTCTCTGGTGGTGCGCTTCATGCAATGGTCCAGCGCCGTCAT
CGTGATGGGCATCACCTCCTACTTCATCAACAAGTGGCCGCATACACAGC
ACACCATCTACTGGGAAGTCATCGTATGTTGACCCGTCTCTTGTCTATCC
ATGTACCTATGCTAACTTGCCATAGTCTACGATGTCCGTTGTCTTCTTCC
TGCCGGCTTTCCTTTCCCCCTTCATGCCGACTCGTCTGAGCAGATTCGTC
TTGCCTATTGACGTTATCTTCTCCTATCTGTATGTGAAGATGGCCTTCTG
ACGTCCTTGCTGCGATACTAACGTGCTTAGGTGGTTGACCGCGTTCATCT
TCGCTGCACAAGACTACAACTGGCACAACTGCGCCGTCAATGCTCCCCCC
GGTGCTAGCTGCGCGCTCAAGAAGGCCAACGAGTCGTTCATCTTCCTCGC
CTTGTAAGTGGTCCGATGGCGTATTATGCATACAGTCGCTAACCCGGATC
AGTATCTTCACCTTCTTCGCCATCGGTCTTTGAAGTGATGAATCTCTGGG
CCGCTCG
>AfB28-mq1_1b05.q1c LEN=791 CLIPPED=48:583
GGATCGTTCTGCCTCGTCGAGAAGCTGCTCGGTGGCACCGCGCAGTACAA
TAGTGCATGCCTGACCGGCAGCCACGCCCGAGAACTTGATGAGGGTATCC
TCGCCGATGATGACCTCCTCAATAACATCACAATGGCCAAGCTTGACCTG
TTCGGGGTGATCGAAGGTTGAAGCAATCTCACCACCAGTGACCAGGGCAA
GACGCTCAATTCCGTCAAAGTCGGCATGCTCGATGGACATGATGCCGGCC
TCGGTGAACAACTGCTCGGGCCAGTTGTAGATGAGTTGACGGTTGACGAA
GCAGTTGATGCCGTGGGATTTGATCCGCTCAACCTTGGCTCTCATCTTTT
CGCGCTCCGCCTTCTCCAGCTCGGCTAGTTTGCCCGTTGACTCGACCTTG
ACCCGTGCACCGAAGATCTTGACCTTGTCAGTGTCCATGGCGGTGTTGGC
CACCAGGATCTTGGCATTCTCCAAGCGCTTAGGCTGGTTCACACCGATCT
TCTTGTCAAGGATGAAGCCTTCGTCCAAGTACGAGT
>AfB28-mq1_1b06.q1c LEN=776 CLIPPED=16:542
ACCGCCCTCGCAATGGCGGCAACGACACCACCAAATTGGACCTGATCTTC
GCCAATGTCAACCCAGATGACATCCTCCTTAAGGAGGAGCTGGATATGCT
GGCTGCTGAGGATCCGGACTTCAACATCTACTACGTTCTGAACAACCCTC
CCCAAGGCTGGACTGGTGGCGTTGGATTTGTTACTCCCGAGATGATCAAG
GTTCGCATCATTTCTCCGCATGCTGATTAGATTGGTTCTCTTGCTGATCT
CATATCTTCACAGGAACATCTCCCTGCGCCTGCCAGCGACGTTAAGATTC
TGCTCTGCGGCCCCCCTCCTATGATCAGTGCGATGAAGAAGGCTACCGAG
TCGCTCGGTTACACCAAGGCTCGCCCCGTCAGCAAGCTTGAGGACCAGGT
CTTCTGCTTTTAGGTTGCGAAAAACGATGCAAATCTTGATATCCATGTTC
GTCTTTTGAGCCTGGTCTCTATTTCGCGTTTTGCATTCCGAGAGCAGATG
TCTTGGTCCGGCGTCCGCTCCTTTTAT
>AfB28-mq1_1b07.q1c LEN=771 CLIPPED=46:398
TCAAATTTTTTTGCGTTTATTAGAAGGGTTGAGCTTGGTTTCCCTGTGGC
TCTCTCTTTTATTCCCTGATATCTCGAAGACAGATAGGATATGTAGAAAG
ATTTGGATGGAAAGCCAAAGTATCACAACCGTTTTGTTCGCATCAGCCCA
TGCAAAGTTGAACCCAGCCACGCATTTTTTATCGCTAGAAAAAACTTTTG
CCTTTCCCGACCTCCCAGAATCATTTCCAACGCAAGCAAACGTACACGGC
CGGTTTCGAGAGGCGAATAAAAGACGACAACTCGGCGAGAAAATCGATGC
GGAATTACCGTAGACGGCGAGCCTCTCTCTCGGATTCGAGCAGGCAGAGG
ATG
>AfB28-mq1_1b08.q1c LEN=772 CLIPPED=25:638
GTAGCTAACTAGCTAACTACTCCGTGGCTTACCCTTGCATTACAGAAGTA
AAGGCCTCGTGGATAATGTTTCCAAATTCCCTTGTGGATGGGACAGCTGT
TCATTCACCCATCCATACTCCATCCGCTTGTCAGTTTGACTGATGGCTCG
TACTTATTTAGGTTGACCCCAGCCCTATATGCATACAGAATTGACAGTGC
AGTCCGGAGGCCGCGGAGACCGCAGAGGCATGAAGGTATTATCAGAATCA
TCTAATGTGGAGCTGCTTTGTGCAAGAAAAAGATCAAGGCGGTCGGTTTA
ACAATTCTTGCTGAAAATAGTGCTTGACTGGCAGATGGCCCTCCGCTGCG
AGTCAATCCTCGGCTTCCATACAATGGGAGACACTATGATATCCGTCCGA
AAAAGCGGAAATCAGATATCTTTACAGTTCGACCCCTCATCGTGTCTTGA
CTTTCTCAGAGATATTGACCTTTCAAGTAATGTTAGTGGAGAAGACAAGG
CTTTTGAGATTGGTCCAGGAGGGGAGGACTACCCGCCACAGCTTGCTAGC
TGATGATGCTAATTGACACTTGAGAGCATCTACTGATCCAATTGTCCTAG
AGAAAAGCCACTCA
>AfB28-mq1_1b09.q1c LEN=746 CLIPPED=13:399
GGTGTTATTGCTATGTCTGCTGCAATTCTAGCATTAATGGTTATGCCTAT
AACTGATTTATCTAAATTAAGAGGAGTACAGTTCAGACCTTTAAGTAAAA
TAGCATTCTATATTTTTGTTGCTAATTTCTTAGTATTAATGCAATTAGGT
GCAAAACACGTTGAAACTCCATTTATTGAATTTGGACAAATCTCAACTGT
TTTATACTTTGCACACTTCTTTGTAATAGTACCTGTAGTTAGTATTATTG
AAAATAGTTTAGTTGAATTAGCAACTAAAAAATAACTAATTAGTTAATTC
TTATATATATAACCTATAATTTACATATTTTATATATACATATATATGTA
TATATTAAAAAGGTTAGGAGCTTGAGCAGAGGGTTCT
>AfB28-mq1_1b10.q1c LEN=775 CLIPPED=40:697
ACGAGTCCAGCGACTGGATTCAGTTTCAGAATTTCCAAGCCGGCTTCATC
ATTGTGGTTGTGCAATACTGGGCTGGAAGTCGCATATCGCGCAATAGAGT
AATGGAGAACAGGTTCAGCGAAGTCATCAAGGTGGGTTGATAGTCTGGAT
TCCGCATATTCTAGATACTGATTCGAGTGAGCAGGTCGCTCGTCGAATCG
GACTCATGAAATGCCGTCATATGCCCCATGATCCGATGGACGAGTGCTCT
TGGATCCAGAAGGAATGCCGCATTCGGTATGCCTATGCCATTCCCAGTTC
GTGTATTCAAAGGATAACAGAGTGCCTACAGAACCATGAACATCATATCA
CTTCTCGACTGTGCCTTCTCATTTTATTCAAACTACCCCTGTCGTATATC
CCACACAGAAATGGAATGGGACTTTCCGTGCCAAGAGGTGATCTTCGACT
CGCAGCATCCCTTTGTGGAGCCGAATTTCCGATTCTCGCGGGATATTCCC
ATCTCCGCAGGCTTTAATAATCTGTTTGAAACCCCGATCAGCGAGGATGG
TTCACAAGCCCATGTTCCGGATCATATTGCCGATATGACCGTCCTGGATA
TGTTTATTCTCATTCATTGTATGTTCACCCCATCCCTCACTCATTGACGA
TGAACTCA
>AfB28-mq1_1b11.q1c LEN=754 CLIPPED=44:626
GCGCGATCTGAGGGTAGCACGATATCTNCAGCAAAGTGGAAATTAAAGTT
GTAATGGCTTTGAATGGCTGCCTCACTCAACTTGCCGTTATCGGCCTACC
AGAAGATTGCCAATCGCTTCCTTTATCTATCTGTTTCTGAAAGTAATGCG
ATCATGATTGACTACTGCAGTCATATCTGTGCTAGGAGCTGCCACAGCAC
AGATCGGACCTCGGGGGTCGGGACTGTGAGAAGTCAGAACTATGCAGAAG
AAAGCTCATGTGTATCAGGACGGGCGTACGTATTTGCCAATTAGTAGAAT
AGGCAGTGCGCCTGGTTTGAAATACAATCCTATAGCTACGAGAAATGTGT
TATTCCTAGCATATTCTAAAGGTATCACAAGTTCAACATTGTATGTCTCC
ACACAGCGCCTTCTACTAGCAAGGTTTCGTCGACAGTACCCATGCTATCC
GCAACTTCGTCCTTATCACATCCAACTGGCAGAGACCTCTTTTCTAGGAG
TAAGCACTCAAATGTACTAGATGGCGGCAACTACTTAGCAGACACGATTA
CCTGCCGGCAGCCGTTCCTAATTAACAACATGG
>AfB28-mq1_1c01.q1c LEN=708 CLIPPED=2:397
AACCCTACCCTTTCCATATGCCATAAATGAAACCAGATATCGTTCCAAAC
GTGGACCAACCTACCAATGGTGGGAAAGAAACAAAGAAAACACACAGCCA
CAGGACGAAAAATGCCAACCATGACTGTTCCCATTTTTCAGCTACAGGCC
CCAGCCAGAAGAACACTTGTCCCGTGAAGATCATGAAAGACAATCCCAGC
AAGATGGCAAGCAACGCTGCTCCAATAGCCCCAATTCTCTGCCAAAATGT
TAGTCTCCGCCATGTCTTTTTGGTTCGTCGCAGCATCTTCGTGGCTTGAT
TGACAACTTGATCACGGAGACCAGTTGATTCCCGGACAGAAGGACTGGCA
GTATTGCGCCTGCTGGAGGCCAGATGGCTCCATAATGGTCGTGTAT
>AfB28-mq1_1c02.q1c LEN=764 CLIPPED=48:601
TCCCTTCCTTTAAATACTAATCTATGCTCGCTTCCTAAGGCAACGGAATC
TTCATGGAATCTTGGTTCAATGAGAGCGAGGCCTTACCACCAGATACTAC
GATAGCGACGTCTCCTAATGGCTGGATATCAGATGAACTAGCCGTTCAAT
GGCTTCAAAGCTTTATCAATGCAACAAACGAGCGTACAAAGAAGGGGGAG
AAACGGATACTTATATTTGATGGCCATGGCTCTCATCTCACTGTCGAATT
CTTGCAACTTTGCGAAGATAATGGCGTTATTCCCTTTGGATTCCTTCCTC
ATACGACACATCTTTGCCAGCCTTTGGATGGTAAGCCATTCTTAAGCTAT
AAGCAACACTTTCGTCGTATGAATAATGAGCTATCTTACTGGGCTGGTGA
GCCTGTAGGGAAGTCAGAATTCTTACACATGATTGGACCAGTACGAGAGA
AGGCTTTCAACCAAAGGATCATCCGTGAGGCCTTCAAAGATCGTGGAATC
TGGCCAGTCAATAGTAAGATAGCTGACGATCTTGCTATCTTACTATGGGA
AGGA
>AfB28-mq1_1c03.q1c LEN=727 CLIPPED=10:551
GCAGGGGCAAACTCTCCGTTCTCCTATCCAGCCTGGAGGACGTAAAAAGC
GACGATGACGCGAAGAAGATCATCGACGCCGTGTCCCCGGATTACGTAGT
TTGGTCGGCCGGTATGTAATCCAACCCGATTACCATGTCCGGCACGCCGC
AGTTGATTGACTGGCCACAGGAGCCGGAGGCAAAGGCGGCCCCGAGCGAA
CCTTCGCTATCGACGAACGAGCCGCAAAGCATTTCCTTGCCGCATCGTTC
GCCTCGTCCTGCGTCACCAAGTTCCTACTGGTCTCGTGGCTGGGTAGTCG
ACGGGTCCATCCCAGCTGGATGTCAGATGAGGACTGGGCAAGCATTCGAA
AAGTGTTTAATAATGTTCTTCCTGTGTATGCCAAAGCCAAGCTCGAGGCG
GACGAGTACATGACTGCGTTGGCGGCGCGGCGCAAGCAGTCCGGCGGGCC
GAAGTTGCAGGCGATCTGTCTGCGGCCGGGGACGCTGACTGACGAGCCTG
CGACGGGACGGGTGGCGCTGGGGAAGACGAGGGGCGTGGGGA
>AfB28-mq1_1c04.q1c LEN=754 CLIPPED=1:632
TCCGTCGATTATTCAANATGGTCGATGACGTGATAAATTGGTAGTTTACG
CTGTCCAGGTAATTCCACCCGATCAAATAAACCTCATCTATCCATCCATC
CTAGGACACCATCTAGGCACCTCCCTGTTTCCTCTGTCCAGTCTACAAAG
ACAGCAGTTAGTTAGCACCTATCTAAAAGGGTAGCACCACAACGAAAGAA
AAACTCACATAGAACGCCAACCCATATGTTTGCGTTGTAAACGTAATCTT
CGCCCCCTTGGGAAAATAAAAAACATCCCCCGGCAAAGCCGTCACCTTCT
GCCCGGTTTCGTCGGCAATTTCAAATTGCCCCTCAAGGATAATCTTCATC
TCATCGTAGGTGTATTCATACACCAGCGGGGTTCCTTTTTCCAGGCGGTA
GAAGCCAGCCGAGATGGGCTTGTCAGGGTTCTCTTTCTCGCTTGCGGAGG
AGATCATGTTAGTTTCCATGGTGGGAGAATCGGTAGATTCAAATACCTCG
AGTACACATCGCCTAAGAAGGCATTCTCGTTTGCGATCAGGGGTGGCTTA
AAGGTGGATTGGGCTTTGGCGTGGTATCTGAATGGGACGGTCATTTTGTA
TGGATAGGAGTAACGTATAGATTAGAGATGCG
>AfB28-mq1_1c05.q1c LEN=748 CLIPPED=5:544
TCCGTAGAGGAAGGTACACGCTAACAGCGAATATGAACGCTAANCCACAT
CCCCAAATCACAGCCGTCAGGAAGAGTCTGAGCGATAGGGCCCCTAAAGA
ATGATTGATCCTGTGAAGACATCAGTAAAAAAAAAAAATCCCCATAGGGA
CAAGGAACGAAGACGGAACGTACCATCCCTAGGAAGGCCCCCAGACAACC
CGCCACCAAGCTTCCACCCGCCGCCCAGCCACTGGGTAACCTGGTCACAT
CATCCCATGCCTCCCAATCATACGCCCCCTTGTCGCGGTACGCTCGCAGG
ACAATCTCCTCTAGTACGACCCCCAGCCACGCAACGATCCAGTAGCTCAT
CAGCGGGAGGAAATCCTCCATGATGTCGCGCAGGTAGGCGCGGGCCATCA
CGGCACAGACGGTATAGGCGACCACCTCGAGGGTTGTGAAGAGGGGGCCG
CGGNATGCGCGGGCCCCACTTACCCAGCATCTGGAGGTTCAGGCCGGCCG
AGTACGTGGCGGGGATATTGTTGGAGACTGCGGTGAGGAC
>AfB28-mq1_1c06.q1c LEN=752 CLIPPED=10:595
TTGCAGAACGGGGCCTCCGCGGCCTCATGGTGGGCCGAAGGCTAATGAGA
GAACGCAATGCCAAACCCGGAAGCTCGGGTGGTTTGACATCTCTGCCTGC
GACCGCTGTAGATCAGAGTGCCGCTTCCGGCGTGTAGATCTGATTGCTTC
TACTGTTGTGTTCATTTTTGGTATGTGCGACGATGATTGAGTACAAGTAT
ATAGAATGCATTGTGTTTTTTGCGCCCGCATCTAGATAGCTGGTTTCGTC
TCTTCTGTTAACTCTCACTTGACTTGTGACCATTGATAGCAGGTCCGGCC
TACTAACGTCTGGATGAGCACGTACAGTGTTAGCTCCCGCTCCGCTTGAA
CAGGAAATGCATTATAATCCTAACCTTCTATCACCTAACGATGTCAATTG
CATGCTAGAAATGAATATGAACATAGAGCTTCGAATGAGACAGCCTCCGC
CAACCCTCCATGTAAGCCTCAGGAACAGGAAAATACAATACAAGATTTTG
TGCTGAATCATCAATAATGAGGATGAAAGACAAAGACAGACATCACTGCC
TTGAAAAGGACGTTCGTGAACTCGAAAGAATCCACG
>AfB28-mq1_1c07.q1c LEN=824 CLIPPED=58:146
AGGCTGGGGTTCATTGCGAGTTGAGGACGGGATTCGGTGTACGCGGGATC
GCGACGGAGGGCTTGGACGATGGGTGTTTGGGAGATTAA
>AfB28-mq1_1c08.q1c LEN=740 CLIPPED=14:673
TGGAAGACAGACTCCGGAGCTGGGGTGCATCTACCTGAGTCTTGCTGCAG
GAGTGGAGCACTGGATATATTCGGGCTCATATTCAGGCTGTATAAAAGAA
AATTGAGCGTCATTGCTGCCATGTACGCCAACCGTGCATACATGAGATAT
CTACAGAACAGACTTCTTGCTCCACTGATGCGCCTCACCCTTCTCCTTCC
GCTTCTTCTCCTCGTACAGCCTCTTGGACAACTGCCGATACAAGAACACA
TTCCCCCCATGGTACCGAATCCCATGATCCGAGTCTGTAAACCACTGCAC
CTGCAGCTTCTCCGGTGTCACTCCCGCCCCAACAAGGGTGTCCACCAGCG
CCGCCGCATTCTGGAAATGCACATTATCGTCACCCGTCCCATGCTGGATC
AGCACCCCACCACGCACATTCTTGTAGCCTGCTACCTTCCGGATCGCACT
GGCATTGTACCCTGCCGCGTTGCTCTCCAGCGTCTTCATATACCGCTCCG
TGTACATCGAATCATAGAATCGCCAGTCCGAAACCGGAGCGGTCTGCACA
CCAAGCGAGAACGCCCCACTGTCGGTCTCGATGACCTTGCCCGTCAGATA
GCCGCCGTAACTCCATCCCCATATGGCGATGTGCTGTGCGTCGACATAAG
GGAGCTTGGC
>AfB28-mq1_1c10.q1c LEN=787 CLIPPED=21:663
TCTACTTCTCTCTCAGTGCGATGAACCATTCATGGCCATGGGAGGACGGC
TCAATCACCGGCAAGCAGTCACGCGTGAAAATGGATGAGATTCTATATAT
TGAACTAATTGAGTATCTCCAACTGGTGTCGAACAAGGAAACCAATTGAA
GTCGGTCTTGCTGCCTCAGAACTCAGGTATCAATATGTTACCTAGGCAAC
CGCGTCCTGTCAATAGTACAGGCCTCGCGTTTCCATACATTATGCTGGTC
CATGAGACTACCTTAAATCTTCAGCGTTTATCTTTATCTCTATTCCTTAT
GACCGGCAATTTGTTATCGGGGTCTTAAATTATTGAGTGTCTCTTATTGT
GTCTGTTAGATTCTCTCGTTTTATCTTTTCCACCAAAGTTCGACGCCTTA
CCCTGCGCGATTAAGTACGAGTACAACCGCACAAGGGCTGATAAGCTTTC
TGAGATCAAATATTGGTTACATTCTTCAAAGATATCTGATGGGATAGTTT
CAGGACAACAACCATCATGTCTGGTCTATTGCAAGAAGTTGGGACCCCCT
GCCCAGTAAAGTCAAAGAATTCGAGAAACAGTGATACAGTCCATACATTT
GATAGCTCCTGGAACAATCTTGGATGTGGGACATCTGCACTAT
>AfB28-mq1_1c11.q1c LEN=761 CLIPPED=39:583
CGCAAACCTCGCCTGTGCAGTGCTTTGTCCAGTTGCGCCCGTTGAGGCTG
AAACAGTGAACTCCCACCATGCGCTATTGAGGAAGTTTGTCAGACGGTGC
GGCCGGAACGTGGCCATCATCTCCGTCGGCTTTCCTTCGCTGAGCACCAG
CGCCGTGCTGACAATGATGTTGCGAACGCTGAAGCCCTCCTCGACATTGG
TCAATTGTCTGATGGCCTCGCCTGCCAGGGCAATGTAGCCACAGAACGGG
AAGACGATGTGCTCGCCAACCTTGTGGTCACGCATCCACGGCGTGTTGGT
GACGTGGAACATGTTGCGCCAGGCAGGCTCACCGTCACTGCTCTCGGCCA
CCCGAGCACCAAGGAGATCATGGTATGGGAATCTGCGGTTGCGCCACTCC
TTGCTGAGACGAGATTCGTACCAGTAGCTCCCTTCGTGATTCCACGGGTA
CCGGGGAAGATCCGGCAGGCAGCAACCCGTGGGAAAGAGGGCCTCCAGGT
TGACATCAACATTGAGTGAGTGAAGTGCTCCAATGGCGGCGAGGA
>AfB28-mq1_1d01.q1c LEN=768 CLIPPED=1:427
AATACGAGGGGTTTTGTCCAATTGCGGATATGCGGTATTCATGAGTCGAC
GGTTGACGAGNGCTCCAATGCAATGAGCATACCTCATGAGTTTGGCATCT
ATGTCTAGATTCTATAGTAGTTAATTCGAGCACATTCAATGATGTTGATG
CCAAAATTCTTCATTCTGCCACGAGACCCTTTGAGTCCATGTATGATATC
ATTGTATATGCTATGGAGCTTGTGAAGTTCTGCTACTTCCAGTATGTTGC
TGGGCGTCGTAACCAGGATTGATGAACGACACCACGTCTGATTGGAGTTA
AAAGACTCAGCTTCTGCAGTATCTCTCATCATCTACACCCCTCAACGGTT
GTTGTTCTCAAGGACTTGGTGTTGTATTGTTTTGGCTTTGGAGATACTAT
GGTTCCCCGCGCAGTAGTGGAGCTTCA
>AfB28-mq1_1d02.q1c LEN=788 CLIPPED=51:284
TGTGAGTTTCCGTGCAATGTCTCTGCGTGTGGCTGATCGCTGTTGTGGAC
TAACCATTCCCTATTGTACGTTAGGCATAACCTTCGTGGCTCAGATAGCT
GTTCTCATACATAGTCTCTCATCACTTTTTGCCTCAATGATCCCCTGCGG
CCAATTCCTTCAACTGTCTGGACCAGAAATAACCGCTTGTGATGAATCAT
TGGATGGAGTGCAGACTTGCATATTACTGTGCAT
>AfB28-mq1_1d04.q1c LEN=762 CLIPPED=29:482
TCACAGCAAACCTCGCTGCCGTCATCGGCCTAATCGACACAATATNGTCG
CATTCGGCAAGGTAAACCTACCAGCTCATTGCGGCTGTGAAGAATGTCCC
CGTAGAAATCCAACAGCTGCAGGTGGAGATGCGCGAGGTGGAATTCCTCC
TCGAAAATGTCCATCGCTATTGTGATGAGTACCAGGACAGATTGCCTTCA
CTGGGCTTACAGAAGATCTCACCGGTTATGCATATCTACTCAACGCTCAA
ATCCCTAGAGAAAGAGTATGATAATATCGCGAGTATTGTGGCCAAGAACC
TCGATGTTGAGACCGGTCGTACGAGGCAGAAGTTGAAGATGGTGGGCGGA
AGGGTCAAATTGGTGCTTGGAGGGAAGCTGGAGCGTTCGTTTCGGAATCT
GGATAGATGCAAGAGACAATTGAGCATGAATCTGCAGGTATTGGGAAGGT
GGGA
>AfB28-mq1_1d05.q1c LEN=760 CLIPPED=13:436
ACACATACGAACTGAAACTTGAAACTGGTATTTCTCTAAAATTCAAGCCC
AGGGTATAAAGCAACCTAAAATAGCTTATTAGCCTGAAGATCTCCGTGTG
ACTGTCACCCTCAGGATAATCCCGGCTAAATCGTGCCCAACGGGCCAACA
CAGGGATAAGGCTGGACATGGGTCGGAGTCCCCGCGACTTAAGTCTCCAC
GACTGAAAATCCATACAGTGCAACAGTAACACCCTGAGGTACGCGTCCTG
TAGTAAGCGCGGAGTCAATGCGCCAGACAATGAAAGAAAGATCGTGTCAT
AGATGAAACCCCCCATGTTCGTTGACCTCACAGAATCGCCATAAACCAGC
CGCTACTGCAGCATCCTTGACAGAACCCAGTTCTTCATCGCGAACAGCCC
GGAGGATATCTGCATAGCGGACCT
>AfB28-mq1_1d06.q1c LEN=742 CLIPPED=14:585
AAGGACGCATGCAGTTCGGATCCAATTCCTCCGAACCAACCACCGCGCGC
ATCAATATTCTAGTCCATTAAAGGATTTTATTCGTCACTTGTAAGTGCCG
TGATCTCCCTTTGCACTTAATGCAGAGGGTTATTTTCGGTCCTTCAGTAA
TTAAATTCCTAATTCACCTTAAGACCCCAAAGCAGGTTTCCATCCTTGTT
CTTCAACTACCCAGAAGTAGCTCCATCAGTGGGCAGTAGTCTCTTACTAT
CTGGAACTCGAATCGGAGCTTTGATGAGATCAAATTCATTACGTACAATT
TAGCAATTTCGTGCAAGTTATATTATGCCCTGCACTCAATATTTATATTT
GTGGGGTTAGGCTGGCCTACTCGCTAGAACTCAAATCCTTTGTAAGGGTG
AGATCACCTCTAAGGTTTGTAGCATGCTGACCAGTTAAGTTGCATGGCTG
GAAGACTGGTTAATATTCAGGTGTGTATTAAGAACTGTACAGTTACACAC
ATTATTTCTAGCTGGCAACATATGTTTAATGTAGAGGATGTCAATGGTTA
AGGCTTTTAGGGGGTGGGGAGA
>AfB28-mq1_1d07.q1c LEN=719 CLIPPED=14:461
TAACATACCGCGAATCTGCTGAACTGCAGCAGTACTTCAGCAGTCGGCAA
CATGTCTACCACTACGACTGCGACGATCACACCCATCAACTCTCTCGTAT
TGGAAGCGACAAATCCTCGGTCCGCAGAAAATGCCCGGCCAAGGTCGCCA
GAATCGCAATTGCGAAAGGTCGTTGTACTCAGTCAGCTTTTTGCGGTGAC
TCTAACAGCCAGCGTTATCAATGGGCTCGTCATTGTCGGTCTGCCCACGA
TCACCAAGGATCTCCAACTTCCCCCTTCTCTATCCTTCTGGCCCTCATCG
GTGAATAGCCTCGCGACCGCCTCCACCCTGCTCTTGGCGGGCTCCCTGGC
GGACACTGTCGGTCCGCGATGGGTTGAACTCGTCGGCTCCTTTGCCAGTG
GCGCATTGATGATCGGGCAAGGCGTGGCCCGGACCGGACAGGAGTTGG
>AfB28-mq1_1d08.q1c LEN=759 CLIPPED=28:602
GGTATACAATGTGATCGATTGCAGCACCCAGTTTTAGCCCGTCGCTCCGA
GAAATGTAGCCGAGACACCGACGAGAACCGGAGAATCCGCAGAGGTTTCG
TCCGCTCCGAAATGTTTCAAAACTTCTCGATAGGAGGAAGCGACGATGTG
GTGCGCTTCGTCCACTAGCAACAGTTTGAACCGTTTCGGGTCAAACTTTG
CTAGTCTATTTCCACGCGTCAGAGTCTGCACAGAGGCGACAACGATGTCC
CCAGCTCCCGAGGCATGGCTATGGCCCATCTCAATCTCGACAGTTCGGTC
AGGGTATGCGCGGCGGCAATGTTGCGCTGCTTGTTCCACAAGCTCTTTTC
GATGCACTATAATCAAAGACTTGTCGCCTATCTCATTGCGTGACGGGATG
CGACCGATTCTCTCTGTGAAGATGACCTGCCAGCGTTGAGAGAAAAATCA
GCCGTCGCCCGAGCAATATGCGAATCGTCATACGAACTGTTTTGCCAGCA
CCGGTCGCGAGCGAGATACCCAAGCGCTTGTGACCCTCGTNCAAGTACTT
TAACACGGATTGAATACATTCCTCC
>AfB28-mq1_1d09.q1c LEN=750 CLIPPED=11:652
TGTCTTTCCTTATGCCTCAGGCAACCCAGAGATCACGCTTCCCTAGTCCG
ACGCAAGAAGGAGAAGTGCTTTCAGCCCCAGCACTGCTACCACTGTCGTC
ATTCATTGCTGCCTTGCCCTCGTTCAAACTCGTGAGTGCGTCCACAAACG
AGCGGGTATCTCAAAGCCTTAATTAATTCTCAACCTATTGCGTCCGCGCC
AGAGTTCAGACTCAGGAGAGAGCATATTTGAAACAATTGAAGCGCATGAA
ATGCCTCTTTTGCACTCCGCAGTACGTCGCACGCAACAATGAGGTACCGC
GGGACCCAGGCGCAATGCAGGTTGCTCGGGGGCGCTGCTGAAGAAACGAG
CGAATATGGAAGTACAATAAGTAGGATTTGGTGGCGCATGCACTTTTACT
GGAGGAGAAGGTGGGAAGTCCAGACTTACCCTGGGGTGCTCCGTTTGAGG
CCATGTAGAACGGTAGACTAAGATAAAGACGGCACTATTACACGAGGAAC
TGTCCACATAAAACTGCACATGGCAGTCTTCCAGGATGCTCTATACGATT
CTCGGTGGCGCTCCTTATGGTGGAGACTATGGTGATGGAAAACCCGTAAA
TCGCTGAGGTTCCATGCTGGTAAAGAGACCTCAACTGAGTAG
>AfB28-mq1_1d11.q1c LEN=773 CLIPPED=24:520
TACCACCTGGCGATATCGACGACCTCCGAGTGCGAATGATTGAGATTCTC
GTGCAGCTTTTGGACGAGGAGATCGGCATAGAAGTGCAGTAGCGATTCCT
GCTCCCGTAAGGCTCTGTCTGAGAATGCATGGGCGAGGAGCCGCCGCATG
CGAATATGATCGGACTCTGCCGCTGTAATTATTGCGTGCACGCCATTGGG
TGTCGGGACATAGAGGGAAGGATCCTTCTGAAATGTTCTTTGACCCTTTT
TCGTTCTGTATCCGTATATCTCCTTCCAGGCCCGCGGAGCCCGGTAGACA
AGTGCATTGGGACCAATGCGGACCACGTCGCCATATCTGTCATGAAGATG
TTTGACCTTTGAGTGCACTTTCCCACGGATCTCCCAAACAAGCAGAGCAA
TTGGAGATATAGCAGCAATTTTGGGTCCTGGATATCGGCTCAAAGGATGA
AAGTATATAGCATATATCGAATGGCCGATTAGGTAGACACAGCCCTG
>AfB28-mq1_1d12.q1c LEN=752 CLIPPED=22:384
ACATATCAGGAGGTCTGGGAGCTGGCGTGTATGTGAGGTACGGCTGCGGG
TTGAAGCGATCAAATGTTATGTTCATCTGGCTCTGGTCGGACTGAGTGTC
TGAACGGGCTGATGCCATATGCAGCTGTTGGAAAGGCGGATTTCCTGTAA
TTCTAAGCTGAGTGGGGTCAGACATATGAGGCCCGGGAACTGGCATGTAC
GTGGAGTGAGGTTGCAGGTTGAAGTCACCAGATACCATGCCAGCCTGACT
TGGATCAGACTGGTTGCTCATAGGGGGCAGCGTCGCGTTTTTCTTAATGA
GGGAGTTTCGAGTTGCTGAAGGAATACTCCGGGAGCCACCATTGTGATCT
GCCATATCGACTG
>AfB28-mq1_1e01.q1c LEN=741 CLIPPED=8:238
TTCACAAAGTAGTAGAGTCCCTTCTCCACGATATCTCTCGAACTTTTAGA
GCTGATGCCTTTGAGAAGACACTTCTAGAGGCGGGAAGGAGGTTGAGGTG
GAACAGGAGGCAAAGCACCTCTATCAGCCTTATCACTGGTAAAGGAAAGA
AGTGACGGACTTGTGAGCCGCTCACGAGACTGTGCACGCTGATGTTTCGG
CCTGGGAGGGGGCGGTGGTAGGTATGCTTGT
>AfB28-mq1_1e02.q1c LEN=742 CLIPPED=17:387
TGAAAACCTCTTGAACCGCTANATGAATATCTATCGTCCAGGTCTCACTT
CCCATTATACCCAGAGTTCTATGTCAGTATAATCAAACCGACGCTCCCAG
GACTCCTTGTACATTGCACTACATGCTACACATTTATGGTGAAAAAAAGG
GGTATCTGTTCGAAGAGTGGAATTTCATCTCATTGATTTCCAGTATCTCA
ACATTTTGTTCTAGCTCTCTCCTGCGCCTTTGGCCCAATGAGTCGAATGG
ACGCAGACAAGAAGCTTGGAAGGACACATGTGGCTCCCTTGGGAGAATGG
TATACAGTAAAGTTATTACGCCGCCATGCAAAGAGAATTTGTCGACACCC
ATTCCAAAGCTAGGCAGGCTT
>AfB28-mq1_1e03.q1c LEN=748 CLIPPED=20:524
ATGATCATACAACTCTTTCTGTTTACTGGGATACTAGTCCTGTAAGGTGC
TGTGTCTGCTCAATGAGTTGAGAGCTAGATGGACGTAGTACAGTGAAGCG
ATAAAAAGAACAACCAACAGTGTGACCATGTAGATAATATACCTGAATGC
TGAGGCGGCAGCTCTGAATGAATTCAAATTATATACCAGTTGCACGTCGC
GCTCCATAATTGTGAAACCATCGCCTAGAGGTAACTGGTGGAGAAGTCGG
AGATACGGTCTTACAGCTATCTGGCCTCGGTTCCCAAGGCGAACTTACAT
GCAACTTACACCAGCACAGAACAAACCAAATGCCATCCAGCATTATCTGA
ACAACAACCAGCACCATGTCCGAACTCCGCCAAAGACAAGTTCCCGCGCA
ATCTCCCTCGACATCCGACAAACCCACGAAATCAGCATCGCCGCGACGAA
GCGATGATGGCGGAATCAGCGTCGCCGACATCATGCGTGTGCTGCTCACG
CTGGT
>AfB28-mq1_1e04.q1c LEN=723 CLIPPED=2:430
TTACCTAATAGTAGCTCAGGAGATGTAAGCTAGGTATTATAATTAAAAGT
ACTAAGATATCTTATTTTTTATTAGAGAAAAGGTACTACTCTTCTTAAGA
AACTTAAAAATATAGTATCTATATAAGAAACTTAATAATAAATATAATAG
GCCGTTTAAAATTATTACTATTATTAAAAAGTAGATATATACCCTATATT
TATTAAAATTATATAGATAAATCTATCCTACCTTCTATATATCCCTTCTT
AAGAAGTAGAACCCTTAGGGTAATAGTAAGATGCTATTAAAACCCTAGCC
TCTTAATATTAATAAAGAAGAGGAATAAGAGATAGAGGATATACTAGTAG
AATAGACTTAATAAGAAAAGATATAATACCTAATTAAGTAGAAAGGATTC
CCTGATTATAAGAACTTATAGGAACTAGA
>AfB28-mq1_1e05.q1c LEN=762 CLIPPED=20:520
GTGAACAGTTTGCCAACGCCTTCTTCGATACGGAGAAGAAGATTGAGATT
GCCAAAGCTCTGGATGACTTTGGTGTCGACTACGTGAGTCATAGCCAGCT
GCTGTCAACATGTTACTGGGAAGACGTGCACTGACTAAGGCATGCAATAT
AGATTGAGCTCACCAGCCCCTGTGCTTCCGAGCAGTCGAGAAAGGATTGT
GAGGCTATCTGCAAGCTTGGCTTGAAGGCCAAGGTACGTTCGCGTCCCTG
ATCCTGATCTCGACTTCGCATTCAGTTCTAAAGTGTCGTTGCCACAGATC
CTCACACACATCAGATGTCACATGGACGACGCCAGAGTTGCTGTCGAGAC
TGGTGTTGACGGAGTGTAAGTGGCCCTACCAACGTTGGCAATCACGGCTG
GATTCTGACTTTTTATATAGTGACGTCGATATTGGGACCTTGTGCTATCT
GCGGGAGCACTCTTACGGCAAGGACATGACCTACATGAAGAACACCGGCA
T
>AfB28-mq1_1e06.q1c LEN=747 CLIPPED=2:481
TGCATGCCCGAATAAAAACCTACCGACGCCATATTCTGCCAGAAAGACCA
GGTAGTATATACAACCACGTAGTAGTATGCCACAGTTGCCCCAACGCCTC
TGCCTATGCCTTGGGCCGCGCAATAAACGGATGCCTCAACGCTTCAGCCG
GTGTGCACCGCTTCTCCGGGTTGAGACTCAGGCACCGTTCCAATAGATCC
ACAAACAGCGCCAGTTCCTTTGCCTCGCCATCCGTCATTCCTTTGGCGTT
TTTGCCCATCAGCCTGGTCCTGAGGTCGCGCGTGGGTTTCTTGAAGTCGA
GGACTTTCGTAACCAGACGTCCTGTAACCTTGTCCTCTTCCGTGCTGTGG
AAATTGAGCATATCATCAAAGTGCTGGTGGGTCAAGGTCCCTTTCCGGAG
GAGCTTGGGAGGGTATTTGCCACGACATTCCATGATCGAGCGTAACATCT
GGTTGTTATTTGGCCCGGTGAACAAGATCT
>AfB28-mq1_1e07.q1c LEN=779 CLIPPED=14:495
CGGGAAGGTCTAAACCGACAATTAAACGGCCATGGACCGGTGCCTGATTG
AAACGGACGGACGTTGAAGCCACAGCAGAAGAGAATCCGCCATTAAGCAC
AAAATAGGCAGTAGTGACAATAATAGTTGGGCAGTTCGTGAAGGGCATAA
GCTCCATCGAGATACTTGGATCGTGGGTACCACCCAAGCCACAATGGCAA
CGGTGGCAGAATCAGTGTATATCATGCTTGTTTCTGTCTAGTCAGGTAAT
CCGTGTGCTTACTCCGTAGTACTTTCTTTTCTCTCCAATATTTAGTCAAG
AAGGCAAGCACGTAGGGAAGGAAGGCGTCCGAGCTTCAATGAGACCAAGG
ATGCAAAGATGATAAGGAACGGCTTGCCCCAAGCGTCGATGATTGGGTAC
CGCCAGGTTGTTCCTGACCCGGTGGGTTTCTTTTTTTTTAATTGTTGTTT
TATTTTCATCTTTTCTTTACCCGATTGCTTTT
>AfB28-mq1_1e08.q1c LEN=695 CLIPPED=10:369
CGCCTATCGGGATGGTGAGTCCTCTCTGTGGATCATGACCGTTGACTTTT
GTGCTGACAGGAGCTTAGTCGACACGCTTGACCACTTTGAGGTACCTATA
TTCGGACGTCTCGCAAACTCCTTTGTGGATAATGAGTAGAGTCGATCCTA
CTTCAGTGGCCATGCAAATCCTGTTGTAATACTCTTCTGCGTTCTCTCTC
TCTCACAATGGCGATGGCGCGGAATCCGACTTGCATGGCTGAAAGTGAGG
ATTAATGTACAGCATTTGTGTTGTCTCCTGTTGGTTGTCACCTGTTTTTA
CTCCATGTTGCGATACTTCTGTTCTGCCCCGATGACCATTTTTCAGCGTG
CATATGCCAT
>AfB28-mq1_1e09.q1c LEN=827 CLIPPED=44:294
GCAACCTCTGCCATAGAAAATCCTGCTGAGAGAATCGACGGTAGGCAACT
GTGAATCAAGCGTAGTCGTCGAGTTTCTGTAGATGAGTAGATAGGGAAGA
GTCTACGAGATATCGTGTTGTCGAATTGCGGAAGCCTAAATGGTGGGGAG
TACGGAGTACGGAGTACGGGATGCTACTAATAATAATATGCTGATGCGGA
TGCGGATGGTTCGTTGGCAGAACGGCAGTATGGCTGGCGGTGGGGATAGG
A
>AfB28-mq1_1e11.q1c LEN=747 CLIPPED=69:503
AGAAATAATCTTTGATACGATTATGCGGACTCTTCTGACTCTGGAGTCTG
GATGATCATGTTTCTCGCTAGTCAATGGGCCTTAATCTGACGTCAACTGG
CATCGACTAGGACGATCAATCGCTAAAAGAATAGTAATACATGGAAGCCC
TCATACACGCGTCGATCGTCTGTGCAATTGATATTACGCTAGTTAACTTG
GAAATACTTACACTGAGCATATACTCGAGCACTGTGCTTGCCAGATGTGG
AGTAAAGAGCAAAACGGCTCAACTGATATGTAGCTCACTCTTCGATCCCA
GCAAAGGACAGTGTGTAGTTGCTTGTCACTTGTCTACCCACATCGACGGA
ACCCTGCCTAGCATTAGCTTTGCCTGGGAACACAGGGAGAAAACTGACCG
GACTTGAACAACCGCACACCGACCCCCTTGGACAG
>AfB28-mq1_1e12.q1c LEN=773 CLIPPED=52:265
CCTCGGTGTTGATTGTGATTTGTGAAGCCTCAGAGTTAGCATGTTTGCTT
TCCCTAGTAGCAGCATTGCTGTGAACAGGCATTACATTCCCAGTTGCTGT
GAGTTGTAAACCCAGGTTCATACACACTGTTGCAACAACAGCGCTTGTGA
AATGATACCCAATACGGTGCACATGTTGAGAAAGGTTGTGGGTGTGCATA
TGAGGAGTTGTTTA
>AfB28-mq1_1f02.q1c LEN=783 CLIPPED=42:670
TTGGGGGTCTATCCAGCATTAGATGAACAGTTTCTATATACCACCTCCAT
GTACATTGCAGTGCACTCACCCTCAAAGCCATTGACTTCAAATTCTAGAC
CGGTCGACCGGTCAGGAGTAGCTGCAAAAGGCCAGAACCAACTCAATACC
TGGATATCATCAGCGTTGCATCTCAGAAATCTTCCGGCTGAACTAACGTT
CGCGCTGCCGCCCATTCCGGCTCTAATATTCGACCATATGCCAATATCAT
ATGGAAATTCCTGCTTCTTAATCCGAATCTGGATCCCCCCCGGTCCAGAC
AGATATCCCCCAAAATGCCGAGCTCGTCTTAGTAAAGTCTCATGCCGTTC
AATCTCCCACGACTCAATAGTGGTGGTATTAAGAGCTAGGGACCAGATGC
TTCGGAGGAGAAGAATAAATAATGCAAGCCATGTCAAACTGTTCACCACC
AATAAAATGAAGAGATGGACCAGTTGTCCCAAGCCAGGGCCGAGATACTA
AGATGGAATTAGCTTGCACCAGAAACAAGCTAACACTCTGTTCATACACT
AGGGAGATGGCGCGATGCCCAGACTATCGAAGCCCTCTCGAAGAGAAGAG
TCTCAAGATTACCCATGCCTACTACAGCA
>AfB28-mq1_1f03.q1c LEN=756 CLIPPED=21:611
GTTTTGGGGTATGGATCCTTTCCGTACACCATTCGAATTCGTGCGACACT
GTCTAGAGCTCGCANAGAAGACGGAAGGTAAAGAACCTATACGGCGCAGA
GTTACTCTGATCGTTCTTTACGATATCATCAGCGAGGAGATATCACGGTT
AAGAAGACAATCCAATCAGCTACGGCACCAGAAGTACCTCACTAGCGCCG
TCAAGAATATTGTGGCCAAGGCGTACCACTCTCAGAATGCGTCGGAGCGA
ACAAAGCTACATACCCGACTCACCTATCTACAACGATACGGGGAGAAATG
GTCACGGCTCGAGCGCCGAGAGATCGTACTAGCCCCTCTTGATAATGCTA
GGGATAAGTTAGTGACTACCCACATACTGCTCAACCGCTAGCTGACGACC
ATAGTTTTGAACGGATAAAGATTGAAAGCATTGAGATTGAGGCTTTGAAG
GCTTTCGAAGAAACAAGGAATGACGAATACCGAAAACACCTGCGGCTAGC
GTTCAAATCAATATATGAGGCATGTATACTGCAACGGAATACCGTAAATG
CGTCGGGGCTCAACCTTTCTTTCGCCGTGGCAAGTCACCAT
>AfB28-mq1_1f04.q1c LEN=754 CLIPPED=32:242
GGTTTGCGACGGAGCTGGGCGCGGCCATCACGGTGTTGTTGGCGTCCCGG
CTGGGGTTGCCCGTGTCGACGACCCAGTGCTTGACGGGTGCGGCTACTGG
GGTGGCGCTGATGAATTATGATCTGGGAGCGGTGAACTGGAGGCAGTTGG
GCTTTATCTTCAGTGGGTGGGTGTTGACGTTGCCTTCTGCCGGGCTGATT
GGAGGGTTGTT
>AfB28-mq1_1f06.q1c LEN=790 CLIPPED=26:312
TGGCTGAACGGGTCCTGTCTCGCCTGCGAGTTCTGCAAGCAGGCCGATGA
ACCGCTTTGCCAGAATGCCTTGCTGTCCGGGTATACCGTCGATGGCACCT
TCCAGCAGTACACGATTGGCAAGGCGACGCATGCGTCGAAGATTCCCAAG
CACGTGCCCCTGGATGCGGTGGCGCCGGTGCTGTGCGCCGGGATTACCGT
GTACAAGGGGCTGAAGGAGTCCGGCGCTCGGCCTGGGCAGACGGTGGCGA
TTGTCGGTGCGGGTGGTGGGCTGGGATCCCTGGCGCA
>AfB28-mq1_1f07.q1c LEN=775 CLIPPED=15:248
ACCTCTGCGTTGTATCAAAGCTCTCGCTTTGCAACGGGATTCAGCTGGGG
CGGTGGTATGTCGTATTCGTTAGCCTGCTCGCGTGCGAAGCAGTTCAAGG
CTGTCTCTGTTCTGAGTGGTGGTGTGATCAGCGGTTGCGACGGTGGAAAC
GACCCAATTGCGTATCTCGGCATCCACGGCATCAACGATGGCGTGCTGCC
CTTCCAAGGGGGCGTTAACCTGGCCCAGAAGTTC
>AfB28-mq1_1f08.q1c LEN=780 CLIPPED=26:546
CTTGTTAATAGCGGTGTNCTGGAAGATACACCAACGTGAGACTGTTCAGC
CAGATGGTATATTTCTTCAATGATCGGGATTTCACTCAATATCTGGAGGA
GTTTGCCCAAGTCAGACAAGTCTCCAAAACGAAGGGTCACCTCATCATGC
AGAGGGGGATTCATAGCTTCCCGCCTCTGCGAGAATGGTCGAATAAGGCC
ATGAACTTGGTAGCCCTTTTCAAGCAAAAGTTCCGTTAGATAGGAGCAAT
TTTGACCCGAGATTCCTATGCGCCGTCAATGAGCGGCCCAAGCATCAATT
CAAAGGAATCCCACTAGTGATGAAAGCCACCTTGGGCCTGTTTTCGAGAT
TGATGATAGGCATATTTGCAGTGCTAGTCAAAAGTGTTTTAACAACGCGG
ATAGGAAAAATACAAAATTGAAACAGGATAGTATAATATCTTTCCATGTC
CAATGGTATCGGATCTTTTATATCTCGAAGAGTGTGTCTGCATATACGTT
TCCTAGCAACTACCACGACGT
>AfB28-mq1_1f09.q1c LEN=777 CLIPPED=35:449
GTGTACGCATGTGCGTAGGGGCCCATGTCAGTGCCGCAAAGGTTAATTCC
TCTGTCGCACAACACGCATTGCCCGGCAGAGCTAATCATATTCATGACGT
TAGGAGTTTTTAATGCCGTGCATAACAGCATGCACATTGGGTACTATAAG
AAGATTGTGGCCGATTGAGTGGATTTTGGCTGATGTGCCCTCTAGTGGTA
ATGCATTTGCTCTCTTCCTGAAGTCGCAGAGGAAATGGGAGAACCCTCCC
CTGCAAGATGATCATCGAGATCAGTTCCGTCAGTTGTGTCTGGAACACAA
GTATGACGGCGCAAAGTAAGTACACAGGGCCATCGTACATTATATTGACC
TGACAATACTGACCAAGGTGCAGGCACATACTTGCCCACGGTTCATATCT
GGTGAACCTAGCACA
>AfB28-mq1_1f10.q1c LEN=709 CLIPPED=30:330
GCTTTTTCAAATTCTTAAAGGTACAATGAAAGTCTTGCTGGTATCTGGAG
AGCAGAATAACCTCCAATATCAATTTGACCATTGAAAAACCACCGCCTCA
CGACCAAACTGAATACACATCCGTAGACAGGATTCTGAGTCGCCGATTTC
TTATACCGGATAGCATGATAACCAGAGCACATTTAGTACTTCGTATTCAT
TATCAGATACCCCACTTGATCAGAGATAATCTCATAAATCTAGCGCTGAA
TTGCAGCATATTTCACCTGTACCTGTAGGGTACTATCTAGGTACTGGAAG
T
>AfB28-mq1_1f11.q1c LEN=812 CLIPPED=91:320
TCGGTTCATGCGGACATAATCTCCCCACCATTCCGTTCGGACCGGCCATC
CGTGGGGCCGTGCTGCTTGTAATGAAGCAGGGGGTACAGCTCCTTCTCCG
CATATCGACTCCATCGGCCTTGATCTNCCAGGAAGATCGAAGACTGCTCG
GGCTCTTCGGACTCGTGCGACAACCATACAGGAGCGATCTTGCCGTAACG
ACCCGAGCTTAGTTGAGCGTTAAGACGCGC
>AfB28-mq1_1g01.q1c LEN=809 CLIPPED=17:406
TGAAAGGGAGAGATGTCAGTTGATTATCACCAACATCTAGTATCCTAAGG
CAAGCCAAATATTCCAGGCTTTTGGGCAGTTCGGTTAGAGAATTGCCGCG
CAAGTCCAGAACCTCCAATCTCGTAAGATTCTTCACGTCTGAGGAGAACG
AACCCTCCAAGAGATTGTTTGCTAGTTTCAAGTCTTTCAAAGCCTCCATT
TGCATGACGATCTGAATGCTTTCCGCGTCCAATTTGTTATTGGACAGATT
CAGAGTGTGAAGTCTTTGTAGTCTTCTGAACCCCATTGGAAGGGTGCGCA
GCTGGTTGCCATGAAGATCCATTATTTCCAGTCCAGCAAACTGATTGCCT
CGTTCGTCTTTGTCGGAATCGATATCGAACGGATCGATGT
>AfB28-mq1_1g03.q1c LEN=771 CLIPPED=49:497
CCGCATTCTCAGGACAGTGGTGGTTTCCGAGCCTTCAGGACTAGCCAGAT
CATGGTCGTCACTGCTGGAAGCTTCGTCCTCCGATTCGTTCATGGTTGCG
CGTACGAGATTGGACACCTCGCCCTTCATAGCCATCAACTGTTCGTAGGT
TCCCTTCTCGATCAAGGTCTTATTTCTTAGGAGGGCAATAAAGTCGGCCT
CTTTTAATACAGGAATGGCGTTGGTGGCCAGGATCCTGGTCTTGCCGCTG
AGAAGACCATTCCGACCAAGTACCTTGTTGATGAGGTGACGACCGACGTG
CTGATCGACCGCTGAAAGCACATCATCGAGCAAGTAGATATCTGCACGAG
CGTATACCGCCCGCGCAAGTGTCAAGCGAGCCTTTTGACCACCCGAGAGG
GAGATACCCCTCTCACCGACCTCAGTTTGATCTGCATGGGGCAAATTGC
>AfB28-mq1_1g06.q1c LEN=763 CLIPPED=32:597
GATCCAGGCAGGTCACCCAAGATCCAGGAAACAATGATCCTTCTATAGTG
TCACCTAAATGTCGACGGCCAGGCGGCCGCCAGGCCTACCCACTAGTCAA
TTCGGGAGGATCGAAACGGCAGATCGCAAAAAACAGTACATACAGAAGGA
GACATGAACATGAACATCAAAAAAATTGTAAAACAAGCCACAGTTCTGAC
TTTTACGACTGCACTTCTGGCAGGAGGAGCGACTCAAGCCTTCGCGAAAG
AAAATAACCAAAAAGCATACAAAGAAACGTACGGCGTCTCTCATATTACA
CGCCATGATATGCTGCAGATCCCTAAACAGCAGCAAAACGAAAAATACCA
AGTGCCTCAATTCGATCAATCAACGATTAAAAATATTGAGTCTGCAAAAG
GACTTGATGTGTGGGACAGCTGGCCGCTGCAAAACGCTGACGGAACAGTA
GCTGAATACAACGGCTATCACGTTGTGTTTGCTCTTGCGGGAAGCCCGAA
AGACGCTGATGACACATCAATCTACATGTTGTATCAAAAGGTCGGCGACA
ACTCAATCGACAGCTG
>AfB28-mq1_1g07.q1c LEN=784 CLIPPED=28:625
CTACTCAACCATCATCTCCCGCCGGGAAAGCGCTACCTGCTGGCAGCTCA
CCATGGTCAAGAACATCAACTCCACCCACCGTATTGAGGGTATTGGCTCC
CAGTACGGCCTCAAGGGTGCCCGCCAGGCCGCCATCGACAACGTGGGCCA
CGGCGTTCTTCCAAAGGCCCATGTCCCGACCGTTAACAAGGAGTAAATTA
CGGATTGTCCCTTGTGGATTTCGGCATGCGGGAACATAATGGCACATGTT
GAAATCATATCGCGCGCAAAATGTTATGGGAGGAAACGAAAGCGACCAGG
GAGGAAGCTGGTTTTCCGAAAGGTAATACAGGGCCGATGGGGAGCATGAG
TCGGAGTGAGTGGTCTCGGTGAAGGCATGGCAGGAATGTAAGATCGCAAC
GGCAACTGTCTGATGTACGATGGATCCGATCTATATAACTCTTTCGGTCT
CGAACGAGCGAGAGAGCTGTGTATGTCTAATATCAAAAGACACATGGTAA
TGAAAAATAGATGTCATGATGCGTGATAGCCTGGACCTTACTTCTCATCT
GTTCTTTACTGTTAGTAAAAGATCTTAAAATAGTTCTCTGAACACTTG
>AfB28-mq1_1g08.q1c LEN=743 CLIPPED=13:711
AACTAGGTTATATCGTTGCAGATGGCAGAGTTTGCATATAACTACACCCC
ACACACCTTAACAAAAATCACACCCTTTAAGGCTGCCTATGGCTACGTCC
TAGTATTACCCCAGCTTACTAATATTACTAATAATTTATCAGTAGTAGTA
GTAGAGGAACACCTAAAAGTACTTCAGGATCTGTAAAACTAGCTAGAGAG
TCACCTAGTAGCAGCATAGGAGACATAAGCTAGGTATTATAACCAGAAGC
ACCAGGACATCTCATTTTCCATTAGAGAAAAGGTGCTACTCTTATTAAGA
AACTTAAGAATATGGCGTCTACATAAGAAACTTAATAATAAATACGACAG
GCTGTTTGAAATTATTACTATTATAGGGAAGTAGGCATACACCCTGCACT
TACTAAAATTATATAGACAAATCCACCCTACCTTCTATATATCCCTCCTT
AAGAAGTGGAACCCTCAGGGCAACAGTGAGACACCATCAGAATCCCAGCC
CCTCAACATTAATAAAGAAGAGGAATAGGAGGTAGAGGATATACTAGCAG
AACAGACTTAACAGGGAGAGATATAATATCTAGTCAAGTAGAAAGGATTC
CCTAACTATAAGAACTCATGGGAACCAGAAGACAACCTAGTTAATACTAT
AGATATGCTAAATATATATAAAGAGCAAGCTAGACAGGCTGCAGAGCAG
>AfB28-mq1_1g09.q1c LEN=747 CLIPPED=39:563
CCAGTCTCCGCTTGGATAAAAGCATCGCCCTCTTCCTTCAGAAGTTGTGA
AATAGACGCCTTCTGAATAGCTGTTGGAGCCTTCAGCTCCAGCTTCGTAA
GAAGATGCGCGGCCAGATTCGGCGACAGCCCTAGATTTGTAAATGTGTCT
AGTCCATCGATGAGCGGCGCGTTTGTCGGTTTAGCGTTCTCGACGTGCCC
TTGTTCCTTCACTTCTTCAGCTTTCTGCGGTTCCGGATTTTTCGTGAACA
GCGACGAAATGAATTGGCGGGGTTGATTGGAATGCGGATGCCCGTGCGAC
TGTTGCTTTCCGCTATCGCCTCCGTCCGTCCTCTGTCTCTTGGTCGGCCG
CGACGATGGTACTTCGATTCTATTGGGATTGCGCGGGGCTCTAGGTGCGC
TGTCTTCATCGCCGGCTGTCCTGGGGCCTTTGGCATGGTGCTTGGCGATT
TTCTTTGCGCTGAGCCGGTCCCGCCATGTTCCGCCCTTGAGCTTCGTTTG
CGGTTGGATGATATTGTTATCACCG
>AfB28-mq1_1g11.q1c LEN=750 CLIPPED=45:715
CTGACTTTGGCAGTTCCTATGTATTTCCGGCGACGCTCCGCTGCCAGCCG
GATCTCTTCCTCGGTGAATAGAGCTCGCTGCATTGCAGATGAAGCTGGAA
GGAAGCAGCATGCCAAAGCTGGTTCTGGGCCAAAATATATACAGGATTAG
TGCGCGTCTCCTGCGGTAGCACTGCGCAGGATTTCTATGGGGGTACATGG
GTTTCCGCAGCGGCCCTCAGGCTTCCGCAGGAGCTCTATTTTCAGCCACT
ATTCCACTATTAAAGTGCTCCCACTCACGGGGAATGCAACCCATTATTCC
TGCGTTAGACGTCTACCAGTCCAACTGCAATATCGCTGATCTTTAATCAT
GCGGCCCGTGAACGACAAACGGGTCACCCAAATTTTTGTGGAGACAGTTC
CTGCTCCCAGAAAATCCGCCGCTGATGCTGAAGCTGTGGTGCCATCACCA
CCTGAGCTCAACGCTAAACGCTGGGGAGAGACCTCATCTAACGGGCGCCT
GGTCAAAAAATCCTCGGCTCCGTCTTCCATAGAGCCTGGCGGTAAGACTC
TACGGAGCTTTCCACGAGCCTTGGCTCTTCCGAAGATTAGTGAGTCAGGA
GACAGTGCCGGTTCAGATCTAGTTATACGACAGGAGCCTCCCTGGGAGAC
TTTCGAGAAATGCTACGAGTG
>AfB28-mq1_1g12.q1c LEN=756 CLIPPED=32:554
CAATACATTCGATACTTGTTATATTCTCACCCTTCTCAGATTCAGCAAGA
TCAAGGCAAGAACCTTTTAATCCAATCACATTCCTTGCCTTGCCTTCGCC
AGGTCGGAAGCCACATTCATCAAAGTTGTATACCAATCGTGGTGGTGTAT
CTTTAACCACATTGGCAAGCTGATTATACCAATTCGCTAGTAAACCAGCA
TCCTCAGCCTTGATACGCTTTGATTCCTTCATCTTTTGCTTCACAGGGCC
CAGATTGAGGTGTTCTGGGAGTCGTTTTTCAAAGCGATATGCCCATACCC
TACTAACCTGTCTAGCTTCACCAGCGCGTTGAAGTGACTGATTTGCAAAC
TCTTCTAGTAGCTTAGGTGTCACTGGCATGTTATGATCTCGCATCCAGAC
TATCCACTGTATTAAGGCTTACTCCTGGTACCCATCAAGTGCTTTATTCA
CTGGTTTCCGAGCTGTACGAGCCTGTCTGCCCTTTTTGATGCGATCACGT
AGTGTTGAATAACGAACGCCATA
>AfB28-mq1_1h02.q1c LEN=749 CLIPPED=15:324
TCTATCCTTCCTCGCCCCTCCTTCCCGTCGTCGAGGTATTTCTCCAGCGC
GGGATAAATGACGAGCTCCTCGCCGACGGTATGCCGCGCCAGTTCCCAGG
TGAACTGGTTCTGGTATTTGGTCTGTTCCTCGGGGCCGGGGGAGCTGACG
ATCAGCTCGTAAAAGGACTTGATCTCGCTGTGGTCGTGCTTGATTGTGTC
GAGGATGCGGAATCGGCGGGCCTGCGACCAGTCGGTGAAGGCTTGGACTT
GGTGGCTTACATTGCCGCGGAGGACGTGAGGCTCGGAGACGTTGCTGTCC
GCGGTGGATT
>AfB28-mq1_1h03.q1c LEN=756 CLIPPED=16:281
TCCTGGTGGAGGCAAAATCGGGAGGTGGAGTCTGAGGCCGCTGAAAAGTT
ACTGTACAGAAAAGGGTGTTGCAAGGCCAAGTGTTCACTTGCACGGCCAC
GAGGCGGTTTGCCTTCGGCACCACATCTTTCGATCATCTACGGCATCATC
GGAGGCCCTCTCGGAGTTGTAAAAGAGAGTCGACTACTCTCGATAATCAA
CATCCAAAAGTTGGCGATGTTAGTGTCGTAGTGCTCCGAAGTATGCATTA
AACAATTGCCAGATCC
>AfB28-mq1_1h04.q1c LEN=733 CLIPPED=13:551
AGTCTTTTTGTTTCCTAAATCTGCTTAGAATACTAAAAAAGATATTACTA
GGTTTAGCACTGCCATTTAGGACTGTGATGAACCTATCTATTTAGGAGCA
CTATATCTCCTAGCTCTTACCCTTACTGATAATACTCTCTATAGGTTTTC
ATCTCCTGAAGAAGTCTTTAAGCAAAGGATACTAGAGGGGGACGACGAGC
TGGTTCTCAGATGGAATAAAGAAGCTGAAGATTAATGTATTATTAGAGGC
GCCATAGCAGGCGGGGTCAGTAAAGACCTATTAATAAAAGAAAAGTATCA
AAAAGATTTTAGGAAAATCCTTGTAAATGCTGGTTATTTTATGACTGCTG
TAGTTCATGCAATGTATTATACTTTAAGGAAGGCTATTAAGAGTTAGTCT
TCTTTCCTGTCTAAGCTGTCTTTAAAGTTAGCTAATATCTTATACAGACA
AGTACTCCTCTGCTTATATTACTCAGATCCTGACACACCAGTCTAAATCT
ATTTATGGAAATGACTATCTCACTAGCTGTTCTAGCGTG
>AfB28-mq1_1h05.q1c LEN=732 CLIPPED=7:582
TTTTGCGGGCCGGCCTCCACGCCGAGTGAGTGTTTTCCAGCCTAAATTTC
TCGTATCTGTCAACAACCGTTATTTGTTTGCTTTCTGAAACTCACGAGGC
TGACCCAAACATGATAGAACTTTCTCGCCCTCTGCGCGTGCGGCGCATAC
AACAATACCCCCTTCCACCGTATCTTCCCCGGCTTCATGATTCAAGGCGG
CGATATTTCGCTCGGGCCAGCACCTGGAACATTAAATACACTAAAACCCA
TGCTACCCGTCAACGAAATCCCCAAGGGTGGCACCTCAATCTACCACCCT
CGTGCACTGAATCAGGAGATCCACCTGCCAGCCCTCCGTCACAATGCGCG
CGGAATTTTGTCAATGGCATCGAGACCAGTCAAAGACCGGACAGCACCGG
GATCACAAGGTGCGACGGGTGCAACGGTCAATGGGAGTCAGTTCTTCATC
ACCTTCGCTGCGGCTCCCCATTTGGACGGTGCGAGTACTGTGTTTGGGAA
GGTTCTGAACCTGAGTCCGCAGGATGAGGGAGGCGATGTCCTGAGTAAGC
TGGAGAAGGCGAAACTAAAAGTGGAC
>AfB28-mq1_1h07.q1c LEN=733 CLIPPED=13:568
GAGCCGTCAGTTAGACCGAACGGTGATCTCCTCAGATCCAGGGATGGCGA
TCGAAGAACCTGGTCAAATCTGCCTTGCACCAATTCAGCAAGCTCTGATA
TGACGCAGTCTGCATTCTTATCGCCACCGCCTACCAGCAGCAGGTCTCCG
CGAGGCGATGGTTCTTTGTATTCGCCCGATGCACGGCAAAGAAGGAGAGA
GAAGCCCTGGTGGCCTGCCATCTCGGGGGGTGCATCGAGCGACTCCACCC
GGAACCCGTTTGTAGACAGTAGCTCAATCCAGTGCTCCTTAGTGATCACT
TGCTCACCGGAGCATGTCTCAGTGCATCTCGCAGGATGACCGAATAAAAG
ATTCAAATGCGTGATATTAGGGTTCGTTCGTACCATTAAGACCAGGAATC
CTCGAGGCTTGAGCAAGCGACGGATATGGGCCACTGCAACCTCTAGGGGG
AATCTCGCGGTGGTGAAAAGGACCATATCATAGGCATGATCCTGGTAGCC
CTGCTCGAGGGGATTTCGATCGACATCGAAGGTTCTGTGCTGCACCTCGC
CAGGCC
>AfB28-mq1_1h08.q1c LEN=741 CLIPPED=9:492
CGTCCTGGTCTTGAGGCTGTCCACTGTGTCTGCCATTGTACTTATATCAA
GTAACCCCGCTTCGGAGTCACGGGTTGACTGCATGATAACACCAGCGTCT
ACTCCGAAAGCTCCAGGAGTCCCCTGTCAGAAGGATGCAGTGGGAATTCT
ATCAGGTTCAGCATTTTGATACTCCAAATGGAGACCTAGTCGGGCATAGG
CCGCTTGAAACCGCTATAGCAGCAATTACCAATGAGCATGATGAAAAAGA
CTTGCTCGTTGACGAAGACGGACGTTGTCCGCAACCTTATCTATGGCATC
AAAGTCTTGAAAGGACGGAATGATGACCCCACTGATCTGCCTCGTATCAT
GACCTCTGTTGGAGACGTTATTAATGCTGTCAAAGATAAGCCGTGTGGGG
TAGTTCCACAGTGGAGGCATATTCCGGCGAGGAGTCGAGCATCATGGGCC
TCACTATCAGCGTCAAAGCGGNGAAGTGGAGAGG
>AfB28-mq1_1h09.q1c LEN=732 CLIPPED=1:573
GGACATTGCTGAATGCTCTGACGACGACTCATCAGGTGGCCCCTCGAGCT
CTGATCGAGATCAAGCAAAGCGACTGTTCGATAGTCAAGACCAAGTGGTA
GGCAATGAGCCCGCTGCTGCCTGGCTTGGCGATCCTGGTCGTGCTTCTAT
CAGAGCGGCATACATGGAGCTCTTTGACTGGTCAAACATGAACATTCTTG
CAGCGCTACGAAGCCTTTGTACCCGCCTAGTGCTCAAGGGCGAGACGCAA
CAGGTAGACCGAGTGCTGGATGCTTTCTCGACTAGATGGTGCCAGTGTAA
TCCACGACATGGCTTCAAAGCTGTCGGTACGTTCACTTTCCCTTCACCTT
CCATCACAGAATATATTTCAGATCTAACTCAAGACCAGATGTTGTCCACA
CTATCTGCTATTCTTTGCTACTCTTGAACACAGATCTTCACCTGGCCGAT
ATTGAGCAGAAGATGACAAAGAACCAGTTTGTTCGGAACACAATGCCGAC
GATTCGTCGGGTTGCTGTGGAAGCAGCTCCGGACGGATTCTAAACCTCCC
GACCTGGTAATCGATCGAAACTG
>AfB28-mq1_1h11.q1c LEN=742 CLIPPED=37:618
AAATTGTCAATCTGCGACGTCGCAGGGNAGAATGTGCGAATGCTTGCGGA
CGCGGTGTCCCAGCTGCGAGATGCGGTTCAGTCAGTTGCGCGATGCGAGG
AATTAGTTGAGAACGGGCAAATCGAGGAAGCCGCAGACAGTCTTGAAGAA
GTAGAACGATTGATGGCTGGGGAGCAATCCACCAATAGCGACGAGGATGG
TGCATCTCGAGACCGATCTAGGAAGCCGGTCGACTTGCGGAGACTCAAGG
CCCTTGAAGGCGCTTCAGATGACCTTGCGCAGCTGAGGTACCGGATAGGC
ATGGGATACGAAAACCGGTTCTTGAACGATCTACTTGGGGACTTGCGCAA
GCACATTGAGAATGTGCCTTCGGATGTGACACTACAACGCTGGGGCTCCT
CATTCCAACGACAACGCGGAGCGCAGCGCTCGGGTGCCTCTGCATCTCCA
GCTTATATGAAATTTGACGAAGACATGAGATCCCGGCTCCATACGAATCT
GATTGGACTCGCCCGTGCGCAATACACGACACCAGCAGCGACGTCGTTCA
AGACAGCAGTCCTGCGGGAGATGAAGGGGCTA
>AfB28-mq1_1h12.q1c LEN=718 CLIPPED=1:716
CTCCCTCCTCTCCTCCGGTATACGGTCTCTCAGTCCGAACTCACGCAATA
TAGCAACGCCTTCAAATATCCCTCAGATGCCTTCAGACGCAGAGAAAGAG
AATATCCGTGCAGTTCTGACTCAAGAGAAGACGACGGTCAATGATGTCAC
ATCCGAGTATACTGGTCTCGGCAAAGAGGAGCACTGTGAGACTGGTCAAT
CGGAAAGGCCTCTCAAGCGCCGTCTTCGTTCTTCTATGGGCAAACAGCAG
ATCACGAATGCGCCTGCCGTTTTAGAACCTGAAACACCTGTAGCACGTCA
GGAAACAGAGTCTGTACCGGAACCCCTTAATAATGACAAGGGGGGGTTCT
TAGAAAGCGTCCATGTCGTCGAATCTGCGCCCAAGATGGACCAAGAGATG
ATGAAAGGCAATGTGAATCAAGAGGAGATGCACACAGATCCGGACTGCAT
TGCAGACTCGTTCAGTGATGATATGGAGACCCAGGTCGCGTCTCAACTCG
AACAAGACTTGGAGTCTGCAGGAAATATGAACGAGGAGCCTAAAAGCAAA
GCACCTTCAGAACCTCCCAAACAACAAACAACAAGAAAAAGGAAACGGGG
CGTTAAGGAAGCTGATGCAGGTGAAACATCTTCTACTCGAGAGCGGCGTC
GATCTTCGAGGCTGTCGTCGACGAAGACACCATCTGCTGTCGAAGTACAA
GAATCCATGAGCACTC
>AfB28-mq1_1a05.p1c LEN=652 CLIPPED=1:312
GCAACGTACGACACCTTTCAGGAACGCCATGGAGCCAAGCTGTTCGAGGC
GATCCCGGACAGCAACCGCAGCCAGCTCTGTGCGGTGATCCACTCCGTCC
CCGAGAGTGTCGAAGGGTCTGCGCTCCGGAGTTTGGTGAAGCAGGTCCGC
AAGGTTGCCGATGAGATCTTCATCACCCACTTGGATACCGGATTACTATG
CCAGTTTTGGGCGGCAGTGGCCGGAGTTTGTGGATTTGATGGGAAAATAG
GCCGACCTACCAATGCTCTGGATGACATGATGACATGATTATGATAGATG
TTGTTATTGTGG
>AfB28-mq1_1a06.p1c LEN=696 CLIPPED=5:587
TGCGTCGGAGAGTATATTCATACTCCAGATGTAATTTGCGAGCGCTTCCT
GAGTTGGTTCTCAATATCCAGTCGAGCGGTCACGCTGCATGGTTCCTACT
CACTCGATTAACGCATCGGCCTGTCATGTCCCACGGATGAGGCAGAGCGC
ATTGGAATGCCAGAGCCAGGATCGAGGAAGATGTCCATAATCCAATGACC
ACCATCAAGCCCTGGCTAAGCCGTAGGGCGTTGCCCTGGGCTGTCAAACT
GCGAAAAAGTAGCGCCACGGAGCATTTACTGCAGGCGACAGTTGCAAGCA
GGAGAATCTGCGCTCCGTACATGTACTGGGGAGCTATCAGTCGGCTTCAC
GAACAACTCTGCGATTGGATGGATCGCCACCTTATCGAACGATGTCAAGT
CGCTGGTAGAAACCATGCGTATCTTCTTGCCGAGACCATGATCAATGGAT
ATCTGAACAAACGCGCTCTGTAGTATTCCTAGTCCCTGTTATACGAGATC
AAAAGTTAGACCCTTCAGAAATAGGCCATGGCACGTGGACGATGATACCG
TGGCGCCTGTGAGCAAGACATCATCCGAGTAGA
>AfB28-mq1_1a07.p1c LEN=720 CLIPPED=9:355
GGAAAAGTGCGCTGATGCACTATGCTACGGACTGTCCGTGCTTCAAGCCC
AACCTTTCTCAAACTCGAAAGCTGTCCCCACGCGGTACAAAGTGATAACT
CTTCAGCTACTCTGCCACCTGGACTCTAGACTCTGCATTCTGGCACCTCT
CCATGGCTCAATTGATAAAGGATCCCCAGAGAGTCGCTATTGTTCAACAG
GTGGAAAGGTATGAGCAAGCCAGCGAATAACTGACGAATGCGTGAGCAAT
GACCAATGGCTGCGGCCTACGTTAGACAACAACCTACATGTAGCCGCACT
GACGCACACGCTCTGGACAGCGAACAAAGAAAACCTGATGCATTGAT
>AfB28-mq1_1a08.p1c LEN=718 CLIPPED=20:436
TATTTACTGAACGTAACGATGCGGCTAGAATGCCCTCGACTCCAAGTGGG
TTTGCCAGGCCAGCACAGCTCTACCTGCGCCTGTATCCTGCAATGATTTC
CAGAGACAATATCGCTTGGCGCACGGTTGTGTGCCTATATGGTCGACATA
TGATACCTGTGCATGTAGCGACATAGGTTTCAAGAGACCTGTAATTCTCC
CAAATGCCCTCGCTGCGTACCATGCTTGATGCGGCATTCATCTGTAGCAG
TCGGATTCCCAAAGCAATGCAGAATGACGCGGCAATTGTGGGTAGCATCG
CATGTCGAAACGCCAGGGGGAAAGCGATGATAAATTTGATAGTTCCGAGC
TACCTATTGCCGCGAAGCCAAGGCTGACACGAGTTGTAGGACAGCTGGTA
TAAGAGTGCCGGCACTG
>AfB28-mq1_1a09.p1c LEN=659 CLIPPED=1:424
GGGCGCCGGCGTTTTCAGCCTCGAAGCTAGGAACTTCTCCTCTACTTTCT
GAATTGCTTCGCCGCGGACTGGGCTCCAGCCATATGCATTGACCATCGCC
GCCACCTCGTCGATAACTCGCCGTCGTATGCCGGGAATATTAGCACCACC
TCCAACGAATATTATCCGCGACATACATGTGCCCCTAACATCGGGCGGCA
GGCCGAGTAGCGTGTTGTAAACCAACAAAGGTATTGACTTTTCTTCGTCG
TCCAAATCGCGCTCCGCTGATTCCTTGGCGAAAAGGATCTTCTCAACCGG
CTCCGCAAGCGCCGAAAATGGAATATCAATATAGGTCGAATGAGGATTCG
ATGGAGATGGAATCGACACCATCCTGTTGCCTATGGATTCGGGGACGTTT
CCAGTCGGTGATTGCATGTTGCGC
>AfB28-mq1_1a10.p1c LEN=703 CLIPPED=13:546
CATAGAACATATTGTTTTCAGGGTTTCAAGCCGGCTGATTCTTTCGGTCG
ATACTCCGTATGTCTCAGACCCTTCACTTCCCCCTGATGATAAACAATTC
AATATTCCTGAGGATGTTCGAAAGAGTGAGTGAAACTACTGATTCACCGC
CTGGTTGCCCGAGGCATCATGCCTCACCGCCTCCTTAATGGGGATGTCTC
GCGTCAACTCTCATCATTATCCCTCATCACCTTAAATCAACCTGGAATTT
ATCACCTACATACTGTGCATGTGATTCCCATCATATACTCTTCATTTTCT
GTTTCCTATGGATGTTTGATTTCCTCAATTCCAATTACTTTCCATACCTA
CATGTACATATCGCCCCTTTTTTTGTCCGTTCATAGATTTCTCCGTGCTG
TCCCTCTTTTCTCCAGGGTCTTATCCTTGCGTAATCGCGCAATAGTCCAG
TACTTAGCTCCGGGGCCACTGCTTAAACTCCGCCAGCAATTTGCCTAGCG
GCTTTCCTTTGGGCAACCCTCGCGCATCGCATGC
>AfB28-mq1_1a12.p1c LEN=722 CLIPPED=4:600
ATTCCATGATAGTTATGAAGAACTTTGTTGTCCGGTAATCCTCGGGGGGC
ATGAAATGTATCCAAATCTCGTTACTTCTGAACTCCACCAGTCTCTGCTT
CAGACATGCTCTCTTGTTTAACAACTAAGGGACTGACCTTAGTACAGTAA
ACATGCAAGTGAATACTATGACCCATGCCAAGATTTCGCAGATCGAAGTC
TCAAGTGCATGAAGCGGAACGCCTTTGACAAAGATATGTGTGGAGACTAC
TTCCAGTACGTTTGTTCCATTCTTTCCTGCCAATCTGTGCTGGTGTTCAG
TTTTGTGAGCTTAAACGAACTAATCTATTTTCTGAAAGAGCCTACCGTGA
CTGTAAAAAGGAATGGGTATGTTGAACTAGTTAAAGTCATTCATTAGAGT
CAAAACAGCCCAGAGAGGAGCAAGCACGGCGCCCAGGGGACCTATGCGAT
TATCATGCTAACATTGTTTCAGTTGACCCAGAAGGAGCTCAGCTAGTTAC
TAGTCCTGGTATCAGGGGAGAGTGGCACCAGCGCTGTCGATGATGCCCNC
TCTGCAGCACCGCTCTAGAACTCTAGAGTGCTGTATTAGCGGGATAA
>AfB28-mq1_1b01.p1c LEN=762 CLIPPED=108:509
CCACTTCGGTTCTAGTACGACCTTCAGATTTTGGACTGTCACTACGGTAT
GGAGCCCGGGTTCATTGCTGCGATTTGTTGCGAATCTATGGAGGGGAACC
AACTTGGGTGGCGTTTGTCGCTGTCCGAATGCATCCAGTACTAACACTGA
ATCACAGTTGCTTACTACTCTAGGATCTCTGCCGTTCATGAAGCCTCGAA
TCCCTGTCTCGCCGTCCGCATCAGCCCGGCGTCTGGACCTGGGGTTCCTC
CGCCTCGCCGCCTTCTGGACGCTCCAGGCAGGCAATATCATCCAAAGCTT
TGGATACTTCTTGCCGTCCACATATCTGCCATCTTATTCGACCGCAACAG
TTGGTCTCTCAAGAACAATGGGCACAATGCTAGTCTCGCTCTTAACGCGA
CT
>AfB28-mq1_1b02.p1c LEN=848 CLIPPED=94:118
GGACCATGATTTGAAGCTCAGGTAT
>AfB28-mq1_1b03.p1c LEN=723 CLIPPED=3:505
CGAAGAAAACACGAAAACTGTACCGGTACCAAAAATCTTCGCTTGCTACT
CTTACGGTCCAATATAACGAGATACCGAGGATCATGGTAGCCTGTTTGAT
ACTTACCTATTCATGAGCTTTGTGGAAGGCCAGAGCCTGGATACGGCCTG
GGAAACTTATGACAGTATCACGAGAAACCAGGTTACCAACCAGCTGAAAG
AATACCTCCACGAACTTCGCCAGATTAGCCACCGCAACTACATCGGCTCG
GTTGATTTTGGCCCCGTCACTGATCCGATTTTAGAAAGTCATCACGTCAA
AGGTGGGTGGCGTCTTACGATGCATTATCCCCGGATGCTAAAACATATAA
GGACCGTTTGATTCTGAAGAACCGTTCAACAAGGCAATTATCGATGCATA
TCAATCGAAGGCACCGAAACGGCAGATTTAGGACTTCCTGGCGGGCATGC
TTTCCCATGAAAAGCACCGGATCGTGTTCATGCATGGGGACCTACACCTT
CAG
>AfB28-mq1_1b05.p1c LEN=677 CLIPPED=6:378
GCAGCAGTTCATGCAGCTCATAGCTTCGTTGAACTCAAAATGCCCTTTAA
CTGAACTCCAGTCGCTGATCGCCCGGCAGGTCCCCTTCCTTACTACAATA
TGTGGTCCAATCAGCACCTGCTTTCCTTAGGGATTTGAATCCGGGGTGTT
TCTATGTCTTCTGCGGATATATATACCCTCAGAGTGAGACAACCAAGTAC
AAAGTTACACGCGATCACCAGCGTGAGCTCCAGGCCTACGGCGAGTATAC
CAGCAATAAAGCGAAACTTCAATCTATGGATTCTTAGATTTGTCAGGTTC
ATGGTTGTTTCATAGTACTGTGGTGTGAGATCGGACTGATTTGGTCTTAT
TCACCTAGCCTGATATGTGCATG
>AfB28-mq1_1b06.p1c LEN=722 CLIPPED=2:493
TCCCACGGTCTCCAGAAGGGAATGAAGTCGCAGCTGAAAGGTGTTTCACA
GAACTCGTTTGAGGAACAGCTTGCCAAGCTGATGGCGAAGAAAGATGAAA
AACGTCCCCCACTTACTGTTAATGAGGGTATCGAAGATCTGATCCCAAAT
GGCGAGGCGATAGAGGGGCCCATGAATAAAGTTAAACTTTGGAAGGGAGA
TGCAGACAATGATTGGAAGGTGTATGAGTATGCATAAGAGGCATAAGGCT
ACCAACAAATATGAAATTCAACTCGAGCTGAGTCCGTGACGCATAATCCG
ACTCCTCTAGTTTGATATCTATGCGATCTACTGCGGAGCTTGCCCGCAAG
CAAATGCAGGAAGACAAGACCAAAGCAGTGGAAACTACTGCGTACCGCTT
CCTGTACATCATTTCGGATGAGCTGAGGGAGGCTTGCTCGGGTTGTGACT
GAATGTACGGCTGCAGCAACGCCGCGGGGAGAATGAGCGAGT
>AfB28-mq1_1b07.p1c LEN=779 CLIPPED=113:442
TGCGGCTCCGGCGCTTCCTGTGATTCTTCTTTTTCTTGGCCCTGGCGATG
CTCTCCTCGCGCGTTGTTGGCTTATCCGAATGAATAGGATTCGTTGAATG
TGCTTTTGGGACAGCTGTAGCCGAGTCTCTGGGTCCATCTGAGTCACTTT
CCAGAAAAATGGGTTCATCTTTGGAATTGGCAGGGGAGCGCAGAGAGTGC
CTAGAAGGAATAGAGACGCTTGCTTTGCTGTTGCGGTTCTCCGGCGTGAT
CAAAGAGAGATCGTTCGATCTGTCGACATTCGACGAACGACCGGACTGCT
AGCTGATGCTTGGACGTCTCCTGGGTAACT
>AfB28-mq1_1b08.p1c LEN=719 CLIPPED=4:581
CCTCTCGTACATCTTGCGGCGTTTCTCCTTATCCTGGTCGGTATCGCGCC
GCATATCTCGCGCTGTCGCCAAGTGAACATTGCCCATCCCGGTCAAAGAG
TAGCGGTCATGCTTGTCAAAGTACTGCAGGGTATGTTTGTAATGCCGCTG
CTCGTGGTCCTCGGCGAGGTTCGCCGCCCGCTTCTTGGACTTGCTCAGGT
ACCACCCAAAAAGAGCGCGTACCTCCAGATTCGTCGAGTCTGCTTCGTAG
AGTTTGGCCATCTTCTTCGGCCCTTCATCCGTAGGGCTCTGCCGAAGAGC
AATATACGTGAGTCTCGCATTGGCTTCCGTGTAGTCGGCATGACGTTCAA
GCAGGCCTTCGTAAACTTTCTTGGCCTCGTCTTGCATGTTGGAAGGCTTT
CTTTGCACCACCCCAGATTGTAACTAACTGGGGGTCCTTACAGGGGCATC
TGTGTCAAGCTGCGCCTCCTTCTCCTGTGATCGAACGCAGGCATTCAAAG
CTGCCTGGAATAACGTTCTCGCCTGTTCCACCTTGTCAGCCTGGTACATA
AAGCAGCCCATATTATTGAGAAGTTTTG
>AfB28-mq1_1b11.p1c LEN=704 CLIPPED=2:621
CCATATCATGCCGCGCCGAAGGAGCGACAATGCCCTCGAGTCCTGTGCAC
CTTCGACCTGGGTCAGTGCCAGAGCAGGCTGCAATCCTTCGTCCGAGATT
CCAAGCAGAGCAAAGATCCGATCGCGCGGGTCGGTGCATTTGAAGTTGCG
GATCGCGGCCAGTAAAGTGAACATCTTGCCGATAGATCCCTCCACGGATT
GCTGTTTCCGCGACACCAAGATCTTCCGCCTGCCAAGGACAAACGTGCTC
CAGAAAGACACCGTACCATCGGGATACTCCAGGCCCTGAGCATCCAGGAT
AACCCCGCGGAAGTTACAGACATAGGTCTGCAGCGAGAGCAAATCAAAAA
ACTCCATCTCGTGCTGACCGCATTTGGCGATGCAGCGTTGCGAGGCGACG
ACCTCCTGGATACACCACACGCGCTCAAAGTACGGGCCTTCTTAAAAAAA
AGACACCCCGGGCCTTCCGTCGCCCGTGGCTCTGCCGCCATCGACGCGAA
CATGATCCCGTCCGCTTCATTCTTCATCGAAAAGAGGGCCCGCCCATCGG
GAGCACTTGCCGCGGTTTCGTTCATATCCTTCTGCAACTCGGACATTCTG
CTCGCAAAATCGAACGCTTC
>AfB28-mq1_1c02.p1c LEN=740 CLIPPED=7:365
CTCATTCTCTTTGGAGCCTTCGGCTGTGCTTTTAGACTGTGATTCGTCAG
AGGCCGCGGGTTCAGGTTGGGCCACCGTCCGCGCCTTGGCTTGTGGATTG
AGGCTGCTACTCAGAGTCGACGCGGCATTTTGAGCGGTGGAAAAAACGGA
GGAGAAGAAACCAGTTTGCTGGTTGCTGGACGGAGACCTGGAAGGAGCTT
TAGGTTCCTCGGCGGTAGGGGTCAACACGGAAATAGAGTTTGAGAGTTTA
CTAGGCTTGTGAGACGCAGAGGACGCAGACCGTACACGTTGGTGCGAAAT
CATGTTCCCAGACGTGCTTACAATGACGCCCGACGGTTGGTTCTTTGATT
TGACAGACT
>AfB28-mq1_1c03.p1c LEN=753 CLIPPED=16:144
GGAACGATGTCGCCGCGACGCCGTCTGTTGTGCTGAGCTATTTAAGTACG
GTCTACTGTGATATCCGTCCCAGCAATCGTTGAGCGTGGTTGAAGTGGAG
GAGGTGGTCGATGCAACAGAGGCGGTTTG
>AfB28-mq1_1c04.p1c LEN=750 CLIPPED=4:540
CCTGCTTCTCGTCATCGTCCTCCCGAGGTAAGCTTGCTGCGTGGGCTTTA
GGGACGTCATCGTCGCTATGGTAGACCGATTGATCGTCCAGATGCCTGCC
AGAATACACTCTGTCGAGATTCCCCCTTCTAGGCCTAGATTCCGACCTTG
TTCTCGTTATAGATAGGACTCTCAAGCTCCGCGAACGTTCTGATTCCCTT
GAACTTGTGGGTGACAGGTGCTGACTGTCATCCGTGCTATTTACTGAGGT
CGATCGCGATCTACTATTTTCAGTCTTCTTGTCTTCATCTTGAGTCATCG
CCAATTGCTCCGTAACGATCACACGACCGCAAATTGAGAGTACCTCAGAG
ACACAAAAGTTCCGGTAGAAGTAGGCAAGAATGACGATAAAACAGGTAAA
GCGGTATCAACAGGACCACCACAGAAGCCCTCAGAGGACTGCAAGCAGGG
CCAGAGCAGGTTTTGTATGGCGATTCCACCTGCAAGAACACACACTGCGG
CGATAAAAGTTGCTTATTGCCGACAAGTGGAGAGGGG
>AfB28-mq1_1c05.p1c LEN=720 CLIPPED=1:580
GCAGCTCATCTTTTGTCCCAAGATGATCCTTCCGTGCACAACAGGNGCCA
AATACATTCTGAACGGGCCCCAGGACATAACTGGAAAGCAGATTGTTGAC
ATGGTTAAGCAACACATCGGTGTACCTGTCAAAGACGTCAGTTACCGAGA
CGTCTCTTTCATCGACCAGCTGTATGAGTACCAATATGCGGCAGCCAAGC
CATCGAAGAACGTCATCTACTCGATCAAGCGGGCCCCCGAGACAGCTTGG
GAAGGGAAATGCTCGACTTCTACAACCAGCAACGTGATTCTGGAGCTTGC
TGCTCCGAAACGGACACCTGCTGATACCTTAAAAACCTTACTAGAGGAGT
ACGGAAATCATAAGTAGAGAAAACAGTGGTTTCAGGGGGGTTTAGCAACC
ACTTCATGCTGAAATTTTAGCAAATACATCAAATTGAGTTTAATTGACCC
ATGGCCAAAGGAATCAGTTCTTAGCATAATAATGACCGTTTGAAATAGTA
GCAGAAGAAAAGTTGAAAGTTGAAACTNTCTTCCATGAGGGAGCAGACAA
AGCCACAAGTTTCCGCGTCTAGACAGATGG
>AfB28-mq1_1c06.p1c LEN=730 CLIPPED=1:188
GGTGGTTGTTTGTGTGTTTCCAGCCTCAATTGCCTTCGGGGCATCGCCGA
CTCCGCGGCCCTCGAGGGTGAAAGCCGCCAATTCTGCGCCATTCTCGTCG
CTTCTGGTGTCAAACTTCGGGGGATATCTCAGACCAATCGACGAATACAA
CCGGAAGTTCACAAATCCAAGCAAAGTGGTGTAGAAGT
>AfB28-mq1_1c07.p1c LEN=705 CLIPPED=4:370
CGACTCCGAACCCTGGCTTCTTCTCAAATTGGAAACAATGGCAGGCTTCC
GTGTTGGAGATTCAGGGCCATCCTCATCGGTCTCAGAGTCCTCGGAACTC
AGCCATTCGCCTCCTCCTTCAGCATTTTCGTCATCAGTTCCACCAGCTTT
TCCAAGATTAGGCAAACCGCGTTGGCCCTCCGGGACTATCCACTCCCCAT
CGTCCTCGTCCTCGTCGTCGCTGTCAATAACAATCTTCCTGTTTCTCCGA
GCTCGAGCCTTCTGCATTTCGGAGAATTTATTCGATGGTGAGTCGGTGAG
ATTCATCTCTACTCTCGGTTTGTGAGAGCTCTTTTTCTTTCCTGAATCGA
AACCACCAAGCGTAGCC
>AfB28-mq1_1c09.p1c LEN=722 CLIPPED=1:564
GGTCGATGCCGAGAAGGCTGTCGCTGTGCCCGCGAGCATCAAGCCCCTCG
ATCGCCGCACAAAGATCACCTCGACTCTGCACTGGCAACCGTGCTACAGT
CCTTAACACAGCCCTCCGTAACGCCGCCTCAATCGCCAGTAAAGCCGCCG
ATGCCGCGTCGTCGGGCTCCTCCGCGCTCTTCACCGAATACTTTAAGTCA
ACCTCCGGCAACATCCGCAGCGCCGTCGCCGCGCGCCTCAAAGCTGTCGC
CAGCGAGGCCTCAATGAACGGGGGTGGCTCAACTACCTATTACTGCTCCG
ACCCCTATGGGTATTGCGACTCCAACGTTCTCGCCTACACTCTCCCCTCG
ACCAACGAGGTCGTCAACTGCGAGCTTTTCTACACGCTCCAAGAGGTGAC
AAATGACTGCCACGGNCAGGACCAGGCCACCACCATCATCCATGAGTTTA
CTCATGCTCCTGGTGTATACCCGCCTGGCACGGNAGATCTGGGCTATGGA
TACAGCGCTGCTACGGCATTGAGTACTAGCAATGCGCTAAACAATGCGGA
TTCATATGCACTTT
>AfB28-mq1_1c11.p1c LEN=731 CLIPPED=9:628
TGGCCCGTTCCGGGTGGAACAGGATTTTGCATATGACCAATTGCTTTAAG
ACCGACTGGAATAGAGACAGGGTGCGCGTATTAAATATGTCATGCAACCA
CACTGCTGGCTGCTAGTTGATCGGTTTCAGGGACACGGCGTTGTGAAGCA
GGACCTGCGCGCACTCATACAGGCCATCGAGATATATTGGAGAGCCTGCT
GACCAAACACTTCGGACACCGGACTTTATCCACCATACTGACGGCTATCC
ATGCTATGACGATGCAGCGCCCAAAATCAAGCAGTACTGTCCCAGATTTG
AGGCAGACTTTAACCACATACCCATCTCCGAGAGTTCACTTATAATCCGT
GGCATCCAAGCATTGGTTGCAATGGCTACTCAAGAGCACAAGAAAACCCT
TGGCCACGCCGTGAAGCTGCATTCTATCGTTGCTGATATTCATGTCGATA
TCATAACGATGATCGTTGATACGATCTACCAGAGCCGTCCACCTTGTCGT
GAGAGAATTCAAGATACTTAGAGTCCTTCCAACAGAGACTACCTGACTCA
TACTAGCAGAGGCAATACAACCCTAACCTTGTATTCGAGGCGCTGGACGT
AATTTTGAAAGCAGGGACTC
>AfB28-mq1_1d01.p1c LEN=699 CLIPPED=1:361
GAGATACACGATACAGGTTGAACCTCAAGTGGCGGTGGGTTGCAACTCAT
CAATCTATACCTATTCAATCGGTCGAGAACAGGTGTTTCCCTATCTCAAC
ACAAAATGCTATACTCTTTCTGCCCACGCCTGTGGAAGAACGAAGAATAA
TACTGAACTAATGACAAACCGTACCTCACTGGTCTCTGCACTTGCAAATC
CCAAGCGCGACACAATGAAATTCGATGAATATGAACGCATTGATCCTGAT
CAACCAGCCGAACTTTCTATCCAAATGCCAAGTAAGTACGGGGCTGCACT
AAAACCATCATGTTGTATAATCACAGGAAAATTGTGGAGTAAAATGCAAA
GTGTGCCATTA
>AfB28-mq1_1d02.p1c LEN=683 CLIPPED=3:386
CTTTGAGAAGCGAGCCAGAGGGCCGTGGATGGCAATCAATTCAGACTTTC
CGGACCCTAGTTTTGTACAGGATGCAGAAGGGGCATGGTATGCCTTTAGC
ACAAACGGCAATGGCAAGCGCGTCCAAGTGGCTAGATCCCAAGACTTTAA
CACATGGACGCTTCTCGACATCGAGGCACTGCCAACGCTTGCAGGGTGGG
AGACTGAAATAGATCATTGGGCACCAGACGTTATCAGAAGGGTATGTTCT
CTATTATGTTTCTCCTTAGCATGTGTTGATGTATTTGCAGAACGATGGCT
ATTATGTTATGTACTATTCAGGCGAGGCCAAAGAGATGGTGAGGCATCAC
TGTGTGGGCGTCGCGGTCTCTAAAGACAAAGACC
>AfB28-mq1_1d04.p1c LEN=791 CLIPPED=103:443
GGTAGTAATGTCGGTCCGATGAGCCCAGTTGCGAGAAGGTAGCCGTATTG
AAAACTGTGGGAACGGGGCCCGGAGGAGGTGGAACTGCGAGTGAGACTCG
ATATGGCTTCCTAAAGGTTGCGTCCTGCTGATTGCACAGCCTTCGGCAAT
TGGCACCTGGACGAGCTTGAGTCCAAACTTCTCGGCGGTTGCAGCCCAGG
ATAGCACAGCATCCTCGATCAGCTTCGGAGTGGTATTCATCCAGCTGAGC
TCAATGTGGAAGCAGTTGACCGGATTATGTAGCCTGTCGAAATGGAGATC
GATGACTTCGGGTCTGTTCGACCGCTTGCGAGGGTCAACAT
>AfB28-mq1_1d05.p1c LEN=708 CLIPPED=2:579
GCGCTTTGCCATGCTCAACGCGGACCATGGCATGGCTCTTTCTGTTTTTT
CAGCACTAGTCACAGCATCATCTCTCACCGACCCTAGATCGTGTCTGATA
ACAGCAACAGGGGCAGCATTTGGCCCACTGCATTTCGGTGCTACCGAGTC
AGCCAACCTTGCGCTGCGGGTGATCGGAACGCCAGAGAACGTCCCCAACT
TCATTGAAGAGGTGAAACAGGGCAAACAAAGACTTTTCGGATACGGACAT
CGCTCGTACAAGGGAGTGGATCCCAGAGTTGCTCCAATCAGGTCCATTCT
GAAGGATCTAGACATGTCCTCGAACAGTCTTTTAAAAGTCGCCGAGCGGA
TAGAGCAGGTTGCCTCTGCCGACGACTATTTCAGAAACAGGGGACTCTAT
CCCAATGCTGACTTCTACGGGGATTTTGTCTTCACAGAAAATGTAGAGTC
CTCTTTGAGTTTAGGCTCAAGAGGTGATACGTTGGCTAAGGGTGTCTGTA
GAGGGTTCGAACCAGACATGATTCCGGCCGCCATGATGGCCCAGCGTATC
ATGGGAGTAATGGCACACTGGCGGGAGT
>AfB28-mq1_1d06.p1c LEN=718 CLIPPED=1:592
ATAGGCCAATTGAAGAACTTGAGCAGCAGGTTGCTCTCTACGAAGAGCTA
CTGCAGCACCTCCGGTTCAGAGTCGATACCCAAGATGCAGAGCTGATTGC
GAGGACATTGCATCGAGTAATCATGACCGTCCATTTCCATTCGCCTTCTT
GATTTGACAATTTTCAATAGCGGAGCTCGATCACCGGGCCTCCATCCCCG
GATCCAGTCAGCGCGACACATCCGACCCCGACTCAGCCTTCGGTGGCCGT
GGACTATGTGGAGGAGGACTACCATCGGAATCAGCAACTCCCACGCATTC
GGCTATCTAGGGTCGCATTCCGAAACCTCCTGGATACGTGATCTAAGGAA
GGAAATAGACAGGGCCACTCCTTTCACGGAGGCGAAGGCAGCTTCACCCG
GCAACGGTTCCAAGGCTTTGACCTCGGTCAGCTATTTTCTGGATGATCAG
AATCTCTTAGTCGATCAGAGTATTGCCCCCTATGATCGTCCTTCTCGTAC
CACTGGCGATAGGCTTATCCATCTCTATTTTGACGCGGTTCATCCCTCTN
TTCCCATCGTCGGTAGGATTCCATTTATCCAGCAGTATGCAT
>AfB28-mq1_1d07.p1c LEN=706 CLIPPED=11:408
TGCATCGACAGAAAGTTATTGTTAAGTATACTACATTTTGAACATAGCGA
CTCAGTGTTCACTTAGCCCCTTCGTTCCGATCGAATGCTTCTATTGGGAA
AACAGCTCATCAGGATGGCTATTCGACGGGCTCTCGAAAGGACATCCTTC
CTCACTCTTTTCTTCATTTTGTTCATGACGGTGTCTTCTTTAAAGCCTGA
GTATAGCTTGGGGAATGTGAGTCTCCTGACCCTATGCCGCAATATATCAG
AGAATAGTTGCGCTAAACTGAGCCGCGCAGATGGAAGACATCCTTGCGCG
AATGGAAAAGCAACCAAGGTAGGCACTCTACGGATCGATCCGAAAGGCTA
TGCAGGTCTGATTGTGATGACGTTGGCGGTCCCAGCGTATTGGAAAAC
>AfB28-mq1_1d09.p1c LEN=751 CLIPPED=11:580
CCTCCGCCATGTGCATGACCTGCGTCAGCACAAAAATTCCTTGAGCCCGT
GCGTCACCTTTTCCGAAATGAACTGTACAAAGTACGGCACAAGCTGATGC
AGTCCTGGATCCTCGCGCAGACTGGCATAGCCCGACGTCCGGTACTCTTC
GCTCGACTCATCCAGAAATGCATTGCAGACTTTCTCGAAGTAGAGTTGAA
GTTCCTTGGACAGCACATGCTTAACCAGCGGCTTAACAGCCACGTCCCCA
GTGCCGCTCATCGCCGCCAACGTCGAGTTGGCATTGGGCCCCTTGGCGGT
CAATTCGAGGTTCCTCGAGTCGGCAGCGGTAGGATTCTGCGGAATGGACG
GCTGCACACCTTCAACGGCCAACCAATGAGCTGTACAATAAAACCAGTCA
GCACAAAACACAGACCTAAAAACGACAGCTGTAGCACCAACCAGTAAAAG
AAATCTCCCTCGGCACCTTGGGCAATGGCGCATTAATCAATTTCTCAAAA
TCTACCTCCTCGTCCTCGACGTAGAACAACGGCTGCCCGGGCCCCAGCGA
CGCCTCTCCGAATCGCAACG
>AfB28-mq1_1d11.p1c LEN=594 CLIPPED=11:154
CTGCGCGAACAGTTACTACACAGTATGGGCGCCCTGTTGTCACACCAATC
GGTCTTACTGACTCTCTATCAGCGTCTGCAAGGCTACTATCTAGCTAATG
GCCTAAACAGCACACTGTCAACAGAATAACTACCTTGTTGCTTT
>AfB28-mq1_1d12.p1c LEN=718 CLIPPED=1:679
GGAATAGATGAATCACCACTAGAGACCTGCCTACTGTTACTATATAGGAC
AACTAGTTTAGTTAGACGCCCAGAATATCAAGACCCTGCGCCCCTAGAAG
AAGCTTAACTAGAAATATCTAGGGCTGTTCTATATTAAGAAGATTATCAG
CCTATATGCCTATAAGCTAGATCTGCCAGCTTCTATAAAGATTTACACTG
TATTTAATATTAGCTTACTACACCCTGTTACTAAAGACCCTGTTCCTAGA
TAAAGATAACTGCTGCTACCACTAGTAGAAGTTAATGGCCTAGAAGAATA
GATTATTAAGGACATCTTGGATTCCCACTAGGAATACCAGGGCTAATGGG
GCCCCCGTCTGAAGTATACTATCAAATGGTTAGGCTATGATAACCCTACT
AAGGAACCCGCCCATTACCTGCAGAATGTATAAGAGATTATTACTAACTT
CCACCGCCGCTACCTAAGCAAACCTAAACTAGTGGATGGTCTCAGCAGAG
CTTAACACTGAGGAGGGGAGTACTGTCATAGTGCTGCCATGGATAGGAGT
TAGCATTGCTAGGAAGGAATCACATGACTCTAGGAATATCTTCACCACAC
AACTCAGCAACCTATTTAAAGGTCCTTAAGCTACATCCTATCTATAGAGC
CTGCCTGTACCAGTCTACCCTACAATTAG
>AfB28-mq1_1e03.p1c LEN=683 CLIPPED=6:398
ATGTGAACGAGGTTCCTGGCGCTATGACACCTTGATGTTGCCTTAATGCC
TAGGCCCTTGTCGCCTTGGGGTTAAGGCCTTCAAATCTCGTGCCATGCCA
AATCCGGGGTATCCGCGGCCCGGTCGCTGACTAATGTGGGACGCCAAAAT
GCCAAAACTGAAATTTTATTGCGTACCATTTTTGCGACGCGGATCATTCA
AAAAGAAATGGTCACCATCCTACTACAGTCTGTGCAGGTCAACAGGGATG
GAGGTACGAAGCTTGTACTTGTATTGCTTTACATCTAAATAGATGTACTC
TATTATTGAAGTATAGAAGATAGAATATGCTCGTCGAGAGGTCTACGAGT
CTTCATGCCTTTGCATCATTGTTCAGCACATCGCGTGAGGATG
>AfB28-mq1_1e04.p1c LEN=805 CLIPPED=132:303
AACTAATTACTATAATCGTAGAATATTTTATATGGATTAAGCTACTTAAT
AGATAATAAGCCTACTAGTCTAAATGCCTATGCTGCTTTAACTGTAAAAT
TATATATGTGACATGCTTGGAATAACATAAGCCCAGTAAGCCGTCAGTGG
CAAGCCCCCTCTTGCTTAGGTA
>AfB28-mq1_1e05.p1c LEN=715 CLIPPED=1:573
GGGAAACTGTACCTAGTTGGTGCCTAACATTCACTGGTGAAATCGAATGG
TTCAAATGTTACTTCCATCCGCTTAGATAAGCAAATCGACGCCATGTAGA
TTGCTATTTAACTTACAAGTATATACACAGGCACATTGAGCAACCCCGAT
TTATGTCCAATATAACAAGTCCTTCCAGCGAGCTGCGTCAGTATGGGATC
CAATTTGACCCACAGCCTCGATCACTCCTTTACTTCTGGCAAATCGCCAT
CCCACTGAATCTTCATCGTGGTTGGGAAGGGGAAAAAGGCAGTCTGGTCC
GGAGTCATGTACATGGCAATCCCACCAGGGCCTGAAAGCTTCTTCAGCTT
GCCTTGTCCACCGGGCGCCCGGCGAAGGTTATCTAGCCGTCCAATGACCT
TTAGCATGGTCGTAAGCGCGGTTTTACAAAGACCAAGCCCGAGACACTGG
TGGGGCCCGAAACCGAAATGAGCGTATAGGTTCATGTCGCGTTCGAGTTT
GACCTTGTCGGGCTCTGGAAAAGTGACAGGGTCCATGGAAGCCGAAACCT
GAGTATGTCGTCAGCAGGATGAT
>AfB28-mq1_1e06.p1c LEN=709 CLIPPED=15:519
CAGTCCATGACCAGAGTGTCTGCCTTACAGGTATCATGGCATTGCCACAC
CTGTGCCGTCCGCTCCACCTTCCAACTACAGCGACGCACCTGTAGCGACT
CCCCCTCCTGCCTACAATGATCCGTCGGTCAAGAGACTTGATGCACCACA
ACCTGCCTTTACTTCGGCGCAGATGCAGAAAACGACTCAGAAATACACAG
GTCAGACCAAGAGTATGCTCAGGGGAAGTGGTAATACCCCGAGTTTGGCA
AGCAGAAATAGCGCAGAAGTTCCTCGAGCCAAACAGGAAATTCCTCGACC
GAAACAGGAGACACCTCGAGCCAAGTCACCTGTTCCGAGACGCAGCGCCA
GCCCACAAGTTCCAAGTCCCCAAGTGATCAGTCCACAGCCGATCAGCCCC
CAGGTTTCGCCTGCTCGTGTGGAGACCCGGACGGGCCATTACAGTAGGGG
CGCAAGTCCAAGCCCGAGCACGTATCAGGCAAACAGTGTCAGAAGCCGCT
ATAGC
>AfB28-mq1_1e07.p1c LEN=714 CLIPPED=2:533
TGAGTCAGACATGGAATGTATTTGCATCCTGGCTACGGCAGGTCGTTTCT
TTTGCCTCGTTGATCTAATCTTTATACACCAAAAAAAGCCCAGATTCATA
CCCCACGCATCTAATGGCAACCACTAACAAGCAGCCAGTGAACATCATCA
CCCATACTTTCCACCCAACAACCTTGATAGCCCCCCGCACCTTCATCAGC
CTAGTAATCTCTGCCGACTTACCAAATTTCGTCCGTCAGGGATTCATGAC
GGTTCAGATCCCCCTCGCGGCGAAACCTACAGATGCAATTCCCGACGAGA
TACGAGAAAAGGTTGCATCCGCCGCGCCCAGAAACGCGGTTTTTGCATCC
TACGCCAGCGTGGAACAGGTTGTGTCACTGGCAACACCGGCGGTGACCTG
TAACCCANGCGCTGCGAGGGACGCGAATGGTGATACCAATCAGGCTGGAG
TGGACGATGGCGACCACTTCTGATGCAGGCGGGGCGATTTCACGGTGGAT
ACAGCGAAGCTGGATGATGGGCGGAGTCCCCA
>AfB28-mq1_1e08.p1c LEN=726 CLIPPED=14:444
TCGATCTGGAGCGCCTGAAAGTGCAAATGCGAAAGTTGCGATCCCCAGAC
AGCGCTCGACTGTCGCCCCGCGCTACAGTCGCCGTGTGCCGCGAGCGTGT
GAAAGCTGCCGAGCACGAAAGACGAAATGCAGCGGTGATACTCCTATATG
CAGGCAGTGTAAAGAGTTGAGGGTCACGTGTCGATATCCGGTGTCATGGT
AGGGAGAAGACAAAAGGGTACGTCGTGGGTCTGTCGTGTTGTGTGGGCTT
ACAACTGATTCGTATGGTTTTTTTTTTGGCCACGGACACAGGCAGTTGGA
TATATTGTCAGTCAAAACCCAAGACTATGAGAATCTTCTGCGAGAGATCG
GGAGCATGGTGGATAGTCGAACTTCGGAACGTATCAAGAGCATGCTGGAC
AAAGTAAGAGCCTCCGGCGATATTCCTTGAG
>AfB28-mq1_1e10.p1c LEN=731 CLIPPED=2:517
GTTGAACGGAATCTGGTGGACTCTCTCGTACTGCGCATACTGAGAAAGAC
CGTTGGGCTGGGCGAGCTCGACGAACCGTAGGACGGCGGCATCGGTGGCA
TTGCCCGTCACCTCTCGGTCATTCACTGGCAGTCCAACTGTCGCCGGGTC
AAAAGAGGCGTCATTGCACAGGAACGAGCCCCGAAGAAGGATGCTCAGCG
CTTCGGGCCGCTCGGCCGAGCCTCCCTGATCTCCAAGCAGCTTCTCTATG
TGGAGCTCTTGATCGGTCAGGCCGAGGGACCTGACAAACATCTTGTTCTG
GGTCAGTGTGCCCGTCTTGTCTGAGCAGATGACGTTGACACAGCCCAGGG
TCTCTACTGTTGCAAGTCCCTTTGGCAATATGTTGTTCTTGTTCATCCGC
GTGGCTATCATCATCAGAGTTAGTGCCACTCCAACAGGCATACCTTGAGG
GATGAACGCAACGACACATGCCATTACGGGGGGCAGGATGGGGACCACGT
TGATGAACTGGGGATG
>AfB28-mq1_1e11.p1c LEN=718 CLIPPED=2:468
CCAATTGCCGACTTGAGTCTAGCGCATATATATCTAATCCAATTCAAGGA
AATTATGAAAATCTTTCACATAAACAGTAAAGTCTCATTTAGAAGCGACT
CGGGATAGATGTGAACTGAGGAGGCCATACTGCAATGGTTGATGTCTTCT
TCCTGCTACTCGGACTATGATGATGGGTGGAAACATCATTATTGCAGGAT
AATCAGGAAGCGCCCCACTCAGGGGCCGACTGCCAGGGTGCATATCTCAA
GAGTCTGAATTATGCCAATCTATCAAGCTTTAGACTGAGACCGGTTGATC
AAAGTGAAACAAGCTTAACTACCAGGGAGGAAATCGGGTGTTTCAGCACT
CGCCCACCAATCTAACCCTAACAGGCTCCACCCTTGATCATTTCACCGTT
CCAAGTACTTTAGTGCTCTACAGCCCACAGTTTACTTGTTCAACCAGCTG
TGCCGGTCACACTTTCG
>AfB28-mq1_1f02.p1c LEN=722 CLIPPED=4:437
TATAGCTTCGTTCTGTTTATTAGCATTGAACACAATTTGCTGCTACTCTT
TCTTGAGATAGAGTGACTCCACTGTACTGATACCCATTGCGCACACGTTC
TCCCATCTCGAAGATAGACCACTCTTTTGTCTCATTCTAAGACCGCGGCT
CTTGTCGTTCTTGTATTACATCAAAACCGTGCTAGTTGAGCCCAGCTGCC
AGGTCCTGAACCATCCGCTTGGACAGTGAGAGTGGCATTCAATCCCCACC
ATCATGGACTTTCGGATGGGACTGCGGTTTGCTATCAAGGAAAGGATTCC
TGTTAAGCAGTTACGAAGGCATTGCAATTTGAGAGGGTGACGGAGGCCTG
AGAGACGACGAGACGGGGAGAGGCTATCAAGACGTTGATTAAGGTGTCCA
GTGAGGCAGAGATCTGTGAAAGTTTGCGCACTCA
>AfB28-mq1_1f03.p1c LEN=707 CLIPPED=1:511
TAACATGATTATTTAGACCCCAGAGAGTAGTTAGCAAGCAGCTCTTTGGC
AGAGAGGCATAGGATTGATTTCCCATCTCAGATGTCGTGCGCCGACCCAG
CCCTGGACAGTACGGAATCCCAAGGCGATAATGTTCCTGAGACCGGCAGC
GCACTTATTGTTCCCACATCATCATCTTAAAACCCACTAAGAAAACAGCC
GGTGTGACAATTAACGAGAGATAAATTGTCAGCGGTTGCGGAACTGCCGG
CGACTACCCAAACCTCATCTGGCGTGTGCACAAGAGGAAGCAAGCTAGAG
CCAGGTCTAGCGTCAGGTGGGCCATTAACGCGAGCCAAAGCAAGAGCTCA
CACAGCGAAGGTTCATCAGCGGTCTACAAGTACCCATATCTCAGCTTGGA
AGGCTAGACCTTACAGCCAGAAAGAGGACTAGTTACTGAAAGTCCTAATG
CGGAATGCAGGGTGCGTTGAAGAGATAGCACATGCCTTTCAAGGCGCTTT
CCGGACCGATC
>AfB28-mq1_1f06.p1c LEN=702 CLIPPED=1:623
GCCAGCAACAACCTTTATTGGGAGACAGAGGCACCTCTGCAAAAGGGCAA
ACCCACCGTTCTTTTCATCCATGCTTCATGGATGTCATCGGCTATGTGGG
AAGAGACCATCCAGCTTCTCGCACCACAGTTGCCAGAGGTCAACCTCCTC
CGCGTCGACTTGAATGGCCACGGGAAGACCACTGCCGGCCGCAAGGAATA
TACCCTCTGGAACCAAGCTGAGGATGTCCTTACTCTCTTGGTATGAGGGA
TTCGCAAAACCGATACAGCCAATAGCACAGCTAATATCCCACAGAGAGAG
CTTGAACTGTCCAACGTACTGATCGCGGCCATCTCCATGGGCTCGATGAT
CGCCCTCCGCCTGGTGCTACTCGACCAAGCTAGATTCTCAGGCCTCGTCC
TCCTTGCCTCCAACGCATCAGAGGCGACCAACGCTCAACGTGATGCCTTC
TACCAGCTTCGCGATATCTGGGTTGCGACACCTGCTCCCAGCGAGCAGAT
CATGAACGCCGCGATCCTCAGCTGGGGCGGGAATCCTGATGTCGAGGGAC
CGCGTGCGACTCGTATCAAACAAGACTGGATTCAGCGTCATTCAGGCGCT
GAGAATGTGGAGCCTACACTGAC
>AfB28-mq1_1f07.p1c LEN=760 CLIPPED=12:349
GTACTGCCGGCAGGCACTAGACTCGTAGATGCGCGTCATGGGCCCATTGG
CCATCACGATGCCGACCTCGAACGCGAGGATCATGGCAAAGAGGGTAACC
ATGAAGCGGAAGCGGATTTTCTCAATTGCTTTGGTTCCCTTGCGGTTGAC
GAGGCCGACGACTTCGGCCTCATTGACGTTGAAGACATGCTTAAGTTTCT
TTTTATCGACCTGGACCCCGATCCGACTGCTCGAGGCGCTGCTTTCTGCA
GAAGAAGCGAGAAACGGAGCGTACTCGCGGTCGAGAGAATCATGGACGAT
GGCAGCCATGGCTGGGGGCGGACCATTGCCTGTACTCT
>AfB28-mq1_1f08.p1c LEN=712 CLIPPED=9:568
GTTGGCTTGCTTCAGTGAATAGCGAAGTCGCTGCAGTTTGATGTTGTCTG
CAAATCTTCCCAGATTTATCATGCATACGTCTCAGTCCTCCGCGGAGGAA
CTCACTTTCCTAGCTGAGCTATCTGCAAAAGCATAGTTTAAGTTCCATGT
GATGCTAGCCGACATCCTCCATTCGGTTAATGATTATGGAACAGATATAA
CCATTTTCATTTTCGTCCGGGCGATTTTTACTTTTCTAAGGTCCCTCTGG
CTGAGGTTAAAGCTGAGCCTAGATACAATACAAGACTTTCGTTGGTGTGA
CTTGCAATATTCACTGCTCCTGATCCCCAGCTCTTCCACTGGTGATTCAA
AGCACTTAAAATAAGGGTACCGCGCCACTTCCCCTAGCTGACCGTGGCTT
TGATAGCTTGTCGCAATGCCCGATACGGACGAAAGAAGAACAGTTCTCAT
CATAGGGGTGCGATCACCATCCACTCTGCCTCTTTCATTGGGTTGCCAGT
TGCTGAATATTATGAACATGTTTTAGTTGCTCCCCTGGAGGAATAGGATA
CTCGCTTTGC
>AfB28-mq1_1f09.p1c LEN=725 CLIPPED=7:390
CTCGGGGAGGATGGCGCTGGTGACCATCGCGGTCCATGAATAGATCTTCG
AGTTGGCCTCTCGTGATTCGTAGAGGTTCCGGAAGTGCAGGAACCTGGGC
TGGAGCTGCTGGATCAAGGGCGGCGAAATGGTGAGAGTCATGAAGATCGA
GAAGAGCCGCGATTGCATATCGATGTAGCTATTTCCCAGATGCCAGAATG
TAAACGTGTTAAAGAGTCCAGTGAAGATATGAAGGAGGAATTTGCCCTGT
TGCTATTAGCTTCAACTCCCCGATGACGAAACTGCACACTCACGAGAGTA
TACTGTGGGGATCTCCAGTATGCAACAAACGCCCGCTTGGTGACAGTCAC
GATCTGGGTCCAGATTGGCATCGCGTATTCCCGG
>AfB28-mq1_1f10.p1c LEN=776 CLIPPED=19:475
GAAAGAGGCCCAGATATAGTAAGTGTATTTTTCTAGTTCCCCAAAACTAT
GACTAAAGAATAGTTCTAGCTTAAGCGGTGAAGCCTCAAAACTTGTCATT
GATAACTACCTTCGTTCGTTGGCGCACGGGAACAAATACGTTTTCCAGTC
ACTGCCCAGAATTTTGACTCTTTGGTTAGAGCATGCTGCCACAGTTGATA
AACCTTTCGACCCTAAAAGGGGCGATAATGAGTATTGACTTCCCTCCTTC
CCATAATCACTTCATCACTCGGAAAATATGCTGAACAATTTAGTAGAGAG
TTCCAGACGCACACATTGAATCAACGGAAAAAAACTCTTGATGATATGCA
TTCACAGCTTAAAAAATATCTAAACCGAATGCCCGCGGCGCTGGTCAGTC
ATTTATCCGCTCCTTGCTTCTGCTGAGAGACCTGCTTACAGTAGCAGCTG
TTCACTA
>AfB28-mq1_1f11.p1c LEN=714 CLIPPED=18:485
GAACTGAGGTGGCTTCTGCGAAGCAGGCTCTACGAAGGAAATCATTGGCC
AACATGAGCCAGCGCAACAAACGCAGAAGAGTGAATGCGAGCCCAGAATC
TGTGTCGTCGAATCATAAGATTACTGCCACGCCATGCAATCCTGCCGATG
TGTTGGAAAGGCAAAAATGGAACGGGTTCTGTGAGCTTGAGTCGGAGCCG
GTAAGTGTGATCGCGAATTCATGCTATTGGTATGCGCGCTACTTTGACCA
CGGGCCGGTGCTCATACTCCCTAGGCTATCTTCAATGTAATGCTGCGCGA
GTTCGGAGTCAAAGGGGTCAAGGTTCAAGAAGTTGTCTCGCTTGATGATG
AATTGATGGCATTCCTAAAGTATGATTCTTCCGGTGCCATTGACTCCGAC
ATTCTTTCGCCTGCTTGATCTGGAAGATGGCTTACGTGCGAGTAGTAAAC
CAGTATATGGTCTAATCT
>AfB28-mq1_1g01.p1c LEN=864 CLIPPED=172:458
TACCTGGGTCGTCATGTATTCTCCTATGGCGATCTCTGGGGCAACCGGTC
GCCCATCGCTAGAACCCAACATGAAGGGTTCTATTATCGGCATGGCCAAT
GACAAAACTGTCGATGGCCTTGCGATCTATTACTATGCAACCCTGGAGTT
CATTGCACTTNAAACGAGGCAGATCGTCGAGACGATGAATAAAGCCGGTC
ATAGCATCACATCCATCTTCATGTACGGATCTCAGTGTCAAAATGATGTA
TTAGTACGGTTCATTGCATCAGCCTGCGACATGCCAG
>AfB28-mq1_1g03.p1c LEN=743 CLIPPED=6:326
GATGCTTCGCGAGATACTCAGGGCGGCCAGTCGAAACGCAAGGGGATTTC
CCAAACTCCCTCCGTACGAACCGGAGAAGGTAGGCCTCTACGTGCTAGGA
TTACAAGAAGTTGTGGATGTTTCGTCGGCTGCGGAGGCATTGAGGCCATA
CGTTGATCCAGGACCGTCGAACAAATGGAAGGCGGCGCTTGAGAAAGCCC
TGCCCAGAGGGTTTTCAGCTCGTTTCGGAGGCTCAGCTAGTGGGGCTCCT
GCTTTTAATCTACGCGGCTCCTTCTGTTGTTGAGAGCATATCTACGGTTA
GCTCTGCCAACGTGGGTACGG
>AfB28-mq1_1g04.p1c LEN=859 CLIPPED=174:490
CACACAGATAAGTGTAATAATTATCTAGGCTGGCTATATGGACTATTGTA
TCCTTTGGAAAGATATCAAGCCCGACAATGTTCTTATAAACTATGGCTAA
GGGGACGTGCGATTTATAGATGTTCAAGTAGCAGACTGTGGGAGTACAGT
TTCTTCAGATTCTGCATATGTGAAGGATGGTGACTTGATTGGAGCATCTA
TCTAGAGGAGCCCTGAAGCGCAGCTGCAAATCGGCTGGGGTACACCAGCA
GATATATAGGCCTTTAGAGCATTAGGATATGCATCCACCTGCTTGAGCTG
CTAAGCCATGTTAACCC
>AfB28-mq1_1g07.p1c LEN=694 CLIPPED=10:628
TTTCCCGGCGCCTACTGGCGACGTCGGACGCTCGAAACTTTGCCGAGGAA
GTCGACCGCCTCTTCACTTCACCATTGTCTTTGCGCAATATGATAATCAT
GTCAGAGAAGATCCGAGAACAGTTCAAGTCGTGCCTCCAGTCCAGCCCGG
TGTGCATGCTGCCATCGTACAACCATGCACTGCCGTCAGGAACTGAGAAA
GGGACGTATCTGGCTTTGGATGTTGGGGGATCGACATTCCGGGTCGCCTT
GATTGAGTTAGGAGGCGCAGGAGCAATGAAGATTCTTCAAGAGTCATCAT
CTCCAATCGACAACGATGTGAAGCTGTTGGAAGGTACCTTGTTCTTCGAT
TGGATGGCCGAGAAGATTGAGTCAATGCTGAGTGCGGTGGGTGCTGACTA
TGGTCGGGAAGCTGTGCCTCTCTCAATGGGATTATCATGGTCTTTTCCAA
TTGAGCAGACATCCATCAGCAGTGGCCTGGTGATTCACATGGGAAAAGGG
TTCTTGTGTTCCAACGGTACCCTTGGTCAGGAATTGGGGGATTTGATCGT
CCAATCATGCNCGAGACGGAGCCTCAACGTACGAGTCGACGCAATAGTGA
ATGACAGTTCCGCAGCACT
>AfB28-mq1_1g08.p1c LEN=718 CLIPPED=1:584
GCCATCTTCTCAGGCTCCGTCTTTTAATTAGAGTCGACATAATTTACCAC
CTGGGATGAATACTAAACAGTAGCCATCCTACATATCAGGGTCAAAAGCA
TGACCGCAATCAAGACAACGGAGCGTAAAACAGGACAAAATCTTTCACGG
TGAAGTCCGTCAACAGATTTCCTTCTCGACACTAGCTGTTGAAACACCAT
AGGGAACAACATACACCGGATCAATTTTAACACGAATCTTCGGCAGATCT
TGAAGAATGACATCGCACTCATGAGGGTTATTTTACGTGTCCTCCTCGTC
ATCAAGGCAAATCGTAAAATTCACCCTTTCTGTTTTTACTCCGTAGAGCG
TATCAGAAGCCTACAACAATGGCTGTGGAGAGATTTGGGCTCTGTTATTT
AGAGGCGTGATTCAACAAGTTCAAATATAACTGCATCTTCCAAAGCCAGC
AAGAGACTCTTGGGAGTTGGTGACCCGGTTCCCCTGCGGCAGACAGTAGT
GTAGTGACTGAGAGCAGATATGGAATACCGACAAGTATGGATGTCCACCT
CGCGGATTGACAATTCCACTATGTGTGTATTTGC
>AfB28-mq1_1g09.p1c LEN=717 CLIPPED=3:544
GGATTGCCCGCGAACTCAGCGACGACTGCAAGCAACATGCCGAATTGCTT
GGCTGCTCCCACCGAAATACCCTTCTTGCAAGCGTGCAAGCCAAGACGGT
TCCAGATACTCTGTTTCTAAGTGTCCACTTTGCACATACCATCCCGAAGA
TGGGTGTTAATGAGCCGAATGGATGCCTAGATGCTTGGCCGAATGCAAGC
CGTTGACCAACTTCGGTTGAAAGTGGTCAATTGGTGACTGTTGCATATGG
TTACTGAGAAAGAGGCATTCGCATCCTGCCCGGTTGGCGGAGTACGTATA
CATCACACCAGTGGAGTTAATTACAGGGCCGATCGTGCCATCGTGGCGTT
GCGTTCCTCTCTAGCTGGGTTTGACTGTGCCGCCAGACTATGTTGATCAA
CTATCGAATGAAAATCATTTCGATGATTCTTATGCGCAACATGGCATACA
GACTCAGGCGCTGTCATGTCAGACCCAGAGAATAGTCTAACGGATGAAGA
AAAGATGCATAAAATGTAGTATTAGATAGCAACTACCGCGTA
>AfB28-mq1_1g11.p1c LEN=913 CLIPPED=129:157
CCGGCATGTGGCAGAAATATGCCATACCG
>AfB28-mq1_1g12.p1c LEN=733 CLIPPED=23:496
ACCCGCCACATGCTCCAGACTTCTGCAGCTCTTCTCCTCAATGTCCGCTC
CCAGTTTCCTCCTAGCTAACGAAACGAACCATGCCCTCCTAGCCTCAGTG
CTTGAATCCATAAACTCAATACTCGAACACCAATTCACCAGTAAGTGTCT
CTATGCCTTCACTTTTGTGGCGGCTCAGCTCGCTGACTTACTCCTGCAGA
AAACCCGTTTCTAGTATATGCCATTTTAAAATACAGGAAACGTTTCGAAG
CTGTCCGAGCCTTCACTCTCGAAAGTGGACAGCAGGAGATCGAACGCCAG
AATGAAAGGAGAAAAGCTAAAGCTGCATTTCGCGACTCGTGCTCTAGCCC
TACCCTGTCGCAGGCTGAAGAGGATCCTCATGTGTCGTCAGGTGCACGTT
CGCCCTTGACTCGGATTCCTGAGGAGAATAGCCCTATCGCTATTGGCGGC
GACGAATCGGATGACCAACATGAC
>AfB28-mq1_1h03.p1c LEN=837 CLIPPED=172:333
GAAAAGCCCTTCCTATGTCGACCAACAAGATGGCCCTAGTTCGTCACCAG
GGCTGAAGTGTAAGCGCCCAGGGGTAATGGCAACCCGACGTTTCCCAGGG
CAACCGTCTGACTGTATGTCTTTAGAGACTAGACAACTGTGGGTGGCTGG
GATGTGGAGAGA
>AfB28-mq1_1h04.p1c LEN=829 CLIPPED=125:516
GCGGGCATGGCTGAAGGACGACAAGTGAGTCAGCTCAACGAAAAGCGCCC
AGTTGGCGTCAGGGTGAATCTGAAGGGTCCTACACACAGATAATTCATTC
TCGCCACGGCTGATGCATACCGGTCCGAATCCCGAGGCTGGGACTGCGAC
TCCCGTAAGAGAACTTCCGTGTCGACCGCGCGCTTACCCGCGTTACGCCT
GTTGTTCTGGCCAGTAACAGCGAAAAGCTTCGACATCGTCGGGATGCCAC
CGGCCTGTTCGGTAGTGCATATAAGACTTAGTTTAGGGCAATGCACCCTG
GAACCCTTCGGCCAGCGAGCCACGGATGGTTTATCGTACCTTTAGTAGGG
CCATGCGACGAGCCTTGGCAAATGCGTATGGGAACTCCACTT
>AfB28-mq1_1h05.p1c LEN=849 CLIPPED=132:336
AGCTATCTTACAGGCTAAATAATATACATCCTCGATATAATAAGAAAATT
GTACTGTATAAAATATCTTGTTAAAATGAGGATTGACTGTGATAGGCATG
TTGCCAACTGTATCAAGTATAAAGACCTTTTGGGGTCACTGCGAGCATCA
TTCGGAAGCAATGAGATTGGTTACCCTAGATATCGATGATACTGCACTGA
TATAT
>AfB28-mq1_1h09.p1c LEN=717 CLIPPED=1:305
GAGCTGGGGTTCTCCCCCTTGGGAACCTACCTGATCACTTGGCAGCGACC
CTCCAAGGACGCCAACGGAGACGCCGTCAAGAACCTCAAGGTCTGGAAGG
TGATTGAAACATCGCCTGAGAGCAACGGAGACGAGCATACGGTTGTGGGC
AGCTTCGTTCAGAAGTCGCAGACAGGTTGGAACCTCCAATACACGTTCGA
TGAGAGCCTGTGTGCTCGCGTCGTCACCAACGAGGTTCAATTTTTCCAGA
GCGACAACCTGTCAAAGGTCTGGAACAAGCTGCGTGTGGAGGGTGTGTCT
GACTT
>AfB28-mq1_1h11.p1c LEN=722 CLIPPED=1:574
GAGCATGGTGTCATTTTGGCTGTACCCGATGAACTCCTTCTTGGCAAGGC
CCAATCCATGCTCAGCGCTGATGCTGCCATTGCGCTTCTGGATCCACTCA
TATACCCAAGGCTCAATGGCCTTCTCAACCTCCTTGTTGTACTGCCTGAC
AGAAATGTTCAAGTGGAGATTTGAGTCGCCCATATGGCCATAGCCAACAA
CGGCTCGGACCGGGAACGAATCATCATCGCCCACGAATCCCATCGTCGTC
AAGCGCTCACGGCAGTCTTCCACTAGCTGGTACAATTCGGGCAGGGGAAT
AGAGACGTCATACTTGTAGGTACCGCCGAGGTGGCTCAGAGCTTCCGTGA
TGCCCTCGCGCCACCGCCAGATAGACTGGAATTGCGTCTCGTCTTGGGCC
AGAACACCATCGGCGACGATTCCCTCACCCATGATATGCTCCAAGAAGCC
TTCCAATTTCTCCATGTCATGCTCGGCATTGGAACCACTGGTCTCGACGA
GGCAGTAGAAAGGGTACTCCCCTTCTAGCGGGTACTTTGAACCGGTCGAC
TCGTGAACGAGTTTCTGACTGCGT
>AfB28-mq1_1h12.p1c LEN=719 CLIPPED=11:661
CGCTGGTAGGGTTTGCTAACTCTTCTACCGGCATCTTGGGTACGGCATCT
CTCTAAGGATTACCCCACGTTGGCGTTCCACGCTTCGATCAACAACTCCT
TTGGTAAAGGTTCTTTGATCCAGCTTCTGAGGCAATTCTCCTCTTTGCAC
TCGGACCGGAAGCAGATCTCTGTGGGATTGATTGGTTATCCTAACACCGG
CAAATCGTCCATCATCAATACTCTGCGAAAAAAGAAAGTTTGCAACGTGG
CTCCCATCCCTGGAGAGACCAAGGTTTGGCAGTATGTGACTTTGATGAAG
AGAATCTATCTCATCGACTGCCCTGGTGTGGTTCCACCAAACCAGAACGA
CACGGAGCAAGATATTCTCCTTCGTGGCGTCGTCCGTATCGAGAATGTTC
ACAACCCTGAACAGTATATTCCTGCTGTCCTGGCGAAGGTTCAACCCAAA
CACCTTGAACGCACATATGGCATCAAGAGCACTGGAGATTCCATCGAATT
CCTTAGCATTCTCGCGCGCAAGGGTGGTAGACTCCTCCGTGGAGGCGAGC
CCGATTTGGATGGTGTCGCTAAGATGGTTATCAATGATTTCCTTCGAGGC
AAGATCCCGTGGTTCACCCCGCCTACCAAGTCTGCTGGTGACGACAATGC
A
>AfB28-mq1_4b05.q1c LEN=459 CLIPPED=8:363
AGTCGAGCGTTGAATGTACTTTTCAAAGTCGGCGTCATGGCCCAGCCGCT
TGGCCAGCGCCGCAATGCAAAAGTCATTGTACGCGTACTCCACCGTCCGC
GAGATACTGCGCGTATGCGTGCCAATCCCATACGGATCATAATCATCGGT
CGGGATATACCCGAGGGTCTTCCAGCTCTGGAGGCCCCCTCGGCCTTCTA
CATTCCAGTTGGCTGGCTCGACTTCTGCGTCCTTGACCACAGCTTCATAA
GCGGTAGCCCAGTCTACATCACTGACGTTCTTGAGATATGCGTCAGCAAT
GAGAACGTCGGCGTTGGAGCCTCCCTGAGTGAACCCCTTGCACAGCGACA
TGCGGC
>AfB28-mq1_4b10.q1c LEN=457 CLIPPED=18:353
GGAGAGGTGTTTGACGTTGTGGTACTCGTGCGAATCCCATTCCACCCGGC
GATGAGATCCCGATCAAATGACGCAAGAAGCAACATGATCATGCAAAGTA
CATACCGAGCAAGTCAGTTCTTTCTCGAGGTCCTGCAATCCAGGACCCCC
GCGAGACTCGTTTGACATGAGAAATGAGGAAGGAGGCCTACTCGATCAGT
TCTGTAGCATACAGAGAGACTGGTAGCGGATCGATAGCTATTGTTGACGA
GGGGAAAGTAAACAGTTGGGCTGGATGTGATGGTGCGTACCGTGGATCTC
GGTGAGCCAAGGCGCCACGGAAGGATGAGAGATCTT
>AfB28-mq1_4e01.q1c LEN=437 CLIPPED=5:376
CACAATAAACAAACTTTCGAGAGTGACTGCCTCGCCTCTCAACGTCACCT
TAGAAAGTGTGCCAACTTCCAGATGCCGCGAGGAGAGCCTGTACTCTGTA
TACCCCTGCTCAGCCTCCTTGTCAACCAACCCGTGCCAATGACGGAGCAT
GGATAACACATGGTGACATAGAACCGCAAACGCAGCTGTATGTCCAACAT
GTGGACGACAGTGTTAAGAGAACAGCTGCACTGCACTTACTAGGCAGAAA
CAGTTGTGACGAGATCTGATCCATCTCCAAAAAGTGAAGTTTGTCAGTGT
CACTCGGTGCCTACGTGATATGGCGGCATTGTATGAGTCAAATCCGCGGG
TGGTGCCATATCCCCATAATTT
>AfB28-mq1_4e05.q1c LEN=438 CLIPPED=20:411
AGCGCCGACAGCGGCTCCTCGGTCCCTCCGGTTCCACTCTGAAAGCGCTG
GAGCTGCTCACCAGTACCTACATCCTGGTCCAGGGTAATACGGTCGCGGC
GATGGGTCCGTACAAGGGGCTGAAGGAGGTCCGCCGGGTGGTCAACGACT
GCATGGCCAACATCCACCCAATCTACCACATCAAGGAGCTCATGATCAAG
CGCGAGCTGGCCAAGGACCCCACGCTCGCCAACGAATCCTGGGACCGGTT
CCTGCCCAACTTCAAGAAGCGTACGTTGTCGAAGCGCCGCGTTCCCTACA
AGGTTACGGACAAATCGAAGAAGGTGTACACACCGTTCCCACCAGCGCCG
GAAAAGAGCAAGGTGGATCTGCAGATCGAGTCCGGCGAGTAC
>AfB28-mq1_4e07.q1c LEN=538 CLIPPED=195:385
AGGAGTTAGCATTACTAGGAAGGAATATATAACCTTAGGGAAATCTTTAC
TATATAATGCTATAACTTACTTAAGGCCTGTAAGCTATGTCCTGTCTATA
GAGCCTATCTATACTAGTTTACCCTGTAATTAGAATAGATAGATATAGAT
TCCTATAGCTAGCCTAAATATTAACTACCTTATTAACCTAT
>AfB28-mq1_4g12.q1c LEN=472 CLIPPED=29:472
GGCTGCAGACGGCGTCGTACTAGGCTTAGAACGGCGTCTGTCGCCTTTAC
ACCGATACTGACCACACCATCCTTGCCCTTGGCGCCCAGGTCATCTGGTC
TCTCGATATCATCGAGGGTTCTCAGAACTCCAACAAGCCATAGCTCCGTG
ACCACTCTAAGCAGCACCCGATGCCTGGAAAGTCTCTCTTTCTCTTCGCG
CTCGCGCAACTCCTGGCTGAGGGTTCTGAGCTGCGACTTGTCAGGTGTGC
TGAGGCCGCGACCTAACAGCCAACCAATCTGCCTCGTAAACTCGTCCGGC
CCGCATAAATGATGCATGCAGTGCGCTATGTGACTTCTAACCCCCGNGGG
CCAAATTCCCCCGGGNGGAAATCCAAATTTTGCAGAGACCCTCATAGCAT
GCGGAGATAATCTCGGAAAGGTACTTGTGGAGCGACAAAGTGCG
>AfB28-mq1_4b05.p1c LEN=602 CLIPPED=31:358
CGACCCTGGGCTGGGTGAAAACGGATTATACTTCGGCCGCTCAATCTGTT
CGGTCCCGTAGCAGCGAAGAATATGAGCGAGGCGAGGCAGTTAACTGGGA
CGAATTGGATAAAACGGAAGAGCAAGAGCCCCGTGGTGAGGGATCGGATG
AATCGACTGCTCTTCTTTTGGCTCGGTTGGAGCAGGAGAACAATGCTCTA
GCGACGAGTCCCAAGTCTGTGAGCCGGCACCGACTGCAGACAAGGGCGTC
GCGAGCGCAGTCGCTGCACCAAATCAAGCGGTTGATTAACGAGGACCCTC
GATCGTCTCTGCGATACTCTCAGCTGCC
>AfB28-mq1_4c08.p1c LEN=504 CLIPPED=1:334
CCCTGGGCACGGACAATGAAGGCCTGCTTCTCCTGGCGGGCCTTGTCGAC
GAGGAAGGCAGCGCGCTGGGCCTCCTGCTGAGCTACTTGCTTGGCTTCGA
CAGCGGCGGTAAATTCGGGGGAGAAAGTCAGGTGCTACAAAGCCGCAATT
AAACAGATTAGTTATATAAGCAACAATTGGGGATGCACGAGTCAAAAGGG
TGCGTACAGTAAGAGACACATCGTCTAGAGCAATGTTAAAGCGGGCCGCC
CGGCGAGCAAGGTTGTCCCGAACAAGTCTCGCAACATTCTCACGCTGTGT
AATTAGCTGGCTCGCGTTGAATTGCGCAACCACG
>AfB28-mq1_3g06.p1c LEN=547 CLIPPED=30:512
TGAGTGATGCCCCATGCTCTGAAGAATCGGTCGCGTCCAGCGATTGGTAA
ATACACTCTGATGCTTTCGTGCATTCGGACCAAGTTGGTCATGCGATTTT
GAACAGGTGGAGTATAGGTTCCTGGTCATCTTGCCTTGACAACCAACAGT
CTACGGACGACCATTGTGATGGCAGCGACGATGACCTCTCCCAGCTACAA
GAAGTTGCACAGGACGGCGAAGTCACTACCCAGTCCTGTTGCGCTTCGTG
AAGTAATACACCCTCTGTCGCTGGTCATGATGCCACAACATACGTTGCAG
CCAATAGGGAACCAGTCACTGAACATAAACCAGATCTCGTTTCTGAAAGA
AGCGCTTATATTCATGCTAGCGCTCCCAACCTTGCGAGACTTGGTGGATG
GGATTCGAAAAGGGTATCTAGGCTATATATTGAGGAGCTGGCTCGTGGCA
GAGGCATAGCTTCATGCTGATCGGCGTGCTGAC
>AfB28-mq1_3g08.p1c LEN=639 CLIPPED=65:489
CTCTTCTCCCAATATTGCATTGAGATGGCGGAACGCACAAACCCCGGATG
CGAGGCTGAACTCTCTTTTCTCGTGTTTATTCGTGTAGCCTTCATTTGTT
AGAAAAGTGGGAACGGCTGGGCCTCAGGGGGTCCTGAGCTGAGTCTTTCC
TCGGATAGGTAACTTAGCTTTATGTCCGTGCTTAATGTCGTAGCCTGGAG
CAGGTTGTCCACTTCTACAGAGAACTCCGTGCTTCTATACTTCGACACGC
AGGTTACAAGTCGCGATAGCCGCACAAATTCGCCAATCGGCCGTCACTCT
TACATTACATTTTCTTTGGATCATGTCTGGAGCATTCCGGCCGCAAGAGG
CCTTCCGGTCCGACCCTCCAACCCAGCGGTCTCATCTCGACGATCAGCTT
NCACCTTTTTTTCGCTTGCAATCTG
>AfB28-mq1_3b07.q1c LEN=575 CLIPPED=1:376
TAATTCGCCGACAAAGCCTGGTTGACTTCTAAAGGATGCCCTCAAAACCC
AATCAATTGATCCTCGAAATGTAAACTATCCATCATACCCAGGGAAGGGA
AGAAACGCGAAAAGAAACAAAAAAGCAAAGCATACATCCGCTCCGTGGAA
CGCCGACCATGTACATTAAGGAATCATATCTATCTTTGATGGCAAAGCTA
GATGGGAGTTACTAGGAGAGGTAGTATCAATGCTATAGTCCAATCAGTTT
TGCGCTTCATGTGCGAAAGACAAATGGAGTCAGAAAGATATTATGCCAAC
ATACCGGACCATGCACTGGGTTGCATGACCCTTTACTGCTATTACTGCGC
GTTCTCCCCTACATTCTCCCCGCCTT
>AfB28-mq1_3g03.q1c LEN=686 CLIPPED=174:505
GGACAACCTGCTGCAGGCTACGACATTAAGCACGGACATAAAGCTAAGTT
ACCTATCCGAGGAAAGACTCAGCTCAGGACCCCCTGAGGCCCAGCCGTTC
CCACTTTTCTAACAAATGAAGGCTACACGAATAAACACGAGAAAAGAGAG
TTCAGCCTCGCATCCGGGGTTTGTGCGTTCCGCCATCTCAATGCAATATT
TGGGAGAAGAGTCTAAGCTGACCCTAGAGTCTACTACTATCCTCTCTAGA
TCCTATATGAAGATAAATAATGACTGGTATATAACAGGCATAGTAGATAG
CTCGAATTGCTTTTTAGAGAGCTAATACTATC
>AfB28-mq1_3g04.q1c LEN=627 CLIPPED=131:223
AAGGACACCGAACCTGGGTGTGTGCTGAACATGGGGAACGCGGATCATAT
CGGAGGCGGATGGGAGCATGGAGCTATGGCCCAAGAAGAGGAG
>AfB28-mq1_3g05.q1c LEN=540 CLIPPED=13:520
ACCCTGGGCGCGATTATCGATTCTAGATAGCGTAGCGGGGCGAACAAAGC
AAATCAGCTGGAGTACCCATTCAGGAGGCTAGCGCAGTCACGTTGAGTGC
TACGGCAGAGTTGCATGTTGCTTGTTTAGGACAAGAGAGCACAAGACAGG
ACAAGATTTCTTCTGTCCTTCTGGCTTCTCTTGTCCCGCTGCACGGCTGG
ATTGGACGGACAATGCCGGCTACTCAGGGATTATGCTGTCTGGACAAGTC
AGACCACACTCTCATTCGTTATGAACTGAAGATCGTCATTGATGGTGTTA
GTGTCTTCAGTGGAGAAGTGAAGAGTGGGGAGCACAGGACTCACGGTGCT
GAACCAATCTTAGGAGCCGAGTGTACGGGATACATTGTACTCATAGTAGA
TTAACTGCATAAACCAACGGAGAAAATTAATCAGGGTCATCTGGGCTTGA
CCGGAGTCCGATGCAGGCCCTGAGATGGAAGCATGCGAGAAGTCAGAGGT
TGAGGAGG
>AfB28-mq1_3g09.q1c LEN=551 CLIPPED=12:309
GGGCGACTGTGCTNCTCTCCAATTTNAACCGCATGGGATGTCGTGGTCAG
TTTTGTCGTGGCGCAGATCTTCACTGCCCCACCATACTCTCTCGACGCTG
TGGATATTGGCTACATGTCGGCCGGCCCTGTCATCGGCGGCACACTTGGA
TCGATTGTGTGCGGTCTGGTGTCGGATCCCGTCGCTCGCGCGCTCGCGCG
CCGCAACCGTGGTGTCTACGAGCCGGAGTTCCGCCTCGTCCTGATCATTC
CCATGCTGATAGCCAGCGCGCTTGGGTGGTTTTTGTTTGGAAATCTCG
>AfB28-mq1_3g11.q1c LEN=553 CLIPPED=5:437
AGATTGCGCCGCATCGAATCCAGTAGGGCTACGCATGTACTTGCGGAGAA
GGGCGCGAGCCCACGGCTGGTACCACATGTTGTACCACCAGGTATCTCGT
ATCAATCGTTCGGGGTGCTTCACCGGCCACGCTTTGTCATCCTCGGCTGG
CTTTTCCTCGTCGAGATGGATCAGGGCCGGCACAGACGCCGAGTGGATAT
TCGTCAGCAAGGGCATGTTACGCCATGTATGATTCCGTGGGTTTGGAAGA
GCGTCGAGGGTGGAGTTGAACTCTGGTTTGACCTGTTCGTCTTTGCCGAA
CAAGGGTTGAACAAAGGGATTGCGCAGTCTCGGACTGGCGAGATCGGGAG
GAAGCAGCAAACGCCTCTCCCGAGGAATGCCGTGCTTCATCTGGACGGAA
GAAGTCCGGGGAATATCGTGGTATTGGAGCCAT
>AfB28-mq1_3h12.q1c LEN=503 CLIPPED=27:309
TTGGCTTCGAAGAAACGATTTGTAAGAGCTTTACTTGGGATCTGCAATAC
AACCACATTCCCCGCATCTTCGGCTCTCCTCATCCTGCTGCCACCGCTCA
ATGATTGGCTTCAGTTGTGAGCCAAGGTCTGCGCAGTGAAAGACCTCCTC
GCGGATGATCGTCGGCGAACAATGATTTCCCTTGGTACAGTACCATCGCA
GGCGATCGCGAGATTCTGCTGGCCGCTGTCGTTCCATGACTAGACCGATG
GTATCCTTGTATCGGACTGGGTTGTGGGGTGTG
>AfB28-mq1_5a02.q1c LEN=523 CLIPPED=43:285
GCGTCGCGCCGTCCTCGGCATTGCCAGAGAATACAGCCTGTTCCGCAGGC
CCCATTGTTACGACACCGGTGTAGTTCATATAGAGCAACTGTTGGTTGCA
CGTCAGCTGGTAACTCTCAGTCTCCGCGAATGACATCGTGACATACAGCC
TCATCCTTGGTCCTGTACATGTCCCGNAGCATCATCTCGTGCTTTATTCC
AGAATTTCGAAGAAGACAACTTGATGACTTCGTGCGCATTCAA
>AfB28-mq1_5a03.q1c LEN=599 CLIPPED=43:562
TTGTTATCATAACCCATGATTCTCCTATGCTTGAAAGACTTAGCAAAAAA
GGGAGAAGCAAATAGCAGCCAGCCAGCGGACGGTACTTGAATGCTCCAGT
CCAACGCAAAAAGAACAAACAGCGGTGACTATCATAAATCCATAACAGAT
GCAAGGTCATGACCCGGGCGCAAACTGTAAGCCAGAGCGATATGTAAACC
ATTGTAACCCAGCACTCCCATCGTAACGTACATGTCAGACACATCGTAAC
GGCGAGAAGGTATTAGGGGGATTCAATAGAAGAGAGGAGTAAAGAGAAGA
AACAAAGCAACACGGAAGACGGCTTAGACGACAGCTTGACCCTGTTGTCG
TCTGCCTCGCTTTTCTAACAAAGTCGCATTGCTGAGGCTTAGCTCGAACG
GTTGCCGCGAGGGCCGGTTGATACTCTGCTTGGCGGCTGCCACGACGTTC
GCACTATGGGTGCCATAGCCCTGCTGCCGAGACTGAGGCGCCTGCCTAGC
TTGAGCAGCGTGACTGGGGG
>AfB28-mq1_5a04.q1c LEN=642 CLIPPED=106:448
TCCTCGCCGGCAATGAGGTGGCGGTCTGCTGGGCCACTGGCGGACATCAC
AGTCACACACATCGAGTGGCTGGCGCTGGCGCGGGGGCGCATGAATGGGT
CTGCCAACCTCTCTGGTGGGTAAAAGACCAAGAGGGCTCGTGGGTCAGGA
GGTACCTAGGGTTCAGCGTCATACAGTGTCGGGGGGTACCACCTCACTGG
GGCGCGCCGTGAGAGGTGTTTGGCGGGATTCGTGGGAGAGGGGCGGCTGA
ATTGCACGTTCCTCAAGGGACTGTGATGTGGGGAGAGGGCGGGGGCGAGT
GCTGCTCAATGTGGCTGGAGATCAACCTGGGGAATGGCCCTGG
>AfB28-mq1_5a05.q1c LEN=620 CLIPPED=47:222
GTGGAGCAGGAGCTTCTTTAGTAGCAGCAGGTCAGCAACTTTGCGATTAG
CGACAGGTTGAGAGGCCAGCAAGAGAAAGAGAAAGAAGACTCGAGGAAAG
GGGAGAGACTGAGGGAGAGGGGGGGTACATTGCGAGGTATATTATACTAC
TTGTTCACCACTCAGTGGCAGATAAT
>AfB28-mq1_5a06.q1c LEN=620 CLIPPED=45:393
CTGCTGCATCTTGTACCTGAGGCTCTTTTCAACCCGACAGGTTCAACAGA
ATCCGTGGTATCTTTCTTTGGCGCCAGAAACTCTCCCCTGCTGATGATGA
TGCTTAGCCTCGTGTTGCTAGACGCCTTATCAGGCATTAATCGGTTCATG
CTGACATCTAAATCCGATCCCTTTTAGGCTGTAGTCCCTGCATCCCTCGG
CGATGACGGATAGCCTGTTTATTTATGACGCCTCACAGTCCGGAGAAACA
TGGGACGACGATTCTCGGTACGCCCCCACCCCAGGGGATTTCGGTCGTTC
CACCGGATACTCCCTTAGCCCCTGCCCACATCGTACCATGCCACAACCG
>AfB28-mq1_5a07.q1c LEN=626 CLIPPED=42:563
CAATTCATTGAGCTTTCTAGATGCCCCATGTTAGCGTTGACTACGTGGGA
CTATTCACCACTACGCCATTCCTTCCCCGCTCTTCGGCCCCTTCCACACT
GAGCACCTGTGGAGGTATCACATAATCACATTTCAGCCATGCTCTCTCGT
CATTTCCTTCGTTTGTCTTCTTGAATCATCTGGTTGCATGAATGCGGGAA
GAGACAGACACAAGCCTATATATCGCTTTCATCTCGCAGTCTCCATAGAC
TGAACTAACAGGCAATCCAGGAGCACGGAGAAAGGCGACAACGAGACCGT
CACCATGGCTGGCTTCGTTCCTCTTGCTCTTCTTGCCGTCCTGGCTGCGA
CCTTGTATGGCCCTGTGTATCAGCAGCTCACCATCATGGGGGTTTCTTCC
GGCGTCCGGCACCTCTGGTGATTGTTGAAGGACAGGGCTACCACAAGATT
GCTGATACGATGCAATGTGAGGATTTGCACTACTGGCAGCCTACGAACAA
AATATTTACAGCGTGTGAGGAT
>AfB28-mq1_5a08.q1c LEN=619 CLIPPED=58:225
CTGCATGAATATGATGATCTGGTACCCATCCGTGATACATCGAGGCTGTT
CCCTGGGGGTCGTTACCTTCCACGAGCAAAACACGTAGCCCCTTTAGTAG
CCAGATCCTGAGCAAGATGAACAGAAACTGAGGTTTTGTAAACGCCACCT
TTATGGGCAGCAACCCCG
>AfB28-mq1_5a09.q1c LEN=659 CLIPPED=83:531
AAGGTCTGACAGCAGGTTAGCATACATTCAATCAAGGCTAATATCCACAT
GGTTGAACTTACCAGCAACGTTCATGGGCATCTCCTCGATCTGGGTGCTG
TAGAACTGCTCGATCTCACGCATCATGCGGACATCGTCAGCAGTGACGAA
GTTGATGGCAACACCCTTACGACCGAAACGACCACCACGACCTATACGGT
GAATGTAGTTCTCACGGTTGGCGGGCAAGTCGTAGTTGATGACCAGGGAA
ACCTGCTGAACGTCGATACCACGAGCCAGAAGATCGGTGGCGATCAGGAC
ACGGGAAGAACCAGAGCGGAACTCCTTCATGATAACATCACGCTGGGCCT
GCTCCATATCACCGTGCATGGCGGAGACAGTGAAGTCACGGGCAGTCAGC
TTATCAGTGAGCCAGTCGACCTTGCGGCGGGTGTTGCAGAAGATGACAG
>AfB28-mq1_5a10.q1c LEN=632 CLIPPED=47:574
CCGCTCGAGACGGGTCAGTTTATATCGGATTGAAAACAGCTGTCGCACCG
CCGCCTCCATGAACAACGGCGCGCTGTCATTCTCCAGCAACTCATGCAGC
TCCATGTCCTCATCGACATTGAGCGGACGCTGTCCGATGGAGAAGATGAT
GTTCGCAAACGCAACCCGGAACGAAGGGATACCCGCTGCATTCTCCAGAG
CACGCCGCGCCTGGTTCCACAGATTCTCCCGGATGACACGCTCGTGCTGC
GCGACGGGCGAGGTAAGAGAAAAGCCATTGCTTCTGGGCATCTTCTGCGC
CCACTGCGAGGCGAACGCCATGATGGCGGTGTGGAGCGCTCTCGATGCCA
TTTTCTCTTCTGCGGCGCTGAGGTTTCGCCCACGGACGGATGCATACGCT
CGATCGAGCCGACAGACCCGAGTACAGATCCGGTTCGTCCAGTTCGGGGC
CCATGCCGCTTGTGCCTTACTGGCGAGCCCGCTCGGTGAGGTGTACGGGA
CTGCCGTGTTGTAGGGACAGTTTTGCTC
>AfB28-mq1_5a11.q1c LEN=635 CLIPPED=52:635
AGATTGTTGATGGGGCAATCTTCAACAGTGGTCAGAGCTGCTGCGCGATT
GAGCGGGTGTACGTCCACAAGAACATCTACGAGACGTTTGTCGCCGAAGT
GAAGAGGGTGTTGAGCAAATATTGTGTTGGGGATCCGTCGGAGAAGACTA
CGCAGATTGGGCCTGTCATCTCGAAGCGCGCGAAGGAGACGATTTTGGCA
CATATCGCTGAGGCGGTCGAGAAGGGCGCTCGGGACGAAACCCCTGCCAA
CGAGACGTTCGACAATCTTCCTGCCGATGGTAATTACGTCAAGCCCACAT
TGCTGACAGGCGTCAATCACAATATGCGTGTCATGACGGAGGAGACTTTT
GGCCCTGTGCTTCCCGTGATGAAGGTCGAGAGCGACGAGGAGGCAGTCAA
GCTCATGAACGACAGCGAGTTCGGACTCACAGCAAGCATTTGGACGAAGG
ATGTCCCTAGAGCTGAGGATCTCATTGAGCAAGTCGAGGCGGGAACAGTC
TTCATCAACAGATCTGACTACCCTAGCCCGGTAAGTAGCGCACACTCTCT
GGTTCAGGTTCCAACGAAGATGACGATTTACATG
>AfB28-mq1_5b04.q1c LEN=613 CLIPPED=50:370
TACCCCAGTTCGTGCCGCCAAAGGTCTAAGCGTGTCAGCGCTTGGTCAAT
CTTAAGCGGGATCCTTCCATACCATGTACAAGTTCAGGATAGCAGCTCCA
AAGCTTAGGTCATTCTTGTAGAATACTCTCTCGAACTCGTGATTGACGAG
GGCGGCGCATGCTGCAAAGCCGGGTCCACCCCATGGATCAAAGGAACCTG
CTTGGAACTGCACGACGATTAGTGGTGTCCGGATCCGAGGGCATTTGAGA
CACACACACACCTGAATAAGAGAGTACGGGGTTGTCGGGCTCTGCTGCAA
GTGATCCGTTCGGAAAGTGGT
>AfB28-mq1_5b05.q1c LEN=631 CLIPPED=58:496
CTGTAGTTGGGAAAAAGGCAGCTTCAATTGTTCCGCTTGACCGGGCGTTC
TGACTCATAAGGCTCCAATAACTAACTAATTAGTTACTCCGTGCCAATGG
TCTCGAAACGATCAAAGAAGAAGGAAAAAGCATCTGATGGCCAGCAAGGA
TTTCCTAGGCCGAAAAGTCTTGGCACGCTGACCATATGATGGCTGCTCGT
ACCGTTGAAAGTAGATGATGGTCTGCTATGGTCTACTCGTTATAGACTGC
AAAATTGTCATTGAGCAGCATGCTCCATCGGCAGCCTCTGCTCTGCATGT
TTCATCAAAGTAATATCAAATCGACGCCATGGGACTCGACCGCGTGATTT
GCACTGCCAAGTTCAAAAAGCAACAATCATAGAAGAAGCAGCGAATTGCC
AAATTGCGCCCAAAAGACCCCAGATATAGTGCGCACCCT
>AfB28-mq1_5b06.q1c LEN=626 CLIPPED=49:505
ACGAGTTTCTTGTCAACCCGTGGGACTACAGAGAAGTTGCAGATGCGATT
AACAAGGCACTGGGAATGTCGCCCGAACAGAAGCAACACAACTGGGAGTT
CTTGCTCAAGAAGAAGGCGCCTCACACAGCCGTAGCGTGGTGCAATTCGT
TTATCTCAGCCCTTGCCGAAGCTCACAGCGCGCAATTGTCCCGCGAACTC
AGCCTTGTCGCGACACTCTCTGTACCCGCACTGAAGGAGTCATACGAGAA
GGCAACCAAGCGACTCTTCTTCCTTGAAGGCGAAGGAGCCGTCGCCTCTG
GCAGCACACCGTCGCTGCTTGAAGAACTTCTCCGCGATCCAAAGAACCTC
GTCTACGTCACCAGCAACAAAAGCCCGGAGCAGATCGAATCCCAATTTGC
AAGCTTCACCGATAGAATCGGATACATCGCCGAGAACGGTTGCTTCAAGC
GGGAAAT
>AfB28-mq1_5b07.q1c LEN=628 CLIPPED=24:566
GCAGTCGTGGCCAGTACGACTGGCTATTGATATGGATGGAAAGTATCAAC
ATGATATCCAAGCACAAATGGGGCTGAGGAGGACTTACCCAAATTGAGTA
ACACCTCCACCATGGGGTGATCAGTCGTCTGCAATATGACACCCCCCATA
ACCGGGCCCTTGGCACCGGGATTTGGAATTTTTGAATATTCTGGATCCTA
GGAGCCTACTACGACTTTAAGAGAAGGAGACCCCGACGTAGTAGCCTTGC
AAAGGTACGTTGTCTGCACGTTCTGCAGCGCACATCCGTCTGCACGTAGC
CACGTACGATGAATGGGTTAACCCCCTTATACTCATGCAGCAGAGAATGG
CTTTGTTCAGCGAGGAATGCAGCAACAATGCTCGTTTAGACGCACTGAAC
TTTCCTGATTTGACGTCATGTCGAGTCCCCTCTTTCGAAGGCCCACTCAG
TACTGTAGTACCATCAGCGATGGCATGGGGGTACAGACCCCAGACGAACT
GCAGACGGACCTGAACGATATAACCGCGTGTGTGGGATTACCT
>AfB28-mq1_5b08.q1c LEN=635 CLIPPED=57:516
CCTGTACTACATCTTACTTCAATCTTCGACGCTCCGGACGCAGTTGCCGC
TCGAGAAGACCTACCCTTACTTCCGCAGCCGATTCTTGGAACCCCTCAAG
ACCCTCTGTCATGCCTTTGAGACGGAGATGACGCAGAACGGCGGTGATGG
CCGCATCGAGGCCGCTGTCGGAGAGGATTTGTCTCAGATCGGCATGGTTC
GTTCCGTAGGGCTCATCTCGCATGTCGTCGAACGGGTCGAAGAAGCGCTG
GACAATGCATTCGGGGCTGCTGATCTAGAGTCGTCGGAGCCGAGTGCGGA
TGATATTGCTCGGGTGGATGCGATTCGGAAGGAGACCGTACTATGATGAT
TACGTGCGATACATTCTAGTTGTATGTAAAATGAGACCAGACCTTGTCCC
AAGCAACTATGCATGATACCCCATGAACCTTTACTTGCTTCTGATTTAGA
ACGAACGAAG
>AfB28-mq1_5b09.q1c LEN=633 CLIPPED=48:579
GCAAGCGTGTCCCCTTGCTCGAGGCGCCTTGCACCCGTTTTGTCAAAAAT
CCCAATTGATTACATAATAATCTATCACGTGATTTTACCGTCATCTAAGA
GCATTATGCATCCATGGTCCGGTCCAGTTGAAGCGCAGAGCCATTTCAGG
CGATGGCGCATGATGGCAAAACCTCCCCCACAGTTCTTGGTACACGTATA
CTGTGTGCATAGTATAGAGTGCATGGTGCACAGATGAGTATAGAACGAGA
GCGAGAGAAACGACTCTCCACTTTAATAATGTTATATCCCTGCTGTGTTG
AGCCACTGATATCATCTGTACTGGCTAGAGGTGGTTGTTTGGATACCTGT
TACGCTGAGGGGTTTGAGATGTGTCAACTCACATACTCCGTAGGTACGAG
CTTAGCAGGTTGGCAATGAACTCACTGTTTCAGTTAACCAATAGTATGAA
CTTTCAACTAAGCCCTGAGGTGGATCATTTTCTCTGAAACCCTCATCAGA
TCGTTCGACCCAGTCAGCATTACCGGAGTTAC
>AfB28-mq1_5b11.q1c LEN=637 CLIPPED=56:628
AGATTAGACTAATGTGATGTTTTGTATGTCAGCAATTCGGATTGACATTG
TTGGATCATGGATGTTTGTCATTGGTACCTGGAATGTAGATCTGCAATAT
AAGTGAGATGAACAATGGATCGTATCTTTCCTTAGTGATCCTGTCTAGCC
ATCCCTTTTCCTGCGGAATGTAAGGGCCCTTGCCTATTTATCTGAGTCTG
CAGATGTATTTAAGAAAGCACGGGAGCTTATCCCTTGCTTCCCTTCCATA
GCGGAGCGGACAATCACCGGCATTGATCTCAGATTCGACCGTGACATTCT
CGGAACGTGTAAACAATGAGCATGAGGGCTATCTGAAGTTCACATATGAC
TTGTGGAGAGAGAATGATGTAGCAGGTGCCGTGTTTCAAGGTGTTGGGCC
AAATGGGAGTAGAAGGGGTTCAGTCTTGATCTCCATAGCCATATCCGTCG
TGTCATAGCCCTCACTAATTTTGCATCTATTAGAGCTCAGGAATCGCTTA
AAATTAAGATCATCCATACAGTATTATGAGATCATTGCCTTCTACTGAGC
CAAACTCACTTACAGTCACGTAA
>AfB28-mq1_5b12.q1c LEN=634 CLIPPED=27:536
CGCCTGCTCGTGGAAGCCAAGCCGCGCACTGCGGCCGGGCCTTGTCACAC
CGGATTCTTTGCGCCGGCATTCTTCGCACTTGGTACACGGTGTCAGCGGT
CGTAGCCCGTGGTCTCGAGTCCCACTGTACAGGTCACCCTTACTGCGATG
GTAGGTGGTTGTCGCGGTGTTGATCCCGCCATTGTTGCTTGGTCACAGCT
CGATGCAGTCCCCACTGCAGAACCTCTGAGAGCTACAGAGCGAGACAGAA
AGTCGCAAATGCCCGAGCGTTTCTTATTTCGGGGCCAGAGCGACGATATG
CATATGTAAAGGACCAGCGACAGTGGTTCGAGAGCGCAACCCGGTGGTAT
AGTGTCCGTGCTAAAATCTTACCTCAGACCATTGAAGTTGTGGGGCGTCG
GATAGGAGGCGCAGCTGGCAATGGTTGAAGGCAGCACAGCCCAGATTGTT
TAAGGAAAACATAGACAGCATGGCCCGCTGGTCCAGACATCCTCGTGGAG
ACCGCCCAGC
>AfB28-mq1_5c01.q1c LEN=626 CLIPPED=179:473
TAAAAGCTAACGGGTGCAGGACCACATGGGGTACAAGCAATTCAACGGCG
TTGTTCTCGCCGAGGAGGAAGGCAAGAATATTGCCCAAGCGCTTGGGAAT
AAGAAAGCGGGTTTGTTGCAGAACCATGGTCTTCTGACTGTTGGTCGGAC
GGTTGAGGAAGCTGTTGTTTGGNTCGTCTCGCTGGAAAAGTGCTGCTATG
CGCAGGTTGTAGCGTATGCTGGTGGTGTTGGACGGTGCGTACAAACCATG
GAGATGGATGATGCGGATGCTGCGTTTACTGACAAGACGGGGGGG
>AfB28-mq1_5c02.q1c LEN=617 CLIPPED=66:90
TGAGGCTCTGACATCACTATCAAGG
>AfB28-mq1_5c03.q1c LEN=604 CLIPPED=48:457
TCTCAGTCTCCGCTCGTGGGTACATACNTCCGTGGGTACGCAGTAGATAC
ACCAAATTTCCCTGTGGATTTGGATGGCCAGAAGATGATGCAGGGGTTTG
AAGCAGCTAATAGCACACAAGTATGAAGTATACTTGCAATGCAGCCAGCG
GGCTGAAACTGTTAAAAATAGATGTCCGAGATCAGGTCTGTGTCTGATGC
TGGGCTGGAAGTCAGAATGCACTCTGTGATTCCAGTGAAGAGCGACGTTG
ACGATTTGTTACGTGTTGGGATGGATATCTCCCACAATCCAGAGGCGAAA
GGTCGGAGACAGTGATACCCTGACAGGCCTTCAGCCTGCTGAGAGTCATG
TGGACCTACAGGCTGGGGCAGGTACCAATGTGGGCCAATGCTGGACATGA
CACAGGGGTG
>AfB28-mq1_5c05.q1c LEN=628 CLIPPED=49:372
TCTCTTGGAGAGGTTGTGGCGTTGTTATGCGGCAGGGAGTACCTAGGAAG
CCGATCCACCATACCTGCATACTCCACGTACTTTGGACAAGTTCGCTTAA
AGCCAAAAACTCTATGAGATTGTTTACCCTACTCACTTTTTGTTTCACGA
TAGATGTCTTCTCTGGTTTGACGACCGTTAAGTCTGTGCGCTTCTTATTC
AACCAAGAGCGAGACAGGAGACCTGTCCAGTTGTCCACTCCTAAAGTCTC
CAGGCTTCTGGCAATTTCGATAAGGAATAAGGATACAGTCTACAACAATG
TTAGTCGACTGGCTGAATAAATGT
>AfB28-mq1_5c06.q1c LEN=629 CLIPPED=28:300
TAGCGATAACGACACCCCTTGAAGGGATTGAAAATATTGAATTCCGATAC
TCGATAAGCAATGATAAGGGGATTCTGATCTCCGAAGTAGGTAGTAACCT
TGGTGGTTCGTTGCTTTTGAGTATCAGTTTCCAGCAGTCATCTGCAATGC
ACCTATAATTCTCTGGCAAGGGGAAAAGGAGACCACGTAAACCAACCATA
TAGTTCAACCTAGGAGCAGTCGGTTGATGAATTGGTCGAGAGGTTTTACT
GCATATGCTATGCTACATGCCAG
>AfB28-mq1_5c07.q1c LEN=636 CLIPPED=22:584
TTCGTGGGTTGGAGNAGTTCGATATAAGAAGTAATTTGAACATCAGTAGA
CTCAGGCGGCCCATTAAATTCCACTTCACAAGGCAGCCACTAAAATCTGG
TTGACCAGATGCAGTCCAGTCTCAGGTGTTCCCAAGCCCCTTCGTGAGCA
AACGGCGGTCGCTCTGGTGCGATTTGGCCGTCTTGAAGGCGTAACAACCA
GAAACCTTAGTCTATTCCACAAGGCTGTCCCCCGGCTCAACACCCTTATT
CTCCCATAGACAAGGGGAAACAGAGATGGGTCAACGAGATTTAAGACTAG
TGACTTCCAAGCATTGTGGCGTTGTCTCCTCTCTGCCACGTCCTTGGTTA
AGAACTCCATGGCGTCTCATATCTGTGCCTGTGTTGTCGCTGAGATCGCC
ATATCAGATTTACAGTCACCACTGCCAGTGTTGAATACTCGCATATGCCC
TCGCTTTGTAAACTCTCTTGCCTTATCCTGCAACTCTTTCAAGCACCAGC
TCCACATTAGGCCATTAATCAGCAACAAGGATAACAGCGCATCTTTTCAC
CAGCGAGCAATTT
>AfB28-mq1_5c08.q1c LEN=634 CLIPPED=49:476
ATGGTTAGCGTTCAAGATAAGCCCGTACTAGTCCAGCTTTAGCCTAGAGC
CCCTCGGTGATCAGGAGAAACAGTTGATCCTTTGGGCATCTTATCGTCTT
AATCTGGATATCAGCATCGAGAGTAGTATACAAAGTACAAGACGAAAAAC
CACACCTTGGCAGTTGTCCTTCGGTGCTACATAGCATTTATTTCAAACCT
CCTCAAAGTAATTTCGGGGGTCTCAGAACCGACCTTCTCGTACCCTGCCG
AAACATCCCATCAATACACTATGACAGAAGATAGCAAATCCATTTCGACA
TCAGAGGCTGTCACCCCTCCCACCGGGGAATCCCTGCGATCGCAACAGGT
TCGCTGGCCTGTCGTAGTATTGTTTAGATACATATCGCTTACAGACACTG
TAGAGCACCGACGCACAAGGCCAGTTCT
>AfB28-mq1_5c09.q1c LEN=633 CLIPPED=30:541
CAGCATGCAGCTAGCTCATTTCAATACGGCATCCACAGACATCAGTCTGA
AGCTGTTCCAAGTCGGCCTGTACCTGATCGACATTTTTCTGGAGACGGTC
GACATCGCTGCGCAAAAAGACCGTCTCGTTACCGGCCTGCCCAATGCTAG
ATTTAAGTTGGAACACGCCTGACTTGAGTTGGTCGACATCCGTCCTCAAT
GCAACCACGTTCAGATCAATTCGATTTGATATCGAGCGGTTGGCTTCGAA
TTCTCGGCGAATATGTTCGTCTTCGCGGTTACGTCGATCAACATAGCCAT
CTTTGGTGAGAACTGTTGAGCGTAGCTCAAGGACTCGTGAATCTAGGAGG
TTCAAACGGTCGTGGATTTGTGACAAAGAGGGTTCAGATAGAATAGGAGG
AGTCACATCATGTCTGACTGAAAGTAGAGGACTGGATATGGGTATTGACA
TGCTCGATGTACGGGAAAGACTTCGTTCAAGCGTGGCAGTCATGGTGATA
GTGAGGATGATG
>AfB28-mq1_5c11.q1c LEN=631 CLIPPED=30:604
CGCACATGCAACCCGGCCGGAGCGCTCACGAGCAATGCTTACAAGAGACT
TGAGCAGATCATGAGTGTTACCACCACTTGCTACAGGATTCAATGCGGCC
ATTTCGCTCGCCGCGGTGCCGATGATGATCATGAATTGGCCGAGATAGTG
AACCCCACTGAGTGAATTCGAGAAGGGCGGCCAGAAGGCATAGTCTTCCC
AGAACTCCCCGCGCTTGGGCGTGGGTATTGGCATGTTCTTCGGGTCGAGT
TTGAAGCGTGATTCTGTGGGAGTCACGCCTTGGCTTATCGGACTATTCGG
GGTTGCTGGTGATATTGGAGACGCCAGGAAGGAAGCATCATCCAAAGGCG
GATCAGCAAACAACGACAGCACATTTTCGCGAATCAGGTTGACCAACTCC
ACGACTCCGGTCTGTAACTTCCTGGTCTCACTTTCGGACAGCCGGTGATG
TCTGCGGCTTTCTCCTTCGAACCCAACTGGGAGAAGCTTCTGTCTGGAAC
CGTCAATGAAGGATTGTGCTACTTNCCAGAAATCAAACACTTCGCCGAGT
AGCCCACCCTGCGATGCCAGCAATT
>AfB28-mq1_5c12.q1c LEN=643 CLIPPED=128:610
AAGCCACCAGAGAACTCACACGTGGATACTGATGAACGAGCTTCGCAATC
TCCTTGACCTTCGTGATTGTCCCTGTGATATTCGAAGCATGTGGGCAAGC
AACGAGCCTCGTCTTCTCCGAGAGCAATTGGCCCAGCTCATCCAGGTCAC
AAACAGGGTTTCTGGTATCCGATGCCGACCACCACTTCACCTGCAAGCCC
AGTCGTTCAGCGATCCGAACCCAGGGGGCCGTATTGGCTTCGTGGTTCAG
CTTTGAGAGCACCAGCTCATCGCCGGGTTCGAACTTGAGCGCGGTCGAAA
GGTTGTGCAAGAGCTGAGTTGTTGATATACCCAAGCAGATCTGAGGTAAT
GGGGTCAGAGCAAGCCGGAGCTACCAGGGTCAGAGAACACACCTCATCAG
GACTCGCATTGACAAACTTCGCCGNCGCCTCGTAACCCTTAGAAAATGCA
GTGGTGGCTGCCCGAGATATGCCATACGTCGCT
>AfB28-mq1_5d05.q1c LEN=612 CLIPPED=47:494
TAGCTCGGATGATGTGTATTCAGGCAAATGGGTATTTGGTATTCCTCTTA
TTTATAATCCATAGACAGGAGCTGACGAGTAGATTCTGACCATCATCGAT
TACAAAGTAGTCGTCTTCGTAGCAGAATATGCGTCAGAAGTGTAGGGTTT
CGTCGCGGGTGATGGTATCCTGTGCGACAACCCAGAGCTGTGCGGACAAT
GCTTCTACTGCCGTCGCGGACACGAACTCTCTCGTGAGAACTTTATCGTC
CTCGATGTGATGGACGGTCGATGGCGGTCTTGCTGGATACGCAGCATACC
TCCCCAAGACGGTCATTTGCCTCCACAATCTCTCTTAGCCTGGGCGCCGC
ACGGGTTGGATAGGGTTGCTTCCCAGACGGCACCACGAGTGCCGATGTTT
GGTGCTGGTCCGACAGAGATTGTTCGAGCTCATCTGCTGCGCCGAAAC
>AfB28-mq1_5d06.q1c LEN=637 CLIPPED=52:508
ACAATGCCCGTTTCAAGAATTTCACCGCACAGCAAGATTTACGAAGCATA
TCATTGAAGTTGCTCGCAGAGCTAGTAGATCTACGGACAACAGAAGATGT
CAGTCACCCTGGCCCGTTTCTTGGCATAGTTTGGCTGACACAGCATTAAG
GAGAAATCCCGGCCTATTGTCTTTGTTTGCCACAGCCTGGGGGGAATTAT
AGCAAAGAAGGTGACTGTCCTCGTTCGGTTTACTTTCGGACGTATACTTA
GCCGCTGAAAAGGCGCTGTTGATAGGTTGTACCCAGGAGCAAGAGAAAGT
CCAACAAGCCGTATATGGAATCTTATTCCTTGGTAAGATAATCTCAAGGC
TTCGTATATACATCGTCTACTGACAGGATTTTAGGCACCCCTCATAACGG
CAGCAGCCTCGCAGCCATGGGAAAAGGTCCTGGCAAATATTGTCTCAGCA
TTTTCGC
>AfB28-mq1_5d08.q1c LEN=622 CLIPPED=48:312
TGCAACGACGCGACACATTGTACGATGGAGTTCATTGCACCAAATTACTA
GTTGTCCATACTTGGAACAGCCTTTAACGATATCTTGACTGACAATAGAT
CTTATGGGGCAATTCACAGAGCAGGCATGGAGATGTGGGCTGGCTTTCTT
GCATTTTCTGGCTGGTTGTTGGGGGCTTGATTTTCTGGAGCCTGATGCTT
TGGTGCATGATTTGAACTACTAGACTGAGGAGTGACTTCTTTCTTTAATA
CATATTGCGCTCTTT
>AfB28-mq1_5d10.q1c LEN=648 CLIPPED=56:636
TTTAATTGTATCCTCCACTGTATAAACGATTGTGTTGTTGTAATTTTTGG
GAGAAATCAAACAGAAAACCAAAAGCGACGATGCGGATGCCTTGTTTCTC
AGTTGTGAACTTTTTAAACCGTGGAGCCAACGGCACGAGCTCTCCGGAAA
TTGGATGGACGATGTCAATGTTGGACGCCAGGTAGCTATCACGAAAATTG
GGCACAGTAGTCAAAAACTCAGTCTCCGAGGTGTTCTGCTTGTACAGTTC
ATGATTGCCGGCTGACATCAAATCAATCTGCTGTTGACGCAGAATGTCGG
AAATGTAGGCGCCCTTGGGTTCCGAAGCGTCGTAAAGACCGTTCCCTTCA
ACCCTGTCACCAGTGTCAATTATCAGCAGATCATTGCCCTGAGCGAGTGC
CTTTTCCCGCATGCGGGTGGTGAAAGAGATATAATCTCCCCAGTCTGCTC
CATAGGAAGCCCTTTTCGATCTGCATCAGCGAGCATCAACAATGGCACAA
TGATGGATGGCAAAGCCATACTCCTGTAGATGACCAGCCAGCCAGCCGTG
GGTGTCTGTAGTGTGGAGGAAATTCAGCTGA
>AfB28-mq1_5d11.q1c LEN=626 CLIPPED=48:532
CAACTGAGACAGGAGTATGACTTTATGCGGGAAACCAATTGCCAAGACTG
ACTGCTTGTCTGGCGTAGATGTCCAATCGAGATCGCGAATGACATCGTGC
TGGGCGAAATGTTCCTCAAACTCCAGTTGCGCACCGTTTGTATCCCAGAT
GGTCAGATGAGTGCGATCCGCGTCAACAAGAGCTGCCTTCTTGGTAGAGC
TCCCACTGGCGAGGGACGGATTCTCAATGCCCGTATCGACGGTCGAGGTC
AGCAAGAACTCCACCTGGCTGCTCTGCTGGTCGACCTTGGCAGTCCAGGT
ATGAATGACACCTCGCGTGGTATACGACAACGCTATATCCGGAGAAAAGA
GGTCGAAAAATCCCGATACTGTTTTTTGAGGTCCTGCAGGGTCGACGGGC
AAGATGTACGACATGTCCTCGTCGAGACCAAGATTGAACGTGCAAAACTT
CCGCAGTGGAGCACTGTGCAGCTGGCGAAACACCG
>AfB28-mq1_5e02.q1c LEN=607 CLIPPED=57:607
ACAGCCACTGCAGTCATCCAGGCCCTGCGGATCCTTCTATAGTGTCACCT
AAATGTCGACGGCCAGGCGGCCGCCAGGCCTACCCACTAGTCAATTCGGG
AGGATCGAAACGGCAGATCGCAAAAAACAGTACATACAGAAGGAGACATG
AACATGAACATCAAAAAAATTGTAAAACAAGCCACAGTTCTGACTTTTAC
GACTGCACTTCTGGCAGGAGGAGCGACTCAAGCCTTCGCGAAAGAAAATA
ACCAAAAAGCATACAAAGAAACGTACGGCGTCTCTCATATTACACGCCAT
GATATGCTGCAGATCCCTAAACAGCAGCAAAACGAAAAATACCAAGTGCC
TCAATTCGATCAATCAACGATTAAAAATATTGAGTCTGCAAAAGGACTTG
ATGTGTGGGACAGCTGGCCGCTGCAAAACGCTGACGGAACAGTAGCTGAA
TACAACGGCTATCACGTTGTGTTTGCTCTTGCGGGAAGCCCGAAAGACGC
TGATGACACATCAATCTACATGTGGNATCAAAAGGTCGGCGACAACTCAA
T
>AfB28-mq1_5e03.q1c LEN=263 CLIPPED=33:83
TTGGGCCGTTCTGTGTGGAGCAAACGCAATCTGTTTAGCGTGCGTTCTCT
C
>AfB28-mq1_5e04.q1c LEN=625 CLIPPED=34:423
CTACCTGCAGCCTCTATTCTAACACCTGATACTCTTTTATATTTAATATT
ATTTAATACTATTTTTTTAAGATATTTTGAACTTGTTTTATTTTCCTCTA
TTAAATTATTAAGTAAATTATTAGTAGTATCAAGATTATTTACAGTAAAT
AAATTATTTAATTCAAAGAAATATTTAGATCTTTCATTTAATTTAATTTT
TTTAATTTTTGCTTTTCTTACTAAAGCTTTAAGATATTTTAATGGTTTTC
TTTTTTTTCTTAATTTTAATACTAATGGTTGTGTAAAAATATCACTATTA
AAATAAAAGTATTTTAAATTAATAATATTAAATTCTACATTTGTTGTATA
TATTTGGGGTATTAAATTAATTAAACCTTGTGAATATGAA
>AfB28-mq1_5e06.q1c LEN=620 CLIPPED=46:279
TTGGTGTAACGCTTTGTCCAGTCCTTTGCGTTTGCTACAAGCGGATGTAA
GCATGTATTATTGTAGTAGAAATAGGGATAGGGTCCGGTGACTCTGACTT
CTTGACACCCTTTTGTCTACCAAGATGGTGACTGGGTACTATACATTCCA
GATTTGCTTGTTTGCATCTGACACAGCAGGTACCCTCGCGGCTGCGCTTG
TATTGTATTATGCTTCTTCGGCAATGTAAACACG
>AfB28-mq1_5e07.q1c LEN=634 CLIPPED=45:424
CAACACGACTTTGGCCATGTCATGTTGGCTAAACCAGAAGTACGGACGAT
TGAAGGTATACGAATCGAACGGGAAGACTCACCTGCTCGCGCTTCAGGGA
AAAGGGAGGAATCCTCGACCAGGCGAGGACGCCCGACCATCTGGATTGAC
GAGAGAGAGGGCGGGGGCGAATGCCGAGTCGAAAGCATGTGTTTGAGCTG
GTATAGGGATCACGGCTGGAAGGGCTACCATGCTGAAGGAGGGATCGTTA
GAACCTTAGTATGCTTTATTCCACCTGGTATGATCTTACAGCTAACATGG
GGATGCTAGTTTGGCTACCTTTTGTACGACATGCTGATGACCTACGGTCC
TAATGGCTGGCAAACACCCTATGAAACCTG
>AfB28-mq1_5e08.q1c LEN=610 CLIPPED=58:384
TACGCATTCCGTACTCGGATCAGCCGCAATCAGCAGGACGCGCAGGAATT
CCTCCAGATCGTTGCGGAGCGTCTTTGTGACGAGTACCATGCCGGGTTGA
AGGCACGACAGTGTGCACAAGGTCTTTCTGCAACGCTGCCAGGCTCGGGC
GGTGAAGAATCGGTGCAAAGTAGTGCTTTCGAGAAGGGATCTGCTGTTAT
CGAAGTGCGGATTGACGATGGGACTGAGATGGGCCTTTCGGCTATCATCG
ATAACAAACTGAAAGAGATCGACAATGCGTATGGATTTTCGTTTGTAGGA
CAAATGGAATTGCAGATTGAATGCCAG
>AfB28-mq1_5e09.q1c LEN=603 CLIPPED=54:483
TGTTGATGGTTCCGGTGTGATTGTCGACCCTCACGTCTGGATCACCAGGA
GCTTATCCGACTGGCTAAGAAGCGAGTCACCATCTCCGAATTTGATCTGT
CAAAATTGTCTCCCGAGGGCTACCGCGTCCTGGTGGATGAGAGCGACGTC
AAGCTTCCCAGCGGCGAGGTCGTGCGCAATGGAATGCTGTTCCGCAACAC
CTTCCACTTGCGCTCCGACCAGCATTACGACATATTTGTGCCTTGCGGTG
GACGGCCCGAGTCCATCGACCTGTCCACTGTTGGAAAGCTTATTCAGAAT
GGCAAGTCTGTCATTCCGTACATCGTCGAGGGAGCCAATCTGTTCATCAC
CCAGGACAGCAAGTTGCGCCTTGAACGCGCCGGATGCATCCTGTTCAAGG
ATGCCTCAGCTAACAAGGGTGGCGTGACAT
>AfB28-mq1_5e12.q1c LEN=614 CLIPPED=29:544
TTTTTCATCATCCAGCCTCTTATCCCATCTGGAGATCTCTTCATCCGTCG
GTAATCTCTCATCTCCAGAATCCACATCTTCCAATAGAAGCTTCATTTCT
CTCACAGAGGCCTTGTCTTGGTTCTGAGGATCGGTGAGGAGCATTTCAAA
GCCACACGAAAGTTTCATCCCTACTTCCGCCCGGTCAAATGCAATTCGGT
CATTCCTTGGAGGAAGCTTTCCAATCCAGGACTTAGGTGCCGGAAAATCT
TGGCTCTTGAGCTGTGCATAACCGACGCGGGTAAACCGTACGCTGACGGT
GACAAAATCCTCCGGTTTGAAGATGAACGTGCTAGCGTCTTTGGACCTGA
GAGGTCGCAGCGCGATGGGGTCTCGTAGATAAAAAGCCTCTACCGCTGCC
GAGATATAGGCTGGCTTTTGGTGGAGGAGAAATGCGACCTTTCGCGGAAT
GGTCACGAGTGCTGAGTGGAGGTTCTCGTTGATCTGTTTGGGGTAGTTCC
GTAATCGATAGAAAGC
>AfB28-mq1_5f01.q1c LEN=600 CLIPPED=31:330
TGGCTTGGGGCTGAATCTTCAATCGAATCATGACGACCAANAGATATCTC
GCGCGAACCAAAGCCATGCAGATCCTTCTATAGTGTCACCTAAATGTCGA
CGGCCAGGCGGCCGCCAGGCCTACCCACTAGTCAATTCGGGAGGATCGAA
ACGGCAGATCGCAAAAAACAGTACATACAGAAGGAGACATGAACATGAAC
ATGAAAAAAATTGGAAAACAAGCCACAGGGGTGACTGTGACGACTGCACT
TNTGGCAGGAGGAGCGACTTAAGCCTTTGTGAAAGAAAATGACCAAAAAG
>AfB28-mq1_5f02.q1c LEN=627 CLIPPED=55:277
TCCATCCGCTTCCTGCACTACCAGGTTNGGCATTTCTCCTCGACAGGCTT
TGNGAGGGGCGGAGTTTCTGGGGCTGTACATTCTGNTNCGATGCAGCTAC
TTTTGCTACTCTATGGGCGTCTATAGCCGCGACGGTAGATCGATAGAATC
TCTGATTTTGTATTGTTCCGGCGTCTCCCTAGCATTCGCAAGCTATCAGC
CACTGAATGCTCAGTTCTCGCAG
>AfB28-mq1_5f03.q1c LEN=634 CLIPPED=59:440
GTTAAATTAAATTAGTGCTCACTCGACATACGATAGATGCTGATAGCTCT
TGGCGTAGGCTGACGTGTTTGCCACTTTTATTTCTCTTCTCTACAGAGTA
CAACTACTATCGGGTAGTACCCTTCAGACTTTTCAGTCGAGGTCACTTCC
TCTGCGATTCCTTCACCAGCAGTACCATCCACAGATATAAATAGAGCAAA
GCTCTCCCTGATAAGCTCAATCAGTGCTCGATCCGCGCTCAATGGCGTCC
ATCAGCAAGACCCACTCCGTCTGCTTTCCCCTTTCTGCGAGAATTTGCCA
TCTGAGTTCTTTCTGGCGAAGTTAAAAGAGCCAAGTCTGTCTTTCTACAC
ACCACCGTCCAATGCTAGATCAAACCGAGCCT
>AfB28-mq1_5f04.q1c LEN=615 CLIPPED=48:539
GATGGCGCGCCTCGACGCTGAACCAACTGAAACTCCTTGATAGTGTTTTG
AAAGAAAGCCAGCGACTGCATCCTATTACGACTGGTACAATACAAATCCT
GGGTCCGTCGGATACCTGCACATTTGCTCACCGTTTGCTCTAGGGACATT
TTCGCGCTTTACCCGGCAGAACATCAAGCTGACCAATGGCACGGAGATTC
CCACGGGAACGCCTGTCATGGTGACGAACGACGTCGCGGGGGATGCGGCC
ATCTATCCTGATCCAGAGGTCTTCGATGGGTACCGGTACTTGAGAATGCG
CGAAGGAGCCGACAAGGCCCGAGCCCCGTTCACGACGACGGGCCAAAACC
ACCTGGGGTTTGGGTACGGGAAGTATGCCTGTCCTGGGCGATTCTTTGCA
GCTACGGAGATCAAGATAGCACTCTGCCATATGTTGTTGAAGTACGAATG
GCGGCTAGTGAAGGACAGTTCGTATGATATGCTTACGAGTGG
>AfB28-mq1_5f05.q1c LEN=615 CLIPPED=67:584
CCAGAAGAGAACAATAGCCTTGAGCTCAGCGCCGAGCGAGCAGCTGGAGC
TGGTGAGCCAGGCGACGAGAGCGGTACGAACTTCAACATCAAGGGAAACG
GCGGCACCGCCCTTGGCGCAGGCCTCGAGGGCGGCCTGAACGTGGGCGTC
GAGACCGGCGGAAATGCCGGCTTCGAGGAAGGCGGCGAGAGAAGCCTGAG
CGCTGGCGGAGAGGATGCCAGTCTCCTCAACCAGGGCGACGACGGAAGCA
CCGGCAGAGATCGTTGCCAGACCATTGCTGGGCAGAGACCCAATGGCGAT
GACGTCGGCACCAACCTTACCCTCCAACCAAGCCAACACGGCAACCTTCA
GAGAAGCGGACAGGGTGCATTCGGAACTGGCGAGCCAGGCTTTCAGGGCG
GCCTGCACATCGGCGGCGAGGTCGACGAAGACACCGCCGCCAGCACAAAG
GCTGAGACCAGCCCTAACCTTGGCATCGAGAGCAGTCTCAACAGACGCCG
AGAGGAATGCGGACAGAG
>AfB28-mq1_5f07.q1c LEN=635 CLIPPED=48:527
CTCTTCACCACGCGAGAACGAGACCAATAGGACACCAAATCTTCGCATCT
CACCGGCATTGCCAAGCCAATTACCTGGCGTTGAAGCGCTGCGACAACAG
TCACTCCAGGCACTTAGCCAATCACCCCGCTGGTGCTAACCGCCGACACC
TTAACCACAAAGATATTCTGCAGGATATTTCAGTTCTTCACACTAGCCAG
AGCCTCTCACATTTCAGACCCTTGACGCTTTGCATGATGGATTTTATGGT
GTTTACCCGACCTGGAAAGCCTGGAGCGAGGGGTATATGTCAATGTTGGG
CCGCTCTTGTTCTCCCTGCAAGTCCGTTCAATGCCATTCTCCATTCTGAT
TTGGGTCTTTTGAATTATATGATTGCCTGATATCATATCTGTGCTGACAT
TGACGGGTTTGACTGTGTACAGTGTGGAACAAGCATGCCAAAATTGATAC
GTGTCCGCTGCTTGTGCTTGCATACCTGCG
>AfB28-mq1_5f08.q1c LEN=617 CLIPPED=42:441
CTCGGTCCCGGCATCCCAGGACGGTAATATTGGCGATAAGACCCGGAAGA
GCATCCCAGCCGTCGCAGTCTGCTCTCAGGCGTCCACGCACGTGGGAAAA
GAGATGTTGCACGCTTCCCCGGGGCATGACTTTCATGAAATCTTTAATAG
CGATTGACTCGGGAAGACAAACCGGACTCAGCCGACGGCTGGACCCCTTG
ATAGCAATGACATGCTCCATAACCTCCTTGGCGTCGTTATGTAATTTGTT
GTCGAATGGGTCAAGGCTCGCCTCGGGTGATTCCGAGAGCTGGGTCCCAG
CGAGTGCTTCGGTATAGACATTCCCGTCCTCGATGGAGAGAAGGACTTCC
GGGCTAAAGCCGGTCGCCTGCATACCCATATGGTTAAGTGAGAATGTTCG
>AfB28-mq1_5f12.q1c LEN=627 CLIPPED=46:554
ATACTGGTGCTCCGGTAGCTGCAGCTTCTTGAGGACACACAATATAATCT
CATCGGCGGTCTTGCAATGCTTGATATCCAGTACCTTGGTCTGTCCGCCG
GTATATATGACCCTAATAACTGGCGAATTTGCGGGCAAAGCACCCATTGT
CAGTCCATCAATGCTGGGGTTTTGCCTCAGATGTACGCCACCTTTGTGGC
CATGGCTACCATCGCTAGGTGTTCCTGGGTTTCGGCCAGAATTTGAGCCG
CCAGTGGAAGGATGAGCGAAATAACCCTCTTTCCGACCACTTTCCATCGG
GCTGTTCGCAGCATACCGCTGATTTCTCAATGGGGACCCTGGGCGTGATG
ATGATTTTCCCGTGGAGTAACCATTGTCGACTAAGCGAGACATACGACGA
TTGCTCGAACTTCGTTGGCGGAGGTTGGTAAGCCGAGATGAATCTGAAAG
TTGGAGCGTACGTAGGGGCCTCAAGTGCAGCGAGTTGATTCTTCTTGGGG
GTAAGCTGA
>AfB28-mq1_5g01.q1c LEN=594 CLIPPED=49:583
GTCGGAAACAGGGCTATCGGCACGTGGACGAGAATCAACCACTCTCTCCT
CGGCAGGAGGAGGTGACGACGGCAGAAACAAAGGTGTAGCGATTGTAGAC
GCGCCGACCGTGTCGTGGGTCGTCGGGTCTGGCGAAGTGTAGCGGGTGTC
GGCCATGGTGAGATCTAGTCGAAGGTCCGCTCAGGCGAACAGCATCGTTC
AGTTACGTGGTTGTATAGATAAATGGTGTTGATAGTGCGAAAGGAATTTC
GATGCGATACACCAAGATGGCCGAAGAAACCCCAGTGAGATGGATTGATT
ATCATCGCCAGATTGGTAGAGGAGTGTGAGGATCTCCGATGGAAAAACGC
GGACCTTGTGTCTGCCTGAGTTATCGGGCAACAAACCGGCGAGTTGTTTA
TAGAATGCCTAATTGGGACTGGCGGATCCGTGACCGTGACGTCACATGCT
CCAGTACTCTGCTCATGAGAGGTATCATATCAGTCTCTAGCAAATTGATT
CTGTCTACTTCTAGATACACATGCATCTATCTATC
>AfB28-mq1_5g02.q1c LEN=587 CLIPPED=48:573
GAATTAATCAGGGAAGGTGAGACATGGTCGAAGTCGCTTACCCCTTTCTC
TTTTATTAGCTTAGTAAATGAGTCCTTCTCTCGTCGGACTGCACTTAGGT
AACGTTGTTCTTCCACAGAGCCCCCGTAGTAGATGAAGTATACCCTTACA
TTCCTTCCAACATGCGAGCTGCGATAGACTTCCACTCGTCGAATGAATGC
TGCATCGGGTTCGTACATAATAATGTATCGCGGCCGTACTTCTTCCAGTA
TATGCTCGTCCATATCGCCATCGTAGGGATGCACTATAACCAGGTCGTCC
ATGTCATAGAGCTCGAAGAAGTCTTCCATGTCTTCCAGGTCATCACTGAT
GATCTCTCCTTTCTGTGTCTCTTCAATATCTGTTGGTTGTAGTTCTTCTA
GTAAACTAGAAACTTGACCCGGCAATTCGGTGTCAGTCTGCACGCTAGCA
TTTGGCACTCGCGCTGCAGCCGATGTTACTGTTCCTGCACCGCGAACACG
GCGTCGCTTGTTCGGAGGAGCTCTAC
>AfB28-mq1_5g03.q1c LEN=655 CLIPPED=118:159
GTGGGAATGGGGGGAGGATCATTGTGCAGGGTGGCTTGCAAG
>AfB28-mq1_5g04.q1c LEN=622 CLIPPED=46:431
CACTTTGCATATGCCACCAGTTTCTTTCTTCTCCACGACCAGGTGATGCT
TCATTTGGCCATCTTAAGTACGAATAACGCTGCTTGCTTGATGAGCATAA
ATGAGTGGTGCGAATGGTACCGTGTCATGTTGATGACCAGGATGTTGCGT
AGGGCCCAGGGGCCAAATGGCACCTCGAACCGTGGCCTCCTAGTTTGACG
GGAGCAAGTTCTAAACCCTAAAGCCCCACGACGCCGTCTGGCACGACCGC
ACTGTTGCTTGGACTGCGACCCCTGAACAGTGCGGCGCGTATCTACCTCG
TGTACTACTACGGGATTGATGCTGACATACCCTATCTGGGATGACATGTA
ACGATTGGGGGCTGCCCACCTAAAGAGCGATCTGGG
>AfB28-mq1_5g05.q1c LEN=621 CLIPPED=47:504
CTGCCTGCGGCTCTCCGTCCAGGAACGGAGGTATCTCCCCAGTTAGAACG
GTAAGCGCCTCTTTTTTTTATATATATATTTGCGTCTACTGTCCGAGACT
AATGCGTTCGCAGCATCCGACAACTCTTGCGCATCAGCTACGCTCACGTG
CAAGTTGTCATGTATCGTCCCTTCTTACATTATGTGTCTAGCGGGTCACA
AGCTCGAGGTGTCGACCGACGGTCATACGCTTGCGCCGCTGCATGCGTGA
GCGTCTCACGGAATATTGTCCATATTACGACTGGCATGCACAAGCGAGGG
TTGCTCAATGGGTCCTTCTGGTTTACCATGTACACGACCTATTGGGCCAT
CTTGGCGAGGATCTTCTTTGTGCTCGAGAATGCCGACTCGACGACGGACA
AGGACGGTGTATTGAAAGACGCCATGGAGGGCAAGAACACTCTGGCCGGA
CTGGCGAA
>AfB28-mq1_5g06.q1c LEN=589 CLIPPED=43:515
GAGTGGGTGTTATAATTGTCGCTGATTGTCGAGGACGAGGAGGAGGATCC
TTCTATAGTGTCACCTAAATGTCGACGGCCAGGCGGCCGCCAGGCCTACC
CACTAGTCAATTCGGGAGGATCGAAACGGCAGATCGCAAAAAACAGTACA
TACAGAAGGAGACATGAACATGAACATCAAAAAAATTGTAAAACAAGCCA
CAGTTCTGACTTTTACGACTGCACTTCTGGCAGGAGGAGCGACTCAAGCC
TTCGCGAAAGAAAATAACCAAAAAGCATACAAAGAAACGTACGGCGTCTC
TCATATTACACGCCATGATATGCTGCAGATCCCTAAACAGCAGCAAAACG
AAAAATACCAAGTGCCTCAATTCGATCAATCAACGATTAAAAATATTGAG
TCTGCAAAAGGACTTGATGTGTGGGACAGCTGGCCGCTGCAAAACGCTGA
CGGAACAGTAGCTGAATACAACG
>AfB28-mq1_5g07.q1c LEN=646 CLIPPED=53:489
TGCCGCCATCGCAGGTGTATACTCGATCCAAACTCCACGGCATTTTCATG
TGTTAAGCACCATCCTACCTCTCAGCGATTCGGTAACCGTACTGCCTGAA
AAATATTCAGCTCGAGAGTGTCCAAACGATACACCTGCTCAACAAAACCT
GCCGTACCTTTGTCAACATCAACCTCTCAAATTTAAACAATGGTGTTCAG
CTTATCGTGCTCCAGGGGTGGGCCCCAGTAAAAGGCCAGCGTCATGCATG
CAGGACGATGTCAACGGCTGCGATAATGTCCCGGTAAGTGGTACCGGCAT
TGGAAAGTCATATATGGAGCTGACCCATCTGCTATGTAGCCCATGGGTCT
ATCCGTGCGTTCATCGATCAACATCCCTTACGCCCACTACGCCATGATCT
ATCTCGACAACATGGTCAGACTGAAGGTGACGGTATC
>AfB28-mq1_5g08.q1c LEN=643 CLIPPED=36:603
CCACAACTTTGAACACCCGTCATCCCGAGTTCGTCCGGGATGGGCTATCG
GAGTAATCCAGTGTTGGCATAGTCGGGTAGGTAGCACTTTCCTAAAAGAA
TGCTGAAAGTGCAGAAAAGAGGCCGCAGACATCAAATCTCGTGAACCAAC
TCTAGCCCGTGATTCTGTGACAGAAATTCAGCGCAGAGAACAAAGCCTCG
ATCAGGAATATCCTCACAGGCCTAAGCCCTTAAATCTATGTCATGGTATC
TCGATGCTTTTAAGGTGCCTCTTTGAAGCGTCAGCAAAAGGTTCGACTTG
GTAATGAACGGAGAAGACGCAGACAAAGTTGCCATACCAATATTATTTTC
AAGGTATCTCTCAAAAATATTCATGCAAGGTATCATAGTATCATAGTCGT
CACCCCATAATTGTACATCAAACTATTTTTTTCCAGAAGCCCTTCCGATC
CATGATCAAACCCGTCAACTCTCATTGCCGGGCTCGAATTTCGTTGATAG
CGAGTTGCACTCCTTCAATACCACCCCCCACTCAATCTCATGGACCTTCT
GCTCAAAGGCGTGTAAAT
>AfB28-mq1_5g09.q1c LEN=651 CLIPPED=63:548
AAGACAATAAAAGGAAAGGGTAAGGAAATGGTTGAGAGTCGAGAGGGTCA
AGTAGCCAGACGTCTCAATAGATCACTCTGACCGAGTAATCTCGATGGTC
CGGTGAAGCGTCAAAAGCCGCCGTCGACTGTTTCGGAGGGAGTCGTGGTG
GGGGATAATTGATGGACTGTATATGTCGACAGCAATATAAAACAAGTTCA
ATATTGCTTTGAAATAGTGGAAACAGCAGTTGGAGAGCTGCTTATATGGC
CGGGGGGCGAAAAGTGGACAATGGAGAAGGTTTGCGGAGCGCAACAGGTT
CTTTTGGCATTTTTTCACCAGGAAAACGTGACTTTTCGGACTGGGAGTAA
GGTCACGTGCAGATAACCCGGCGCAGCCCGAGTGCTGCAAAAGGAAAATT
GCTAACTGGCTTTGCCACTCCGTCTTATTTTCTACGTGCCTTTTGCGTCA
AGGGTTTGCACACCTGCGGCAAATGACGAACTCTGT
>AfB28-mq1_5g11.q1c LEN=628 CLIPPED=47:625
GGGGTGTAATTACTTGTTGATCATTTCACCAGCGTTCTTCGAAGCGTTCT
ATACAGTGATTCAAGTTAGTTGTCAACCCGATATTATTACTCGAATTGAG
GAGATACTTGCCTCCATGGCGTTACGACGAGCCTGACAATGTGTTAGCGG
TAGTTTGTATTTCTTACTAGATATCAAGAGCTTACCGAAATCTCACAAGC
GTGGCCTTCAGCCATAGCCCAGTACAGGCTGTTGGCAAGAGCATACTCAC
GGAGGTTGGCCAGGACAGAGTCCTCAACCTCGAAGGTGGCAAGGTTGGCT
AGTTGAGCAAAGTCAGCACTACAATTTCTGTGAAAGACTTCACGGAGTTA
CTGACCGGACTTGGTGATAGCCTCCTCGGAGTAGGCCTCAACGGTGCTGG
GTTCGTAACTCTGAGCGTTGATGAACTTGTTGTAGATAATCTTAACACTA
GCATAGTCGGTGGGCAACTGAGCGATCTGGTCGGCAATGACCTGAGCATC
AGCAAAAGTAGGGATGTCCTTGCAGACGTTGGCGAAGCTCATGACGATGG
CGTCGGCGTTGGATCTGGACAGCTGAGCC
>AfB28-mq1_5g12.q1c LEN=621 CLIPPED=52:507
CATTTGGAATGACTCCTCCACTGAGACCTGAGATGAATTTGGGCCGTACT
CTAGACATACCCCGGTTTGCCTGAGCGTATCACTGCGGGGTACGACGAAG
ATCACCGCGGTTCAGCGTTTCGGACATTCCCATCGAGGCCAAAGAGACGC
CACGGTTACGAACAAAGAACTGCATGCCCAAAGACATCAATGATGGCCAC
TCCGTCAGTACAGCTACGAAGCATTGGCCGTCACGTCATCGCGGCCATGA
TTTGCCCATCGGCCACCAACCATTGCAACTCAACTCGAGCATCACTCACC
AATCATTGTTCCTCATTACTACTCGGTAGACCTCCAGAGGACAGGACAAT
CATTTACATCGCCTCATCATATCACCAGCCGTCAGTAAGAATAGCCGAGC
GGGTCGGGAATCGGCTCCAAGCATGCTTTGCTGACTCGTAACGCAAGACC
AGAGAC
>AfB28-mq1_5h01.q1c LEN=652 CLIPPED=72:224
GGTTACAAAGCCATCAAGGTCGATCGAGGGTATCATGATCCATTTTAGGA
CAGATAAGGGTTTGTTCAAGGGTAGCGGCTGTTAGACTCCGCTAGAGCGG
TCCACAAGCGTTCAGGTGCATTCGCGGGGCGTCGGATGTAGGTGTGGATG
GGG
>AfB28-mq1_5h02.q1c LEN=598 CLIPPED=50:486
AGCGACTCTACCGTGCGTATTAACATGGACTTGATCGTTGATACAGCTTC
AACCCCCAGCAAGCTGACCACGCCCGCCTTGCTAGGCTTGAGGAAGCGGG
TAGTTCCCGTAGAACCGCATTCCGAAACGAGCATCTTTGCTCCCCCTGCT
TCTGTATCTTCGTCCACTGCATCCACCTGGGACCGATCTCTGCGCGAGGT
CTATTCCATTTCCGCCACCGCAGAAGTACAGGACAAGTTCGCATGCGCCA
ACGCTCCGCCTCATGCACTGCAGTTCCGGCAATGGTTTGAATCCGCAGCC
TACCAGAGCTACTTGACCGGCTCTCCACAGAGAGACCACTTGATCAGCCT
CTGCCGCCTGAACGTCCATCGAGCAATCAACGAGAATATTACCATGATCG
GGATGACTCCCGAATGGATGAGAAGCGACGATGCCGT
>AfB28-mq1_5h05.q1c LEN=634 CLIPPED=52:543
CCACCGTACCGTCTCCAAGTAGAGGCTATACAGTTTCTGCACCACATCAG
GGTGTTCTAGGTCAGGAATGAATCGCTTCAGAATCTCTTCACCAAGGTCA
GAAACTCGAGAGTTTACATCCGCAGAGGCGATAAGAGCAGGAATGAATCT
CTCCGAGTCCGTGAAAGCTCCGCTAGTGAGGAACCTCAAAGCTGTTACTT
TCGTCGCGGTAAGGTTGAGTCCGCCATTCGAAGCAGGGTTCCATGTCTCA
TCTGCAGGAAGGCCTTTGCTCAAAAAGGTGTACTCCGCAGGTGATAGCCC
AGGACATGTGGTTGCACCTTTTTCTGCAGGGTACAGAAGAAGTAACTTCT
CGAACCACGAAGACAGAAAACTCCTATCCTGGTCAGAAAGGCAAAGCGTT
GACTTCAGCCGTGTATCCTCTGTACTGCCCTTTGGAGGTAGATTGAGCAA
AGGCAGAAGCCGTAAGACAAGGTTGAAGATAATGGCACCTTG
>AfB28-mq1_5h07.q1c LEN=627 CLIPPED=30:363
TACTAAACGCCGGAAGCCCGGAAGTGCAGACCAGACAGTTCGAATATGTC
AACCCGCATGGCGCAAGGTGAAAGGGCATTGATCCGTTTTTGGCGTTGGA
TAACCCCAAAAAACTTTCAAGAAGAATGATACCAAGGCAAGAATGATTGT
TGCCGAGCGGAAGTGATATCTCCTTTGTTCCATTTCCAGGAAAGTCAGCT
TTTAAAGTCAGCTTTTAGCCAAATCTGCTTCCAACCATGAGAAATCCATG
GCTTCCATCATCCCACAATCCGGGATATCTTGATCATTGCGTTGGAAGCA
CTCCAGCCGCAACCGGAGGCGGGGGTGGGTATTG
>AfB28-mq1_5h08.q1c LEN=636 CLIPPED=50:533
CCAAACGAATTCTTTGTGCTTCCCAGTAGTCGTTCCTGGGTGCATGTTCA
TTCCAATTTGTAGGACCATGGAATCTCAACTGGCTCCATCCCCAGCCAGA
ATTCCACCACGAATGATGATCATCGAATGAAGATTGTGATCGTTGTCGGT
GACCAACTTGTCGATCTCTTAGCTTCGAAGGACCATGGCGCAGATACTTT
TCCAACCTCCTTCTTTCGTCAGAGCTTCTGCTCCCATATCGATGGTATGT
TAATCGCCATATCCCTCGGCTCTGGACTGAGGTCGTGCTTGGCACTGTGA
GGTAAGTGACATATGGGACTTGAGAATATCTTAAAATGGCTCTCGAGCAC
CTCAAATGTTTAGGATTCGATAGCACTAAAGTATATGCCATTTTGAATGT
TCCTTTTGAGCTAACTGGATTAACTTATCAGATCTCTCAATAATGAAGGT
GCAGTCATACCTGACTGTGTTATGACAGTCAACG
>AfB28-mq1_5h09.q1c LEN=188 CLIPPED=74:144
GTCTGGCCCGGGCACGTCAACGCCTTGGAGAGTGCGCAAAATTTCGTACC
AGGAAGATAAAGCCCATTCCC
>AfB28-mq1_5h10.q1c LEN=642 CLIPPED=38:512
GGTGCCTACAATCCCTATCCAGNATGAGACCTAGGGACTAGGGTGACATG
TCAATATTCGGCTAGAAAGTACGATCAGCCAGCTTACTCTCGAAGGCTAT
ATAATCATGATATGTATTCGAAACGGTCTAGATTCATTTTGATTCACAAC
GCGAAGGGTTGCAGTCTCTTTATGACACGATTTGNCCGTGGCCAATCACC
GCATAATATCTTGAAGTTCCTTCTTCCGCTTCAGGCGCTCGCGTTCCAGT
TTTCTGAACAGCGGGTGGTGGCCTGCTTTGACCTTCAATTGCTTGTTCCT
ACTCTTGTTGTACTCAATATAGGCCATGTCTNCGCCACCAGCCAGTCCAC
TAAGAGTCGCTGCGCTCCTCTTAACACCACCCTTGGCTCTACCCTTCGGT
CCGCCAGAGCGCTCCGAGAAGAGATCGTTCGTGACATTTTCGACCTCGGT
AGACGTCTCGATCTGCAGCATGACT
>AfB28-mq1_5h11.q1c LEN=626 CLIPPED=53:400
GGCTGTGCCCATGGCTTCGGACCGAAATGCTAACGGATGACATTCTGATT
AGGACTTGAGTAGGAATGCTTGATTTGAATGTTGATTGATCCATACATTC
AGCGAAATTCCACTTGTTTATATACACACCTCTTCATTTCCATGTTGTTC
CATCTTGATATCTACGAGCTTGGTTGCCAAGCGTTGTTTTGTAATCACGG
TGGGAACATTTTGTATTTGACAAATTAACAATAGATTGCCAAGTACTTTG
GTTCACTTCGCATACGGTTTAACGTGTTGAACCAATCTAGAGATATTCAG
GACAAAAATTGTAATTTCATGTGAATATGCAGGAGTACTTGTGGTTAT
>AfB28-mq1_5h12.q1c LEN=630 CLIPPED=40:585
ACCACCTAGCTAACGTCTGTGTAACAGGTTAACCCCGAAATCGTCGGCGG
CCTCGTCGTGGAGATCGGCGATCGCACCATCGACCTCAGCGTCTCGTCCA
AGCTGGCCAAGCTCAACAAGGCCCTTACCGATGCTCTGTAGATTATAAAA
TAGGCTAGAATTTGATTTCCCCCTTTGACATGTATCGTACAGTCCTATAG
TCGCGCGTCGTCCCCGCGGCTTCCAAGAGACAATCCTCGAGTTCTGGAAA
GCAATGAATGGACAGGATAAGAGTTCATTTTCACTTGATTTTTGCATTGC
ATCTTTTTCTTTCTCTCTCTTAATATTCTTCTAGTGAAAGCATGAAGGGA
AGGGTCTGAGGTGGATGAGGCAGTGAAAACATGTAGATATCCATGCTATG
CCTCGCATCTTGGTAGATGTTCAATCTCAAGGAGCCGACATGCAGTCGCG
AGATTTCTGCCAGTATATCTATTAAGGGACATGCCATGTATCACAACAGC
GTGCCACATGTCCAGGTATAGTGCGTGGCAGTTTTACCGAAAATCG
>AfB28-mq1_2a01.q1c LEN=705 CLIPPED=69:288
AACTCCCCCGGGGGAAAAACCCGCCCTAGATTCGTCTCAGGAAACAGGGC
GAGTCGCAGCTCAACGTTGAATCAAATAAGAAGAATAAAGGAGCACCAAC
AGCATTTTATACAGCTAGAGAAAACAACCCAGACCGCACCACTGAAGCAG
AAAGCAGTTGGGCGTTGAGTATCCCTATCCAAGATGATTCCAGTCAATCA
GCTCCTGTGGCACCCGTTAG
>AfB28-mq1_2a03.q1c LEN=712 CLIPPED=54:410
GCCCTCGAGCGCTATCCACAGATTGATGTCATCGGCACGACACCCTACGT
TGAATCGAGTACGGACGCTGCGAGACGAAACATTGGCTGGGCGATCGAAA
CCGCTGTCAAACTGGACAAGCATGCCGATTTCCATCTAGACTACAGCCTA
GATAGCAGCAAGGAAGCTCTAGTGTGGTATGTGCTGCAAGCACTTCAGCG
CAATAACTGGACAAGCCAGTCAAGTAGCAGACGGGTCATGTTCGGGCATT
GCACCCGCCTGACTTCCTTCACTGATAAAGAATGGTCGGATTTGGCCAAA
GAAATTCGTGACAATGACCTTACCGTGAGCTATGGCGGACTACCAACCAG
CGACATG
>AfB28-mq1_2a04.q1c LEN=693 CLIPPED=49:419
CGCATTCAGTTTACCGCCCGACTGAACTTATCTGAAGTAGGGGGCGAGAC
CGAGCACAATCAATGTCGTCGCCTCAACCACAATCAAGAAAGAGGCGATA
CAGNGTCTCATTATCCTATCATACTGACTCTTCATTCTCTTCCGGTGGGC
GACAGCGCTCTCTGTCGAGGGAATGGGAGACAGACAGAAACACAAGACGA
AGACGTNGGGAATCTAGCCCTGAAGAGTGTGGTCGACCTAGGAACATTTC
TGAAGACGGNAGCCGGAGGGGTAGGACACGATGCTGAAGTATGGATCAGA
GTCGAATTGCCAAACAAAGGCCGTGCGCGACTCCAGATACAGTGAAGGGA
CGTGGCCATCCAACAAGAGAG
>AfB28-mq1_2a07.q1c LEN=758 CLIPPED=47:205
GCCGAAACTGACACTGACCTCTCCTTAAGCTAGGGGCCCCCATTCCTGCT
GGATATCCACACTGATATCCACACTGCAAGCTTATTATACATTCCTTTAA
GCTAAGTGTAAACTGAAAATATGTAAACAAGCATTAGAGGTAGGGAGTAA
TGAGTGGAT
>AfB28-mq1_2a08.q1c LEN=791 CLIPPED=53:299
TTGTAATGCGAGTTGTATAAACATACAATGCCATCTGCCTTGCGGAAGCG
TCTCTTTGTGGGTTTCTTCAAAGCCTCATCCATAGCACGATCAAGAGCTC
GACGACGACCTATACGTCCATAATGTCAGTTGTGTGTTTCACCCTTTCAC
CTTCAAGATACCTAAGACGACATACGCGTAGCTTGGTCCAGCAACTCCTC
ATTTTCGGGAGTGGCGAACCTCTTCTTTCGATCTGTGCGACGGGACT
>AfB28-mq1_2a10.q1c LEN=826 CLIPPED=80:124
CATCAGCACCTGTGGCAAGAAGATGGAACCGTCTGCTTCGACCAG
>AfB28-mq1_2c01.q1c LEN=706 CLIPPED=70:403
CCTATGAATCGAAGCCTACTTATCCAAGCTGAATTGATGGGTTGTATTGA
ACATTGAGTAAGCAAGGTGTTTCGGTGGCCCGATTGGTACCTCATGAAAT
TTGGATCTGCGAACTCTATGGAGAAGTCTCGGAACTGTTACTCATTCGGC
CATAAATCGTGGAATTTCTCGTGTCCGTGAAGGGAACTAAGCATGACCTA
CTCAGTCTCCTTGAACAATTATAATAAATAAAGACATCTCAAAAAACTAA
AACATTTGCTAATTCAAAACTTCAAGAACAGGTAAAGAATCAATGTGTTC
TGGACAATGGATTGTTGGTTAATATACTACTACT
>AfB28-mq1_2c02.q1c LEN=708 CLIPPED=42:470
TAGCACCTCGCTGCGCCCATCAACCCCCCAGTCCGTCGTCCGCCACGGTC
TATCAACAGGTAAAGGCTCCGGATCAAACACGTCAAGCGCCGCGCCCCGT
ATCCGACCCGCGTTCAGCGTCTCCAGCAGCGCCCGCTCATCAATCAGCGG
ACCCCGCGAGGTATTGACGATCATGGCGTCCGGCCGCAGCGCAGCCAGGT
CCTCCGCCCCGAGGATGCCCCGACTCCGCTCAGACAGCACATAATGCACG
CTGAGCACGTCCGCCCGCTGTAGGAATTCCCTCTTCTCCGGCACCGCCTC
GAAGCTCCCCGCCGGTAGCCCCTGCGCGGTCGCCTGCTCGTCTGCCTTCT
CCTGCGTCAGATTCGCAGACCATGCAATAACCCGCATACCGAACGCGAGG
ACCGCGATCCGCCCTACCTGCGCGCCCAG
>AfB28-mq1_2c10.q1c LEN=732 CLIPPED=55:415
ATCCCTAGCTATTTATGTAAGCTCAAGAATGCTGTGCCTAATAGTACAAC
ACACTTGCATGTGCCATTTGCTTGCCCTCCTTGACTAGAGTTGTTGTTTC
ATGCTGGAGCTACAGTAGCATCTGGTCAACATATCATCAATGACAATGTC
AGCCTACTTTGTGGGCAATGTTCGTTAGATAATAATATTACTCGAAACCA
TTTTCGAATGTAGAATTAAATAGAGTGAGACTATCATCTGCATCGTTACC
CTAGGAAACCCTGGTTGAACAAACCGGAATGTCTGATGAGCCACTTGCTT
TCCATCAGGCCAAAAGGTGCTATAGGCAAAGGCTCTGGAAGACAGGTGAG
GGTGCCAATGC
>AfB28-mq1_2c11.q1c LEN=749 CLIPPED=50:534
GTACCGGCGACACGACCGAGTCGGTGACGCAGACGGAAATCGGCCGTGTG
GGCCACCTGAACTGCTGGGAGAACATGAACCCGTTCATGAAGGCGTATGC
GGCCGCGTTGGGCGAACAGGTGCATGTCGCCGCTTGGCCGCTCTACCCGG
GCAAGGAGACGCTCAAGTACCCCGATCCATTTACCAATGTGGCCGAGGCG
AATGCGGACGTAAGCAATGTGCACATCTGGGTATTCCGTCTCTGGACTAA
CAGCGACCCAGCTGGTCACGCCCGCGTATGCCATCGAAACAGGGACTTTC
ACTCTGGCCCCATGGCAGACCATCACCGCCGAGGGGCTCAAGCTCAACAC
GCCCCCGGGTAAGGAGCTGGAGGACCCTCATATCTACAACGGCCATGGTC
GGATCTTTGGTTCAGACGGACAGAATCTCGTCGCGCATGCAGACAAAGAT
TTTCAAGGCCTTTTTTTGGTTGACGTTAGCAGAGC
>AfB28-mq1_2c12.q1c LEN=759 CLIPPED=57:527
ATGTGCTTGGTCTACATGGGATGTCAGATATGTATGTACTTCCAGAGAGC
GTCAAGTTTGTGGCCCTTGAGGCTCTGGTGGACGTGCAGCAGGTAAAGCA
GCCCATCATCCTCACGGATCTCGATAATCAACCCCTATATCATCAGAGAA
TTAGAGCGTCTTGATGCGCGATATATGACTGCTCAATTACGAAGCTCGTT
CTTGATATGGTAGATGCTACTAGCTGTATATGTAGACATGCATATGGTCT
AACCTGAATGGTCATGGCCAACTTTCCCGACGCCCATGTATCCAAATACT
GTCTCTTCAAGGGAAGGCCAGTGGGCGCAACAGTGGTCCGTAATTGCGCA
TCTGAAACTCAGTAGAATTCCCTGCTGACCAAGAGGCCATTTGAATATCG
GGTGGGGATGTATAAACTGACACCTCCGTAGCTGGCTTGCGCATGGACTA
CGTAACTATGAACTAACCACA
>AfB28-mq1_2d03.q1c LEN=799 CLIPPED=74:100
TGTATACTCCTTTGCTGGGGTCGGAGG
>AfB28-mq1_2d10.q1c LEN=733 CLIPPED=48:220
TCGGTCGCGACGGTGTTCGCCACTGTTCGAACCTCATCTTCCTGGGCTGA
TTCTGGGACCTTGCCTTGGAATGAACCTCCCTTAGATTCCGTAGGTGACA
TATTTAATCGCTCGGATCGGCTTGGTTTGAGTTTGAGACGACCTTGTTCT
AGTGCACGAAGAAGGGTACCGAC
>AfB28-mq1_2d12.q1c LEN=746 CLIPPED=52:418
TTACTTCCTCTAAAGACCGGGTTTGACCAACTTTCCGGCTCTGGGGAGTC
GTTGCCAACTCCCCTGAGCCAGTCCGAAGGCCTCACCGAGCCATTCAATC
GGTAGTAGCGACGGGCGGTGTGTACAAAGGGCAGGGACGTAATCGGCACG
AGCTGATGACTCGTGCCTACTAGGCATTTCTTGTTGAAGAGCAATAATTG
CAATGCTCTATCCCCAGCACGACAGGGTTTAACAAGATTACCCAGACCTC
TCGGTCAAGGTGATGTACTCGCTGGCCCTGTCAGTGTAGCGCGCGTGCGG
TCCATAACATCTAAGGGCATTACAGACCTGTTATTGCCGTGCACTTTCAT
CGGCTTGAGCCGATAGT
>AfB28-mq1_2e01.q1c LEN=669 CLIPPED=49:440
AACGGGACTTTCTGGTATAGTCTAGCTTTGTTGAGCCTGACCGGGCTCTT
TGCAATCTTTGACAAGGAGCTACAGCCAAGATTTATCAAGAAATGCCCTG
ATCACGATGCCTTCCACCAAGTTATGCCATGATACTAGGCTCAGGATATA
GTGCCAATCTCAATAAAGAAGCTTACAGACAAGAAAGACTATGACATCCA
ACTTCAACATGAATTTGAGTGAGGAAACGATGGGCTTAGGAACAGAATCC
AGGCTACTGGGTGGGATCACCATAAGATTCCTGCTGTTTTTCTCTTTCAA
GACCTTATTGCACTGCTTTATCTAATAGCCGCAGGGCTTTTTCATTCTTA
ATTCTCAAAACCTGGTGTCTAACGCGGCTTTTACTAATGAGC
>AfB28-mq1_2e04.q1c LEN=788 CLIPPED=80:120
CCAGGCGGTTATACTGTCGCGACACGCGCGCACATGGTATT
>AfB28-mq1_2e10.q1c LEN=795 CLIPPED=47:310
GTACGACAAANAAGAAGACAAAGAAAAGGAGAATTCACGTTAAAGACCTG
TTCCATGTGTTGACTGTGCAAGAACTGAAAGAGAACAAGTACCGCATCCC
GGAGGAGAGATGGAGATGACTGAGCAGTGCAGGCTAGGATGCTTGATTCT
CCCATCTTGACTATGAAAGAAGAACCTTCACTGTCATGGAAAACCGTCAA
ATTAGATGAGACGATTTGGCTGAGTCGTTAGATGCCCATATCGCATCGTC
AGGCAACGAGCGTT
>AfB28-mq1_2f10.q1c LEN=764 CLIPPED=45:284
GTCTGTCCGTATCAGCGNTGTCATGTAGGTGAAGTAAGCCGATAGCACAC
GAGAACTAATTGCTGCATGATGTCAGCATCATAGCATCATCGGATATGTA
ACGATCAGGCCACCATGGGCTGATCACCATGTGGGACATGCCCCATACCC
GCTGACACCTGATATGCATACACACGCCCCCTCAATAACCGGGCGAACTG
TATTGAGCTACTACAAACGAAATGGGATTCGGACCACCAG
>AfB28-mq1_2g02.q1c LEN=739 CLIPPED=54:521
TCACCAGCAGCACCAGGTGAATATCCTCCCAAGCTTGTCGTCAACTACGA
GTCAGACAAGCCTCGCGTCCGCCACTTTCAGCGCTTTGTTCCCGGCCCGG
CAGCCGTCCACAAAGTACGTCTCCCAGGCCATGCTCGTACATAACTAACC
GATGCAGCTGGGTCACTTCGGCCTGTGCGTCCGAAACTTCCAGGACATGG
TTACCTTTTACACAACAACTTTCAACCTCGTGCCGAGCGACTTCCTCTAC
GTTGAGAAAGACGGCAACAAGAAGAACGTTGCTCTCTTCGCGCACATCGA
TCGCGGCGCAGACTACGTCGACCACCACAGTTTCTTCATGAGCACCAATC
CCACCTCGCATGTACACCATTGCTCGTTTGAGGTGCATGACTTTGACACG
CAGAATTTAGGACACCAGTGGCTGGCACACAAGGGGTATGAGCCTGTGTG
GGGTGTCGGACGACACAT
>AfB28-mq1_2g03.q1c LEN=768 CLIPPED=101:124
CCAACGCGCTACCATTGCGCCATT
>AfB28-mq1_2g05.q1c LEN=692 CLIPPED=41:130
TTGCCTCGGGTAGCTATCTTCAATACATTGATGTAGAGGCTTCCTGTCTC
CATTTACGGCGNACAAAGGAACACAATTATGTAAGAAACT
>AfB28-mq1_2g09.q1c LEN=795 CLIPPED=32:220
TGGGTATGTAAGGCCTTCGACCATTATGAATGCACTTGGCTTTTTGATCG
NGCAATCTATTATTCATTGCAACTATCGAAACTTAGCTAATTGCTGNGGT
CTCAATTTAGTTCAATGTCGAAATCGAAGATACGGACATTCTCAGGGAGC
AACTGCGGATATGGAGGACATGCGATGCAATTGAAAATT
>AfB28-mq1_2g10.q1c LEN=761 CLIPPED=46:423
TTCTGTCTTTACTTCTTTTGTCTTTCTTGTTTCTTCGTCCAAGCGTGATC
CTGGCTCAGCTAGCCTAGGGCCTGGCGGCTGCTGCCAAAGATATGAGCGC
CGAATCATATCAAAGATAGCGCCAGTGAAGTGAAATGAGATGGGAAAACT
TGGCCAATAAAGAAGCCATTCATTTCCGCCAATTTCTAAACTGGATGACC
TCCTTGCAGATCCGCATGTTTTGGGCAGTGAGCCCGGCCGATCCCTCGGG
AGCGGCCCTCTGAAGAACCAAAACCAGACAATCTCAGCAGGAAGTATCTA
CTCTGGGGGCTCGACCCGGGGTCTGCTTACTCGTCCTGCTTGCTCTGTCA
AATAACCCATGAGTATGATCCGTATGGT
>AfB28-mq1_2g11.q1c LEN=766 CLIPPED=54:340
TGACTGGCGCATTGGGGTTCGTTGCTCTGGGACTCCTGAATCAGCTCCCA
GTGGGAGAGTAAATAAGCATTGGCCCCCGCATCAGCTGGTTACGTGAGCG
GTCTTAAAACAATCCGGCTGTTCAATATTCATCCATAGTCATACTGAGAA
TTGTCGCATGGGGTTGCTTCTGTACTAAAAGCCATAGCAAATGACTGAGC
TGCTTGGGAACATCTGGCGTGGTAAGAACAAGTGGTTGTCATCGGAAGAA
AAGACTGAGTGAGGGGGAAACAAGGGGATTATATACG
>AfB28-mq1_2g12.q1c LEN=776 CLIPPED=55:219
TCGGGGATGGTGGAGGCGACGGTTTCGGGGGCCTGGGTTGTGCCGCGGGA
TTCTGCGAATGCGGAGGCTTTGGCGACGGTGCGGTTGTAGAGGGTGTGTG
TGGACTGGGGGCCTTTTTGAGCGATGTTCTTGCTCATTCCCTGGCTTGTG
TCAGCTTGATGGTCG
>AfB28-mq1_2h03.q1c LEN=810 CLIPPED=64:159
TGAATTGCTTTTTCAGTGAATCATCGAGTCTTTGAACGCACATTGCGCCC
CCTGGTATTCCGGGGGGCATGCCTGTTCGAGCGTTATTGCTGCCCT
>AfB28-mq1_2h04.q1c LEN=733 CLIPPED=43:467
TAAAACGCGTTCTGTACGCATATTCTTATTAGTTAGATTAAAATTTTAAC
TATATAGATCTATACTACTCCTTCTTCCTTCTATAGTAATTCTTCTATAG
AATCCAGCCTATCTTATTAAATTAGAAGCCTCTAAGGCCCTATTAATCTA
TCTAATTAAAATAGATATTAATATTAATATTAAACCCCACAAGGTTATCC
CTATTCTTAAGGGCGAATCTAACGACTATCTGAATAGAAGGACTCTAGGG
ATACCTGTATAGTTATAACACTAACTATTAGAAGCTTCTATAATAAAGAT
ATATTACCCTAAACTAACTAATACTCTATAAAATAAATGAAGAGCATATA
TACTAAAGTCTGCTATAAAGACTTAGAGAGTAGTAATCTCTTAAGCCTTA
GTAAGCTATTAAAAACCCCCTAGCT
>AfB28-mq1_2h09.q1c LEN=751 CLIPPED=44:306
TGATCCTGTGTTGTAGACGAGTCATATCCAGGCGCATTATCTTACTCTGG
AATGATCTGCACTGCACTGATTTGGCCCCCAATCGCGAGAGAATCATCCC
TCCCCGTCAGACGCACACTGGCGGATGTTCGATAAGGCCTTTCAGGGTGA
ATGCTTTAAAGCCAAAGACGTGGACTTTTTTGGATTTTGCTCGTTGTCTT
TTTCGGAGGGATAGCGTATACCCGTCTTGCATCTACATGCTGGATACCCA
AGTTTCCAAATTT
>AfB28-mq1_2h10.q1c LEN=757 CLIPPED=45:512
GCTGTCGAATCCAATAACTTCAGGGACTTGGCAAGTAACGCCGACGATGA
ATTCTCTAGCTTGCAATTGCAGGGAGGGGACATTACAAGACAGGTTTATA
GGTGGGCCGAGGATGCCGAAGCCGGGAATTCTGTACGAAAACATCTACGA
AGTAAGAGTTTTAGTCTCAGTAGACCTGCGCCGGAGGAGGAAATTATGAA
CATCAATACCATCCGAGTCCCAGGAGGATTCAGAAGAGACTTCATACGAA
GGACTGCAGGCAGTCCTCATCCTGGAAGTACCGATGGCCGCACAGGAGCG
CCAGCGACTCATCATCAGCTTCATACCAGCAGCTTCCTGGAGTTTCTCAC
CTTGTACGGCCACTTCGCCGGAGAAGAGCTAGAAGAAGACGACGAGGTTC
TAGGGCCCGATGAGTATTTGTTCTGAGAACCATGGGACGAAGCAGAAGAT
AGAGAACCTGGAGAAGAC
>AfB28-mq1_2h12.q1c LEN=777 CLIPPED=47:384
TGCGTTGTTGCCCAACGAGACGGCCCAGACAGTCCGCGGTTGACCCCAAN
ATCACGGTCACGATCAGCATCACCAACGGCGATCTCAAGTTGGTCCAGCG
CTTCTTCTGGGATTTGAACCACTACTCCTTTCTAGGCGGATTTGCGTTTG
AGCCAACTTCCGATCAGACAAACGTTTTGCCTCTTTAGATCCAGGTGTAC
TATGCTGGTGCTCACCTCGAGATTGTCAAAAGAACCTTCGATATCCTTTC
ACAACCGGTGGTTCGTTGAAAGGGGCAAGGCACTGGTTCCGTACCTGGTG
CGATCCCTCACAACCCATCTCAAGGCCTTATCCGAGGT
>AfB28-mq1_6a02.q1c LEN=613 CLIPPED=48:536
GAGCGCGATCATCTGCGGGATAATGTGATTCCTCAATTACAACAGCAACA
GCAACAGCCGCCGCAGAGCACACCCGCCCCCGAGTCCTCGGAGATTCAGC
GATTACTCGGCGAGATTGAGGCTCTGAAAATCGAGAATGCCTCGCTGGCG
CAACTGCAAGGCAGTCGATTCGCGTCGATCGCCGAGGAAGGTGGTCTGCC
CCAACGGAGACCCGCGGGACTGGGTCTGTCCCGGTCAAATTCGCTGGCAC
GGCACTCGAAATCGAGCGGTGTAGGTGGGCTGTCGCGGTCCAACTCGTTG
TCTCGGTCAAATTCCGTGTCGACCAAGGATCGCCCGGATCGCGAGACGTT
GGCGGACCGTATGGAAGATGTGGAAGCGCAGCGGGATGCGCTGCACCAAG
CCCTGCGGTATCTACTTATGAGACAAGAACAGCAGGCTCGAGAGTACGAA
AAGCGCCTGAAGCTCATGGAGTTGGAGCTGGCTCGTGCC
>AfB28-mq1_6a04.q1c LEN=640 CLIPPED=63:458
AACGGATTAGGGCTGTGGCCCTGGAGTAATCCAGTGTCGTTGGAACTGAA
TCAAAGTCCACTCGCGGGAAAAGCGTGTATAAAATATTCGGCGGTCGTTT
TCCAACGGTTCAATGGGCAACCTTGGATGATTATTAGGTACGCAGAAAAG
CTTGAGTAGGGCCGGGGCAAGAGAGGGAAACATACCAGGTGAGAAATTAG
AGCTTATGCTGCCAGTGAGATCACGGTACAAATAGAGAATCATTACCTAG
GTATTTCACTATGTAGGTACGTGACCGAGGTATCCATATNCGACCTAACT
ATTACAGGAATCCATTNGGTTTTTCACCAATCAATGATGATATGCTACTT
GAATCACTAAATTACTACCATGTAGTGCTCTGAGCCACGAAGCACT
>AfB28-mq1_6a05.q1c LEN=612 CLIPPED=59:523
TCGAGCTGGTTGGTGCGCACGACAGGACCTGCCTCCATCACCGACGACAT
GTTGTGATACCAGTCGGGACGAATATCCTGCCAATATTAGTGTTGTGCGT
ACTACAGGCGGAGCGCAACGCAACTCACCGGCTCGTCCCAATTGACGGAC
CAACCATAGTCCCCGGGGTAAATGTCGCTGGTCAGTCGCTGCTCATAGGC
GTGAAGCTGGTCAGGTCCACAAAAGTGCATTTTACCAGCCAGAGCAGTGT
GATAGCCTTCGCGGCGCAAATAATGGGCATATGTGGGGATGTCGGCGGGC
AAGTCTGAGGCGTTGTCGTAGGCGCCAATTTTGGACGGGAGCTGACCGGT
CACCATGACGAAGCGCGAAGGAGCACACAGTGGGGAATTGCAGTATGCGG
AATCAAACACCACACCTTCCCGAGCCAGACGGTCCAAATTGGGAGTTTTG
ATAGGAGAGTTTTTG
>AfB28-mq1_6a07.q1c LEN=597 CLIPPED=42:570
CTCAATTCCTATTTCCATTTCTCTAAACACCGCTGTCCCCGCACTCAACA
TCCCGGATAAACAATTACAATGAGGAGCTTAGCTTCCTTTTCATTCCTCG
TCGCTGCTGCTACGGCACAGTCCGTGATAGAAAGCTCTAGCTTTGGTTAT
GGTCATACGTGCGTGCCCCTCCCACTACGCATATATCACTCTTTTCTAAT
GGGTTCCTTAGTATATCGCCAGACAGAGATTCCATCCCTGGTTGGCAGGT
TGGGGGCGAGGGCCATACACCTCAGATTGTGCGCTTTTTTATGTCCTTTG
TTTGACATTTGTCAATTCTGGAAAGCTGACCGGATCTTAGCTTTCCAACA
AAGTCATTTTGACTCCCCCTTACCCAGGAAACACGAGAGGTTATGCCTGG
TCACAGTCCCCGTAAGCACAACTCCTCCCTCAATTCTCTGCTCACTCCTT
CATGTACTGGCAGCTGACCAAGCTACAGCCTATCCCATCCAGAATGGTCA
GCTGAGTTTCAGTTTCGAGCCACTGGTGT
>AfB28-mq1_6a08.q1c LEN=610 CLIPPED=51:610
TATCTACCGAGTAAGCTAATCATGCCGACTATTTCCTCCCGGTCCGTGTC
ATCGCGTGCAGCTCACCTGTCCGGCGACATCGCAAAGCCTGATGATGATT
GGTCCGGATTGACTGATCCTGTTGAACGGCGGAGGAGACAGAATCGCATC
AATCAAAGAGCTTATCGTAAGTCAAGCCATCCCTTCTCATTTCAAAGGAC
GGCGTTAGACTAACGGAACGTAGGGAGACGAAAGCAAGCTCAGCGACGAG
CACAAACAAGCCCTTCCAGCTCGGATTATTCCCTCCCCACCACCCAGACA
CCACCCTGCTCGTCCGCAACCTCCATCTCGAGCACAAGCCCAAATAATGA
AACTTCGCTAGTCGCCAACCAAAACTGCTCACTATGTCTGAACTGCAGTC
AAGTCCGCCAATACCTCGACACATTCGTTCGCACCGGCTACGAAAGCTAC
GTGCTCGGTTTCCCAACCTCCGACCACCTGTTAACCCTCAGCAAAGTCAA
CGTCTTTCGCGCCTTCGTCAGCATCATGTCGCTACTAGGAATGTCACACA
CCGACGACTG
>AfB28-mq1_6a09.q1c LEN=600 CLIPPED=52:303
TACTAGATAACAGTTGAACCTTAATGGCATTACCCTATAGGCAACAGGGG
TAGCAGGGGATTGATAAAGATGCTTTATTTAGAAGAGTCTAGACCTATAT
AGACAGGAGATTTGCAGACTTTTCTACAGAACTATTAGTTAGTAGTAGCC
TCGTAGTATTACTAATGAGATAGGAAAATCAATAATAAATATAGGGTTAA
TAATTAAAGCTTAAATTCAAACTTACATGTTATGAGGTGGAAATAGAGAA
AC
>AfB28-mq1_6a10.q1c LEN=616 CLIPPED=55:105
CGGCAGCCGCATTGAAGAAGTGGTACATCAGCATGAAGGTGAAATAACCC
G
>AfB28-mq1_6b01.q1c LEN=605 CLIPPED=49:350
TGAGGCTATATGCCGCCTCTGATTATAGTCTCTAGATAAAGTCGGCTGTC
TTGCTTTGCTTTGTGTCGGATTTGATGACCCGTATCGATCAAGATGCCTT
GTTGACCTCCCTCGGCAAGAATCTTGATTAGAGCCTGCTCGATGCAGAAC
TCTCGCGTCATCCGCATGCACGGTGGAAGTATCCGGCGAAACTTGAGTTT
ACCCACCGGCGAAAAGAGAGAAGGTCTCTACAATTCTTTACGGCCTCAAG
GCAGTGGGAATGGTGATATAGTGGGAGTAGTCAACGTGATATGATCGTGA
TG
>AfB28-mq1_6b02.q1c LEN=595 CLIPPED=25:533
TGCGGCGCTGGTAATCCTCTACCAGTCTGAGGATCTTCGACGTTGCCTCA
TAACCGTCCATTTCCGGCATCCAGAGGTCCATCAGAACGACGTCGACTGG
TTTCATGCGCTTACATCCGCAATCTCCCAACTGATCACAGTCGGAGAGCC
GACTCGAAGCTTTGGGTTTCTGCGCTGCCAAAACATCCTGCATGATACGC
ACGGCTTCCTTTCCGTTACAGGCTTCATAAATATCCTGGTACCCAAGCCG
TTTGAGCATGTTCACCAGAACCCGTCGATTTATCATGTTGTCTTCAGCTA
CCAGGAAGGTGAGCGGGTGCTTCTGTCCGAGCTTCTCATCATACGCATCC
CTGTTGATTGAAGGGCGGATAAATTTTGCGGTGGAGACGGAGCGAACGGG
AGTGGATGTCTGAGACGAAATTTCTTCGGTCAAGCTTGGGGATGGCTGTT
GAATCGGCGGGCTCGGCCGGCGGATCAAGGGTGATAGCATGGACTGTTCG
AGGCGGGAA
>AfB28-mq1_6b03.q1c LEN=623 CLIPPED=55:325
ATACTGAATACTTTAGGTTGCTCGCTGATGTTGAGGAACTGATTGACCAG
ATTGTGTGGGATTGGGGATGGTTGAACACTTCCGTTCCGAGGCGTGCTAC
CTGGCCAGTCATGCGGAATTTCTTTGCTAGTCAGGTTATAGGTGTCCCCT
ATGCTGACGACGTACATCGTTGTGCTAAATACCGGAGCGGAGGAGTTGAG
AATCTGCGGAACAGAACGCGAGGCGTATACGGCTGCCGTTACAGGATCGC
ATAACGTTCTAGCGATGCCAT
>AfB28-mq1_6b04.q1c LEN=615 CLIPPED=45:555
CTGTAGAATAGCACGCTTACTCTTGTCATGTGTTGTTGCCCAGAAGTCCA
ACTTTGGAAGATACATCCCAGCCAGAATCCAGCTATGCTGAGAAATATTC
TTGTATATAGTAGAAATTCTATAGCCTGCACACTATTAACCAGTGTAGGA
GACTTCAGCACTGTATTATGTATTTTATTTTAGAGCATACTCATTATATG
TATGGTAGGCGCAGCCAGGGTGCTGGATATAGGTATAGGTTAAGACACCT
GAGTGGATCCAGGACGTTGAACCGCGCTATACTAGTGTTAATGTTCAACT
TACCTTCATCACATTGTGGACCCCTTACTATTTTAAAAAGGGTCTGGCTT
AGCAAGCCATATTGTGCTGGCCTTAGTCCCAGTTGAATAGTTGTAAGAGC
TGCGTATTTTGCATACTACTATGGTAATTGGGAGCAGAGTATAAAAGAAA
CGAACAGAGCGCAATTGCAAGACCTATTTCACTGAATAGTTGCTCCTTCT
NTACTACAGCA
>AfB28-mq1_6b05.q1c LEN=605 CLIPPED=49:591
GGCCAGTGGATGATTGGTAGAACACAATGAATGCACGAATAATACTGTGC
GAGGAGGTGATTCGCGACGTCTTTCGGAGGGAGTCGAGGTGGATCAGCAG
TTAAAAGCGACTTAGGGCCGGGCTGACGATACGGGCTAGGTACCTTGAGA
ATCCCTCGTCCGTACTTTCGCAGATTGACTCGAGCCTCGCTGAGATCCTG
CAACACTGGCGCTTTTGGTCTTCTGGAGGGACGATACCCGATGTCCGGCA
GCTTCAATTGCGGTTGTCCAGTGCCATCGATTTCCAAATCCATAAGATTA
TCAGACCTCAGCATACCCGCTCGCAGTTGCTGAAGTTGCTGTTTGGTCGA
TGAAAGCTGTTTTTCCAAATCCTGCACTTGTCTACTTGCACGTTAGAATC
GCAGGACTTTTCCGGATGGGAAGAGATCGCCGTAGCCACGAACTTGATAG
AAGACATGCGTCTATTGGTTTCCTTGGTGAACTGGCATCGCACTTTTCGA
TTGGTACATTCCGTACAACTGGTCGATTCTGACGCATCACACT
>AfB28-mq1_6b06.q1c LEN=613 CLIPPED=51:613
TTGATATGCTCCAGTGAACCCAAGCGTAGTGATAGAGTCGGTAGTTCTGC
GCCTCTGGAGGTATGCGAGGACAGCACCGGCACAGCCAATGGTAACGGTA
TTCTCCATATCAATGGAGCTTGCCATGTGCAGAAGTCTTCCCTCCTGAAG
TGTAAAACCCAAGCTCTCCGCACCCAGTTGCTCCGGGTCAATCAGTCCAT
TATGAGGAACAAAGAACTTAATCCGTTGTTCGTGAGCTGACGGAACCTCT
AGAGCCGCCAATTTAGCTATAGCATTGGAATGGCCGAATTCTTGTGACGG
GCGTATATCGAGTTGATAAGGCAGGTAACGATGAATGCCTACAGAGCTAC
CAATTAGCTATATGTAAACGCAAGCTTTATCATAAACTAGCATACCATCT
TGTCCGGAGCTTTGTGCCGTATTCAAGTAATCAACGCGAGTTGAGGTAAG
GAGCACAGTGGGGTTCGTCTGTTCAATCACTAGCCTGTTGTCAGTGCTTT
TTCTTCAAGGCCAAATGGGGTATGATGACCAACAGCTATCAATTGCTTCA
TTACTTGAAGATC
>AfB28-mq1_6b07.q1c LEN=608 CLIPPED=27:522
CGGGTCACTAACCTTGCGCTTTTTATTCGAAGGCCGAGAGGGCGATGAGT
CCGGAGCCTCCGCGTCTGACGTTTCCTGCAGTTGTATTTCCTTGCGCCGC
GCGCGGCGCCGATTCGATAGAGGCATTGCTGTTCGATATCGTTTGCTGAT
TTGTTGTGGCGTTGTAGACAGAGCCAATGTAAACAAATATGGTTCACAAG
ATTGACTATCACCCACGAGAAATAGGCGTACTTTGTTTTCGACGATCTCT
AACAACGGCGTATGATGCTGTTTAGGAAGGACGAAAGCAGAGTCGGATAG
ACGGAAGCAGAGAAGCAAAAACAGAGAGGCGACCAAACGAACAGAAGGGA
AAAACCTAAGCCGGGAAAATCCCTGTGTTCGTCGCAAACTCGGATGAAGT
GCGTGAGAGGAAAAGAACCCAAGGAACTGATGATGGGTTTGCCACCACGC
AGAGAAAGCGACGCGATCTGTGAGTGGCTGGTGGGAGGGGTGCGAA
>AfB28-mq1_6b08.q1c LEN=601 CLIPPED=27:572
GGTTGTCTGGCGGTGCTTGACTTCTCAACAGCAAACAGCTTACGTGACCA
CCTAGTGCCACTGCCTACCCAGTTATATTCAGCACAGTTTCGGGGTTGCC
TTAATATGGAAAGTATTGACAAAGGATTTTGAGGGCTATGGTGCGATGTT
GTCGGACTTTCTGGCCAACGAAGTATTGCATGTTACCGGCGAGTCGGAGA
GCAGAATGCAGAATGTAGAACGGAAGATGATAGTTGATATTGGACATAGA
GACGAAAAGACTTTTGTAGCCGAACAGATGCGAGACTCCAAACTCCTGCG
ACAATCCCTTGATATCTAGTATGCGAACACCATATATGATCCTGCCTGTG
AAAAAAACTTCTATCACGTCGTAAACAGGGTATCTTCCTACACAAAGGTT
AGCATTCATATATGATCCCAAATAGCTCTAGTCAAGAGATAGAGCGACGT
ACCTCTCTCAGGTATTCTCCTATATCCGCTTGCCGAAACACGGCGATCGC
AGTGGGATCCAGCTTGCGGATCTCAGCGGTGGATCGGGCAGTAACT
>AfB28-mq1_6b09.q1c LEN=627 CLIPPED=30:574
ACACACACACACACACACCCACACACACACACACACGCACACACACACAC
ACGCACACACATAACATAATGAGCATGCCTACCCACAACACAATGAAGAT
GCCTACCGCCTAAGCATCGGTCTTGAACGATGTCAACCGTGCCTTGAGCG
CTTCCTCGGGTTCAGCGGCGTCGAGCTGCCGAAGAAAGCCAGATCCGACG
TCATAGATGAGCCCGTGCACCTGAAGGCCTCGCTCCTGCATCGCCTCCAG
CACGACGCTCTTCTGCGTCAATGCCTTCAGGCCCTCCTTGACGTTCAACT
CGGCCAGCCTCACGACGGCCTCGTCCCGGGACAGAGATTGCAGCTCAGCG
AGGTGCTGCTCACGGAGCTGACGAAGGGGGATCAGCCAGGGGTCGAGGAT
GCCCAGGCCTNTGTTGCCCAGGGCAGCGGCTACGCCTCCGCACTTGGTGT
GACCACATATCACAACGTGCTTAACGCGAAGATGACGCACGGCAAACTCG
ATGACGGCGCCCGAGCTGAGATCGGCAGGGTGGATCACGTTGGCA
>AfB28-mq1_6b10.q1c LEN=615 CLIPPED=43:564
TCGGGTCAGACTGTCAGACCTTATGGTGTTCCAGATTTCAATCGTTGTAA
ATAATACCAAATTATCTGTCCCTACCTGTGTATTGTTGTTCAGGTTGCAA
CCCGAACTGTAATTCTGTAAGCACGCCATTTACTCGGCTTTGACTTGAGG
CTGAGGCATACTTAGTTCTGGTTTCTTAACACCTCGATTATGTTGCATAT
ATGTGGTAAGATCACCCGCGACTGAGATACGATTCGCATCTGAGCATGCA
TTGGAAAGTTGGCTGTCTTAAGTTGTCACATCAGTGACGGACAAGCCCTG
GGCAGAAACAAACCATGTCTCAGAATGCTCCAATCGAGTCTCATCCCAAC
TCCTCATTGTCTCCACTCACTCTTTGCCCTGACAATCAGGAGGAAATAAT
AGTAACACTTAAAATGGAGATTAACACATGTATCTCTCGATCTCAGCTTT
GGTATGTTCGACTCGAAGTATCATAGAATATCAAAAGATGCCATTATCAT
ATTCAGTACAAGGACAGGAGTA
>AfB28-mq1_6b12.q1c LEN=597 CLIPPED=29:460
ACTACGTCGTGGCCGCCGACTTGCCAAGGCGCGCAAAGGCCACGGACGAT
GAGCACGCCATGGGCCTGAGGGAGGGTCTGCGCAAGTACCCCAAGGCCGT
TTTCTGGTCCATCTGGTTCTCGTCAGCACTCATCATGGAAGGCTTCGACC
ATTCCTTCGTCAGCGGGTTCATGGCTTTCCCGGCCTTCCAGAGGAGGTAT
GGTGTTCTCACCACCAACGGGTCCTACCAGATTCCAGCAAACCTCCAAGC
GGCCGTCAGCAATGGAGTAAATGCGGGAGAGATTGTCGGTCTCCTGCTTA
ACGGTCTGCTGTGCGATTGGTTCGGCTACCGCTGGCTGATGATGGGCTCT
CTCTTCCTCATGGGGTGTTGTATTTTCTTGCAATTCTTTGCAACCGATAT
CTACATGTACATCGGCGCGGAGGTCCTGATGG
>AfB28-mq1_6c01.q1c LEN=583 CLIPPED=70:178
GGAGCGCTGAGCGGCTTGGATGAGTGATGCACCACCTTCGTTCTTTTATA
TGCTGAGCTGCCTGGTATATTGTTGGATAGTTGTTCTGCATTTGTGAGGT
TTGGGGAAT
>AfB28-mq1_6c02.q1c LEN=621 CLIPPED=39:561
CATCGGGGCATCCAAACAGCAGGGNGNAGATCTATGCCGTCGATAGTCAG
TTCAAATAACCTCTGCATTTGCATTATATGCGAGACCAAACCTAAGTTAC
CACCATTATAAAGCCCAAGCTGAGACATATGAAAAGTTCAAATACAAATC
AACATGCTGACCCCAGCAACAGCCTGAGGCGGGCCATATTTCGTAAGAAA
GTTGCTTCTAAGATCGGAAAACTTGAACGCGTTTCCTCACTATCCACTGC
TCGCGTGTCATCGTTCCTAACCTCCACTCTCTGAACCTAAGGTAGACAGT
TCAATCATAATAACACTTATGAGCAGGAATGCAACCATCTCTTCAGTCCA
AGTTTGGGCGAGTCCATTCCCAGTTAGAACTGACCACTGCGAGTTTAGTC
TCAGTAAATCTTAGAATTCTGAACCAAACCTAACCTGTTCTGATGTAGTT
AGAGTGTACTTATGAATCTGCCACTAGGCCCAGATAGATAGCCACTAGCT
AACTATTAGATTCATAAAAAATG
>AfB28-mq1_6c03.q1c LEN=620 CLIPPED=25:563
TTACCAACCCTTATCTGCCCATCCGCTCTCTTACATCCTTAGGGGCTTAC
GTCTTAAAAAGGCCTGGTGAGTGCGTCCTAGAATTCGGGCACTTTTAAAT
TATGTCGAGATGCCTCTACCTTAAGGATGTACTGCTTAGTAGCAGTCGCA
CTTGAGCTGAATTGTTCATATTGCCTCACCAGTTTTCCGCCCTTGGCAGG
CTGAAGGTAGAAGCGTGGATACAGTCGGATCCTAAATTCATGACTGAGTC
TGATCAACAGGCTTTGCTTCAATTCAAAGATAACCGTGCAGAGACCAGGG
AGAAAACAAGCCTCAAGCCGCATTTACAATCAGTATCCATATACGTCCAT
CAATGCTGGTAGGACTAGCGCAGGACTGCGACAACCGGCACTGGCCAGAC
GGAACTTGGCAGAACCCTTTGAGCTGGATGACAGTGTGGAACTTGGCTCT
TTTAAAAGTGAAGGATACCAAGCTAATGTCTTTGTTCCTCCCCAAGGGAC
CACAAGCACATACTCAGTCTGCACAGCGTAGGCGCCAGG
>AfB28-mq1_6c05.q1c LEN=608 CLIPPED=48:608
CGCTCTTGACAGGTTGTAATGAAGGGAAGTCCTGGCTGACAAGACCCGTC
ATTGGTCCTGGACCTCGCGACCAGAAAGCCCGCCCAATCCGGACGGAAAT
CAGCCGGTCGGAGATATAGCAGCAGGTCCACGCCAGTCGCCTGCGGGCTT
CTGTTTCTGTATCCCCTGACGCATCACCCCGGAAAGACGTGCGGTCCAAG
CCGAGGAAATAGCCCGACCGCAAAGCAAGCCCGACATGCATCCAGGCGGC
CCGGTCCTCCTCGCCACGCCCAACCCGCTCGATCCGTGGCCGAAGACCCT
GGGGTTCCCACTCGGCGAGGAGGAGTAACGCCTCGACGGCCTCCACATCG
CAATCGGCACCAGCAGCAATGCCAGAGATGAGCTCATGCATGTACTTGGA
GCAGTATTCGTGGATCTCCGGCCGTTCAACCAGGTCTTTGGACGCGATGG
TCAGCACCGCCGTTAGCAAGTGTTTCTCATTAGTGGCGAAATCGTCAAGC
GCATTGCGATTAAAGTATTTTCGCGGCACCAGGGGAAGATAGGGATGGAA
ATTCTCGGCAT
>AfB28-mq1_6c06.q1c LEN=623 CLIPPED=50:574
ACATTTCATTTGAAACCGGGTTCTCGGGATAGAGTACGGACAACAAACTG
TGCGCTATATTGAGTCTGCTACGAAGAAAGAGGAACTGCGCCCAACTCAA
TGAAAGAAACTGTTTCCTGGTCAAAATATTGCGCTGAGACAATAATCCTT
CGCATTATCCTCGAAACTGGTCAGCATCTATAGTAGGTTATGCTAGTCTG
CGCGGAAGGGCAGTCTCTTCAGCTGGGGACTCGATGACGGAGCAAGTCAG
TAATTAAGCTTACATTAAGGGGCCACAATGGACCAGACCGATTTCCTAAA
CGCGTTAAATGTAGGCCGTTGCCAACGAATGGCCTGGCTACTGTTACGGG
ATGCGCGTATGAGACATAATCAGGAATCTGGGTCTCAATTGAAGTACGTA
TTAGTATAAACAACAATATGAACAATAATATGAACATGTTGTTGCTTAGA
GCTGCACACCTCCTTCAGCAGCCTGAGTGTGTGTTCTGGCATCAACAACA
GAAGATGGTACCGCTGCTATTAGCG
>AfB28-mq1_6c07.q1c LEN=604 CLIPPED=25:469
GTGCATCTGCGGAACGCTTTGCAGTCTGTCGACGGGTTCTCGAACTTGAA
TCCTTCTCTGTCGCGGTGGTCGGGGGGACTGTCGACAAGACCGTCGCCAT
TACATCGGCCACCGGGTTCGACAATGCCAGAACCATCGCACCCGGGAGCG
TCTAGGGGCGTTTGGGATTGTGGGACTGGTTGTAGCTGATGTCGGGACGA
TTGAAATGGTAGAAGCCCCCAGCTAAGAATCCCTGCTGGAAGGGTTATGG
CCATTAGGGCCTGAAGGAGGTAGCTGAAGCAAACCATTGATGCGAGAGAG
AGAGAGAGAGAGAGAGAGAGAGAGAGAGAGAGAGAGAGAGAGAGACTCGG
CTGCATGGGGACCACATCATGACTCTCCACAGAAGAAATGTCGTGTTTGA
TATATAGCGGAGGCTCTCATTTTGCCTGGAGGTCCCGATGTTGAA
>AfB28-mq1_6c09.q1c LEN=624 CLIPPED=27:612
GGCAACGCTCGACAGCCAAGCTCCCGAGCTCATACTTCCTCAGAGTATCT
CCTATCGGGCGACGAGCCCCTTGTATGCTGAAGAGGAATATCGGATTATC
CTAGAGGGTGAGGATAGTATTGCCAAGGTACAAGTCATTGGTCCTGACGG
AAAGACAGTGGCCATGAAAGCAGATATAAAGAGCTAGAGCATCAGTACTA
ACTATTGCATTGTAAATATCTGCGATACAGAGGCTAGTACTGGCCAAGGA
TCGCTCATACTGCGTTAGGCGGTACTAAAGTAGACTTAACCCATGCAAAG
GCTGTGCTTGGCGCGAGCTTAGCAGATGGAGGTATTGTACTGAGGATCTC
TCGAGGCCTTATAGATTAGCGTACTGAGCACTCCAGGTACCCTACGAATT
GGGGCTTTTGAAATATCAGGCACTAGATCTCACTTTGAGTGGTCATTACT
GTAGCCACTCTCTGTAAAAATGTATTGAGGTGGAATGATCTGCTTCTTTC
AAGCCCATTAGCAAAACCTCGATCCAATATTGGCAAAATACACCATTGCC
GGCTTGGCGGCACTGTACTGACATCATTGATAGCAG
>AfB28-mq1_6c11.q1c LEN=603 CLIPPED=51:587
GGGAAAAAAGTTGGTGAAAATGAATGAGAATGTTTTCCTTTTCATCATTT
ACTTAATGGGTAGGAGATTCTTCCAACCATGAAGACCAGAGTTTAAATAC
TGACTATTCAATCTAGGCGCCATCGGAATCATTCTTGCCATTGCTTAGCT
CTACTATCCCTACCACACATGACTCTGTTCACTCCTATACAGCATTTCAT
ATATCCTGGACGCCTTAGATAGAGTCGCTGCCCGACGCCTCGGACAGGCA
ACACGCTTCGGCGCCGTCCTGTACAAGATCGCCAGATGCATGACAACCTG
TCTACTGGTCTTTCTCGCATCTTCGTCTCCCAGGTGGAGTATCTCCTTTT
CCAAGCCTCGATTAGTCTGGACTATCAAGCTACCATATCCATATGTATGT
CACCCTGGCAATGAGTGGGCAGATGCAGAGCCTCAAGAATATCGATCAGA
GTCGACCTTGGGTTATGAGAACGTATTACTCTAGTCAGGTCTGCATCACT
ACTTGAATACAGTCAATATGAAACTGATATAGCCCAG
>AfB28-mq1_6d01.q1c LEN=600 CLIPPED=54:279
AACGACCAAACCATCACGCTTAGAAGAGAACTGGGCATTCTCGTGACATT
CGAATTGACGGTAAGAAGAGCTTACGGAGATGCAACGGATTGTGGACGCT
GCGAAGCCGGTTGGAGAGAGATTCGCTCCTATCTTTCAATCGATGGTCGG
TCATTAGAGCCGCGCACAAGGTCTGGTTGCTACTAAATGGTGGCAAGTTT
GGATGTAGAATTGGTCGTATGACGAC
>AfB28-mq1_6d03.q1c LEN=611 CLIPPED=45:589
TCACTTACGTGCATNGGAAGTAGGACACTGCGGCATGACCGTTCACGACG
TTGATCTCCTTCTTTCGACGCTAGTTACTCAAGCCTCTACGCTGGAGGCA
GTCGACCTTTCTGGTATACAGGGCCGGTTAGGTCCCGGCTTACTCCAACA
GTACCTTGGGCACTTTGGCAAACTGAGAAAACTTGATCTCTCGCGCGTCT
CCCGAACGTCGGGCCCGGAAGCGCTGATCAGCCCAGAGACTCTATTCAGA
TGGCGGCTGCAGGAACTTTCTCTGAGTGGAACTGCGGTCAATAGAGAGAC
TGTCGATGCGATAGCTACTTATCTGGCCAGCGATCAATCTCGCGACCTAC
GTATACTTCGGCTTGACCAGTGTGGATTGACAGGGCAGGATGTCGCCATT
TTTCTGCACTCAATAGCTGTGGTTGGTGCACCTCGGGATCTGCATCTCTA
TGTCAGTGAAAACCGTCTAGACCTGGGTTGATCCTATCTTTTCGACGCTA
TAGCTCAGAATAAGACACCGTCGTATCTTTCAATGAGGATGATTG
>AfB28-mq1_6d04.q1c LEN=581 CLIPPED=50:577
CTTAATTACTTCGCCGATATCAGGGGTTACTTCGATGGTCGGTGCATACA
TATTTCCTCATGTTTTTAAGTAGCCTTGAAGTTTCCCATCTGAAGATTAT
TATTCCGTACCGCGAGAGTACTCTAAGAATCAGATACTATAGATTTCCAC
TTTGGGAAAACCATCAGTTTCGAGGTATTACAGGTGGCCTGCCCCTCAAT
GCTACTGCTGTAAATAAATCAATAAGTTACTCTGATCATGATCAGACCTA
ACGTGATTTATTATTCGAGGCCCTCTGACTGTCTTTGATCTTGTTCTTTG
TTTGCGTTGGAGACAGAATCCTTGCTGGTCCACCAACTATCAATAGTACC
TTAGTAATTGATCATCCCCTTTCCTTTCTGCCCCGCGATTCTCGGAACCC
ATTAGAGACTCGCCACAGTCCTCGAGGACCTGTCTCGGCCCCTGCTCCGG
ATGTGTTTAGGTTGCGGGCACGTGTTACCTCTACCTTAGGGTCCTTGCTC
TTGACCGATGAACAAGCGCCAACGGGAA
>AfB28-mq1_6d05.q1c LEN=607 CLIPPED=47:581
GCTTTGCCGGCTAGTTTCTGTCATTCTGGAAATGCTGCGCATGCGAATGT
ATCCGCATCATGCTCAACTGCGATACCATGAGATTAGAGAGTATAAGCAG
CGATTCGGACGGATCATTGCCGAAGGTGCCCCGCATTTACGCTCTCCCGA
CCATTGCGCCACTCTGGCGGATCATATCGAGCGGACAGAGTTGCGTCTAC
ACTCGTGGTACTATCTCTCCGTTATTTGTCGCGTTTCGTTAGACCCGGAT
GCACATCTGGACGACGAGCGGCGGGCAATAATTCGCGAGGATTGTCTGAC
GAGCCTGATGAACACAATCGACGCATTTGTCGAGCTACATTCATTCAACC
CGTACTGTTCCCGGACTTGGATCAGCCTGCAGCGCACAATCGCGTCTGCC
TTTCTGCTGGTTGCACATCTCGAGGACCGATATCGCGCTCGAGCGTGTAA
CCTCATTCGGAGGCTTGAACTTGTCCTGACGGATCATGTGTACGCCGGAG
GGCAAGAGGATCAAAACAGCCAGTCAGAGTCTGCA
>AfB28-mq1_6d06.q1c LEN=610 CLIPPED=40:601
GCGGCCTTAGGCGATAAGGCTGTTACCCAAGTTAGTCAGCCAGTGGTAGC
CAAGACTTGAGATCAAGTTGGAAACCATCAACAGGGGAGAGTATAGTCCC
TTCTGAGTACTCTTCAATCCTTTGTAGCAACACTATGATGCCGTTATTCT
GATACCTACCTACATCGGATCTCTGCTGATCTGAATAGCTTGCGGTACGA
TCTTGTTTCACTCCTGGAACGTGACCGCGGCGCACTCATCCCCTCCCTTC
GAACACCTCATTCTCCGAACAGCGCCTCATTCTGATCTGAAGTCCGTCAC
CGGCCTTTGTTAACAAGACGCCTGTGTCGGCATTATCCATACAGTCTTTT
GATACACCTCCTTCGAGCTCAATGCGGTCCTTCATCCTTTGTTTCCTGCG
TGATAGGTGATACGCACTCTACCACTTGCGACTAGATGGAGACCTATGGC
GTCCGGATATAATTCAGGTTTCTCCGGAACGTCGATCCAGCACCGTGACC
TGNGTGATGGACGGTCGTATGCCAGCCAGGAAGATGGATCCGCANATGGC
AGCTGGGCCGAG
>AfB28-mq1_6d07.q1c LEN=597 CLIPPED=23:597
TGTTGCCAGCTTATCTCTATCANAAACCATACCGAACGATACGAAACGCT
CCCCTGAGGTATCTCTGACAATGTTCGAATGCCACTGTGTGTGTGGCCTG
GCTCAACAGAAACGAAGAATTGAACATAGTCGCCTGGACTAGCAACTTGT
AACAGCGAAGACAGGTCATCCGTTGCCATTGCCGGCTGCTCAAAGGGCAG
TGGATCTTGGACCGGGCTCCTGCCATCACCTGAGAATAAATGATCAAGGG
CCGACAGCTCTCCGTAGTCTTTTGCTTCCAGAAAGCTTATCTCGGGATCC
AATGACAGCAGTCCTTGCTTCTTACCCCAACCCCCTCCACCACTCATAAC
ACGGTGAAGTTTACCACCGGCCTGAATTGATTGGGCGAGGCGATTCTGAG
TAGAAGTTGCACTGNGTACAAAGTCGGTACCGGGCTTCTCGACCAGGGCC
CAAACAGAAACCCTTTGATCAGCAATTTTGTGTTCTGCAATGTAACGGGG
AAGCTCCTTCTCCAATTCGGATGAAGCTGGCATTGGTTCATTCGACCTGC
CATCTGCATGCCTCGCAACCTGGCG
>AfB28-mq1_6d08.q1c LEN=608 CLIPPED=48:528
ATGGCCCACANAGCAATCTCACCGACAAACCTGCGAGCGACCCCTAGCTT
TACGCCGCGCTCGGTACAGAATTCCATCATATTGTCTCTGAATATATNAG
TCTTTACTTGCGATGGCTGCCAGAAACTCATCCACCAGGTCTTTAAGAGA
ACGCAGAGAGAACGAAAAGATTGAGCCTGTGTGGCTCTTGAGCGGTCTGG
CCCGGCATCACTTGGTAACTGACATGGCTGCGCAAGGAGGACTTGAATAT
TAAATAAATACCCACTAAGGATTTGATCTTCTCTTTTTACAGTGGTGTGT
CGATGATGTAGGAGTATGGCTATTATTTTACAAATACCGAGTTTGTAGCC
GTCAAATGTTTGGAGGGTGCCAGGCGTCTGGCAGTCTTGACAGCAATACT
GTGGGCCAATGGGAGTGAAGGGCAAATGCTGGTACTCTTAGCTTTAAAGT
ACATCAGGATGCTTGCAGCGGTAAATGCCAT
>AfB28-mq1_6d09.q1c LEN=633 CLIPPED=35:508
GTTACGTACGCACAGCGCAGCAAGTATATCAAGTCCGCAGATACAGCGCG
CATGCGTATGCGGGTGCGAAGGAGAAAGAACCACGGATGAATGAACCTGA
ATTGAGAGGAACTGCTGCCCGACGGGCCTTATAATTCTGGAATTCTCATC
CCTCTTCCTAACTCACTCTACTTTGCTAAATTAACCACGCAATGTATCCT
CTTGATGGGTCAGCTCGGCCGCATCCTCCTGGCACTACACGCCTCAATTC
GGTCGAGCCTGACAAGCAAATCGGCTTTACAGTGCTTGTCCGGCCCCAAA
CCGGTGCCCCTCGTCTGCCTGACCTGGCCCAATGGCAGGCTATTCCCATT
GCCGAGCGCCAGTTCCTGTCGACTGCAGGGTTTGAAAGAACGTACGGCTC
CTCCGAAGATGATATAGTGAGCGTGGCCTCGTTCTTGGAGAAAGCGGGCA
TGACCATCCGGAGCAGGCACGCTG
>AfB28-mq1_6d10.q1c LEN=629 CLIPPED=26:492
GGGCATCACGAGAAACCGCTAGCGAATAGAATGATTTACGGTGATTCCCT
GAGTCAGTCTGTGCAATGGTTCATTGCTTCTCGCCTGTCGATTACACATT
TCGAATCGACTAAGCTTTTCGTCTGAGAAGGGATGAATTTGACTTTCCCC
CTCTGAACCTTGTAGCCAGCAGCCTCCTTAGCGACAGAGGCACTCATGCT
CACATGTGCCTTTGACTGAATGCAACCACCGTCGACAGTGGGCCAGACTA
GTGCCGGGCTATGATAGGCCACTAATAGAGCATCGAGAATGGCCAGATTG
TTCGGGATTTCAGGATTTCAGGGCTGCAAGGCTGTAAGTGGGTATTGGAC
GTCATAATCCTCTAATCGGGTGATTGTGCGTTGATACCCAAATCGACGAT
TCAGAGCGAGGGTCAGGGGAAATCATTCATTAGGACAGGTGCTTGCTTTC
ACCCAGCCCATCGCGTG
>AfB28-mq1_6d12.q1c LEN=600 CLIPPED=42:599
ACATCTATCTTTACTCTTGATTAGGTCCACTCCTCTATGCTTTGGGGTTG
CTCTAGATGATCTCAGCCGGTCATCTACATCCGGTACGGCAGCCTCTTTC
TGTACATATGGGAAGAAGTCCTCAGCTGGCCAAAGGGGTATCATGATTGA
AATCATTAGCCGCTGTCCACAACCATATTCTTGAATTGTCCACTAGTCTT
TTCTTTCATATATAGCGGTGAAAATAACACCGCATAAGCTCCGACTGCGC
GTTCCCGACATCTCATCTCAATCTAATCGGTTATCGGGCCCGATGGACTC
GGAAAGAAAAACTCGATGTGGCCGATAGCCATGTTGCTTTCCTCACATGG
CGTTCATTGTTACTTGGCGGCATCATATTCTGGCTATGACCGCGGCCAAA
TCTCAGGATTCCTCGAGATGAATGATTTGGAGCGCTGATTGGTCAGTTGG
GAGACAATAGAAGATACACCTTCAGCATCGTGGGGTCCGGCCTCATTGTT
TCTCTGGTGCGTACGGATAAGTCTAGCTATGTGCGAGTGCAAGGAATTTT
GGACGACA
>AfB28-mq1_6e02.q1c LEN=596 CLIPPED=39:592
CAGCTCCCCCAACCCTATTCCGTTCGACGGCCCTCTCTGCCAAACAGAGG
TCGAGCTCTGTGTGCGCTTACAGTCATAAGAACGGTATTAGAGTGGTATC
TGGTGACGGATGGGCCATCCAAGAAAGGCCACTAACAAGACGGCATCATT
GCGGATTAACGAAGGACGACTTGAAACAGCAAGGCAGAAATAGGAGGAGC
TTCCCTGGCCGAGAAGCATCAACAATATGACTTCATTGTATGACAGGTAT
GATCTTCCGTCATTGCATCGCAACCTCGTCATCATGATCCAAATCCTCTA
CTGTGGCGCTCTCGGCCCAAAACCCGGCTGGCGCTCGATATATCAGATCC
CAGGGCCTCCAAAGGATACGCAAGCGACAAATATCCTTCTAGACTATCTC
AGCTCGGNTGCCGCATACCGCTAATAGTATTGACTCACACGTTGTGCACC
TCAGTTGGGCGATGTCATCCAACATTCCGAATGAAGAGGGAGACTTCCCG
CCGAACGATGAGCAACAGGACGGTTCGAACGTCGATCGTGAGATTATGGG
GGTC
>AfB28-mq1_6e04.q1c LEN=627 CLIPPED=51:451
CACACAGCCGCCATCGCTCCTCCCATTAGAGCATGCCTTTTNACGCCCTG
ACCATGTTCCGTCTTGATCAGCTCGGAAACTCTACTAGCGAGAGCCACGC
TCAAGCGTCCAACCCTGCTCGTCACATTGCGAGACACTCCCTGGAAGCAA
CCCTCTTACACAGCCAGGAGGGAGGCCACGGAAATATAGGTCCAGCTGTC
TTTTGTTGTCCAACTTCGCTCCAGACGTCTTACTCCACGAACGACGTTCC
CACTATCAAGGGAGACGGATTCAACCCTGCGATTACGCCCCCCAAGGCGC
ATGCTGAGAGTTTTCAGCAACATAACACCAGTCTGGGCAGACTTGCAGCC
AATTCCATTGGCACTCAGTAGAAGGACGCCGTGCAACATGATGAGCCCAA
G
>AfB28-mq1_6e06.q1c LEN=602 CLIPPED=45:470
GCTACAGTGGGGGCAATTGGATGGTCGTCGTCGCTCCCCCGGTGCGCCGG
GGGCGGTCGGCGCGGCCGGGCGACGCATGTCGCCCCTTCTGGATTCACCT
ACATACACTCCGCCCCTCCGGGGGCTCGTGGGCCCGGCGCGGTCAGCCCC
GTTTGCGCGGTGGTCGGCTGGCGCGGGCGCCCATCAGGTATTAGGTATCT
GGTTGATTCTGCCAGTAGTCATATGCTTGTCTCAAAGATTAAGCCATGCA
TGTCTAAGTATAAGCAATTTATACGGTGAAACTGCGAATGGCTCATTAAA
TCAGTTATCGTTTATTTGATAGTACCTTACTACATGGATACCTGTGGTAA
TTCTAGAGCTAATACATGCTAAAAACCTCGACTTCGGAAGGGGTGTGTGT
TTATTAGATAAAAAACCAATGCCCTT
>AfB28-mq1_6e08.q1c LEN=614 CLIPPED=54:610
CCTCCCGCTTCCAGNAGGACAAATGCCCTGAGATTGCTGCCCAAATGGCC
AAAACTCTATGCGGCACGGATCCTTTTGCTCTTCTCCCCACTTCCTTTTT
CCTCAGAATCAACCTCGAATGAGCATGGATCATCACCCGGAGGTGACGGG
CTTTGGACTTGGCCAGATATCTCCAAAAAGGCCTACTCAGAGCCATACTC
TCCGGCTTATGGCACCGTATGCACCTGATCCATCTGTGAGACAATCTGTG
ACGGATCCAATAGTGATGCACTTTAGCTGTCTCTTTGGCTGGCGATAATT
GACTGCCAATTGCTGGCAGTGGCGCTCGCTATCCGATTGATCCTTGTAGA
GTAGGCACACTGCGGAGCACTCCTCAGCTCCTGATCCGTGGGCTAGCTCA
AGGGGGCTATCTTCTGGACCTCGATCCTAGTACTTCTCCGCGCTTATCGA
GCCCAGGTAATCAGGTATTGGCCTCCTTTCTTTCCTCGAGACAGGGACCG
TTACCATNCTCGACTCTTCCGTTCGTCAGTTGCCACAGTTGTGGGGTCCT
TCTCGTC
>AfB28-mq1_6e09.q1c LEN=610 CLIPPED=50:547
GAACCTGCCAGGCTCGCACCTGAGGGGGAGCAGGGTATACGGGGAACAGC
TTGATATTCAGCGTGTTCAATTCATCTGCATGGATCGTCAGCGATCAGGC
CTCCCTCAGCCTCGCGAAGAAGGCAATGTACCTATCGGAATCATGCACTC
GCAGTAGTTGTTCAAATCCTCCATCAATGTCTCGCACAAACTGTATACCT
TCCCCTCTCCACTTTTCGAATGATCCCTAGACAAGAATCCATTCTGTTCT
TCCAGCCCATGCATCAGATCGGCAAGCTTCTGCACCACACTTTTGTACGA
GCTGAAGTCCTCCTCCTCGGCCAGAACCAGGCAGAAGTTGAAGATGAACT
CATTGCGGTCATACCGGGGCGATTTCATGCAGATCGGGTAGCCCAATATC
CGGTATCCATTTGTGCACACCTGAATCAGATTGCCGTAGAGCTCTTGCCG
GGGAATCACAAAGAAGGAGATGTCGGAAAACGTTAGGAAGAGAGGCTG
>AfB28-mq1_6f01.q1c LEN=581 CLIPPED=50:476
AGTCTTGTGTCTACTCTTTGATTGAAAAGAGTTTGAATTGGTGAAGCTCG
ATAAATTGGGTATGGTGGCTGATACTCCGTAAGTGGTGGGTGGTCGTGGG
AAAATACTCTGTAATCTAGGTAAGGTAGGTATTTGCAGGCGAGATCATGG
GCGTGAGCGGCACCGAGTCCCACTATTCCCATACACTTCAGTGTGGTAAG
CACTCTTTTTTACCATATGGAGATTCTAAGAGGCTGAAATTTGAGTGCGA
GATAATTATCAGTATTCAAAAATTCATTGATAACTATACACTAGCAAAGC
AAGAGAAAAAATTTTGTACAATGGCTCTCCAACCAAACCAGACGCCGAAT
GCCATGCAGCATACCCTATATCCCAGTTGTATAAAAGCACAGGACTCTCA
ATACCTGAGACCTATTATCCTTGATTT
>AfB28-mq1_6f03.q1c LEN=614 CLIPPED=44:378
AGCGCAGGTCGTGAGGGTCTTGCTTTGCGATATACGCCTGCCATGTGGTT
GAGCTTGAGTAAACCATGGAAGTAGTATGCCAAACAGACTTTTTTACGTC
TCTCACTTTCCCTACTTTGATACATGTCGCTCAGGTGAAAGATTTGACCA
GAAGGCATACAGAAGCAAAAACCGCGATAGCTAGTCCAGAAACAGATAAT
GCTGTTGATCATGTGGGTGTTTTCCATTAAATACCGACTCCTCTACCGGA
CCTCAGTTTTGCTCTGCCTGATGGAGGATGGCATCTGGTTAATAGCAGCA
TCCAGATGGCAATCCTGAGTGCATGATTCTCGCGG
>AfB28-mq1_6f04.q1c LEN=601 CLIPPED=36:542
AGTGCATGCACGCCACCCCTTCCGCCACATCCGAGAAGATCTTGATGATT
TCCGGCTCTGTCAGCCGGTTCTGCAATCGTGTGTTCATAAAATCAATCAG
ACCTCCCCCGGAGCAAAACTCCATGAGCAGAAACACCTCGTACCCGCCCC
CTCGCAGCTGGGACGCATGGGAATCGATGTACTTGACGATGTGCCGGTGT
CCTTTGAGTTTCTTCATTGTCTCGACCTCCGTCCGCATATTCGCCAATGC
AGCCTTATCGGGGACCGCAACCCGCTTCAACACTGCCCGATCGGAGCCAT
CGACGGGCTGGGAGAGTCGCACGACGTAAACATGGGCAAAACCACCCTCG
GAGAGGTATTTCTCCACTACAACTCGATGGCTTCCGACTTGGACCTTGGT
CCCCGGTAGGAAGGTACCTGCTGGAGCAGTCACGGCCGCAACTGGGTTAA
AGGTCTTGAATAGGCCGGGGGAGGAACGGCGTGAGACTGGTAGGTTTGGG
TAGGGGG
>AfB28-mq1_6f05.q1c LEN=608 CLIPPED=54:599
CCTCGTTGATGACTTCGCCGACATATTCGAAGATGAATTGGTGCGGTCGC
AAATCAGTCTCGGCACGAAGGCCGAAGCCTTTCTTTTCCGTCTTGATAAC
CGCAACATTTGCATACTCTTTGCGCTGGAATCGTTGATTCTGGCATTCGG
CACCGCAGCTGCAATCTCCCACGCACTCGATTTTGGTAGCGCGATTGATG
CAATCAGAATCTTCCCCACATGCCAGATTCCTGGACAACGACGGCTCTGC
TCAAATAAGTTAATGAGATTGTGGCGAACAAAGGTATGAACGGAATATGA
GGGTTAAGGAAATTATGCAGAGAAGACGGCTTTTTCATTTTGTTGGCCCG
GCTTTTGGTCTCTTACTCATTTTCATGTTGAGAGTTTGCTTTCCCCCTAT
TCCTTTGGAAAGGGACCCAGGAACGCGCGTCGGAGAAAAAAAGGAGGGGG
ACCACCCGACAAGTGAAAAATCGCAGTGAACAGTAATAACCATAAGAGAC
TGTAGAAGAGGGTGCAGAGAAAGGAAAAAAGCATACTTTACCCCAT
>AfB28-mq1_6f07.q1c LEN=612 CLIPPED=51:592
ATAACCCGATGCTGTATGTGTGTATAACANCCGAAACTCCAAGCTCATGC
TTTGACGAAGATTTCGTCCACCTGTAGACATCCCTAGATCCAAGCAAACT
GTACTTCTACCTCCGATGATAACTCGAGTACCTCAGGCCTCCTCCTCCAA
CGCACTGCCATCCCTCCTACAAGCCGGTCAGTATCACCACTCACGCAGGA
GCCAGGGAGATACACGTACGGGATATACCTGACCCCCGAATCCTCCAAGT
TCGTAATGACATCGTCTGGCAACTAAACCCTTATCAGCGTCGTCCGGAAT
CACTGGAAGGTGTCGCTCACCGATCCCGTCACTTTAACAGCATATGTCCC
GGCTACGTATCCCTCCAACCGCTGCCAGCGGGCAACCCAGCTCGTCGACG
GATCGCGCAGGGTAATCAGGCCCTCGAAGACCTGCGAGGTGCATTCCTGG
ATGGCGTCGTTGTTGCCGCGGAGGCCCAGGACGTTATCGCAGTTTGGGCA
GCCGTCGCGCATGAATTTCTGCATGTAAAAAAAAAACGGTAA
>AfB28-mq1_6f08.q1c LEN=631 CLIPPED=78:573
TGCTCACCAGGAAAGCCATCATGCTCGCTGCCACGCAGGTCATTTACGCC
TCAATTTACCCTATAAGCAGGTCAAAGGGTGCTTTGACCCCCAGCCGAAC
GCCACATGTTTTGCGCCCAGACAGCTCTGCAAAAATGGACATGGCTTGTT
TCCGACATGTCGGATAGCACTATCTATCTGATATCTACTGTATCTGGAAT
GTCGACGGCTCGAGACCGCTGTGTGGTGGATCGCTTGTGGAGACAACAGA
GCCATATTGCCCCTCTTGCGGATCTCGCAATGTCTTGTCTCCTCGACTGC
TGGGAAACTATCCCATGCCATGTAGCCCTCAACAGGCAGGTGCTTTTGAG
AATACCCTAGGCTAGATTCATGCCTAAAGCATGACTTCTCGCTTGTCTAG
CGAATTGGACCGAAATGGAACGAAAACTCAAGACCATGGTTCTGCCAGGT
TCTTGACCCATCGGTCTAACTCGCTGGGCGTAAGCCAAGGTAATCA
>AfB28-mq1_6f09.q1c LEN=624 CLIPPED=44:584
TGGATCTCCTGGAAAAACTTTTGGCTTTCAACCCCGCAAAACGTATCACG
GTTGAAGAAGCTCTACGCCATCCGTATCTGGAGCCGTACCACGACCCCGA
CGATGAGCCCACGGCTCCCCCTATTCCCGAGGGCTTCTTTGATTTTGACA
AGAACAAGGATGCTCTCAGCAAGGAGCAATTGAAAAGTCAGTTGTCACTC
TATCCGCTTGCTTCATTGAAAGGCCGCTGACCAGCCACCCGCAGCCCTGA
TCTACGAAGAAATCATGCGGTAGAGATTCAGTGGCGTCTCTTGCAGTACT
CTTAGACCGTATTCGATTTAATGGCAACTCTTCAGCAGACCTTGAAGGCA
GGTTGAAACTCGACCATCTCACCCGCCGATCCAGGGACGGGTTAAGCTCC
TGCACATATTATAAGAAGCGCATAGAAAGAAGGCTCTAGCGATATGCTAA
CACATGTACGTATCGCGAATACCAACAGCATTCAACTTTCACGACTCGTC
GCATCGTTGAACGTCTTTCCACAATACCCGATTCCGCCTAG
>AfB28-mq1_6f10.q1c LEN=628 CLIPPED=52:542
ATTGAAACTGCCCAGGTCTGGGAGTACCCAGGCGAAAATTGCATCAGTCT
CGGTCACACCCCATGAGAATTGAATTTCAGAAATCGTGATGAATTGCCTA
TACCGGAAGGCAAGACAGGCACCGTCGATGATTCGTGAGAGGTTTGAGGC
ATGGGTTGGCTCAAAATCTGGGGAAGCCTGACAAAAGGAGTCACAAGCGT
ATGATTGAAGAACAATACGGAATACTTGGTACTGCCACACCGACTCGGCA
TCCTTCCACTGATTCTGCTGCTGCTTTTGACAGAATCTCTCCCAATCATT
CTGCTTTGTATAGCATCTGCCTAGTTTTCTTGACAAGGCTACTTCTGCAA
CTATCTCCAGGGCCTATCATCGAGACTTCATTCTCTCACAGACTCACGTA
GGGTTGATACAAGTAATTAGCATTACAGCTAAGGGATTTAGTGACTGTGT
GGTTGCGAATTGGCGTTCAGCTTGCTAGCACGATCGCATTT
>AfB28-mq1_6f11.q1c LEN=596 CLIPPED=27:371
TTGCGGGCGACAGCGCCGACGACGACGAGNACAGCTCCCGGGATGATTAC
CTGGCACGACTCCGCCGGAAGGAGAAGGAGGGGCTGGTGGATTTCGACCG
GAAGTGGGCTGAGACGCAGCGAGCGAGGGGGTCAGATGATTCGGCTTCTG
ATTCTGACGGGGGAGATGTCGAGGCCGACGATAATGCGTCGATCGTCTCG
TATGAAGACGAGCTGGGGCGGACCCGGCGCGGGACGAGGGCCGAAGCTGC
GCGTGCGGCGTTGGCTAAGGCGCAAGAGAGCGGCGAATGCCGGGGTCCGG
AGCGATGGAAGCCTGCACGGTCGGAGAAGCTGATCTATGGGCCTG
>AfB28-mq1_6g01.q1c LEN=621 CLIPPED=48:298
CAGCGATGGCCTCATCATCCGCAAGCCCGTCACCATGCACTCCCGCGCCC
GTGCCCGTGAGCTCAACGCTGCTCGCAGAATCGGCAGACACCGCGGTCTG
GGTAAGCGTAAGGGTACCAAGGACGCTCGTATGCCCAGGTATGCACACTC
CGTCTCTGTCAACGGTTGAGGAGGATCTTCGATCGGTTGCCACACTCCCT
GCAGTCATTTGGGGGAAAGAGAATGAAGCAAAGAGCCTTTACTGATGGAC
G
>AfB28-mq1_6g03.q1c LEN=623 CLIPPED=47:410
GAAAATGGTATCTGAACACACGTTTGGTAATATGATTACCATTGAGAATA
GAAAGAGTTTCCAATAGATATAGTTTAGTCCTTCATTGGACCGCCTCAGT
TGCATTGGTATCTGCGTAGGCGGCACTGGCATGATCGGGTCCTGCCCCAT
TCATGCCAGGATCGTCGGGCATGCTGCCCACGATCTTGTCCATCAGATCA
TCCGGTCCCATCAAGCCCTCGAAGCCGTTGGGTGGGTGCGACTCGCGGGA
TGCTGACGTCTGATGGTCGTGGTGATGGTACGGAAGATGCGTGTAGTGGT
TGGAGCCAACGACGCTTGGAATGGTCGAGGACGGAATCGGAGGGCCCCAT
GCGCTCTGGCTATT
>AfB28-mq1_6g04.q1c LEN=620 CLIPPED=27:480
TAGACACGACTTTCCCCCGCGGTTTACCTGGTGGCAATCGTGGATGCAGG
CTATCACCTCGGAGGATTGGGGCACGTCGGTAACGATGCTTCAGCAGACC
GGCCACTCACCACCCCGAGACATCCAGGCCCTACTGTACCGACTGGCGTT
GGCAGTTCTCGCCGAAAAACACCTGCGTCGAGCAAAAGACTGGTATGAGA
ACAGTGAGAAAAGTCCTGAGCAACAAGACCAACACCGGACCACTGTGCGA
AATATACTCCTGAAGAGCCCGTGGCTGGATATTGATACAGATTGGTTCCT
ATACCTGCTGAAATTGTGAGGTTGCAAGATACTCATTGCTGATGATATAA
ACGACCTTGGGCTTTTGCATGTGCTATTAGACTCGGACTGCAATCTTACG
TCTATAAAATGCTTCGTGATCGATTGAGGAAGACCCCGGGGTAGGATGGA
CTCG
>AfB28-mq1_6g05.q1c LEN=601 CLIPPED=43:563
TTCACCTGCAGCGACGATTCCTATCCGGCTGTCCCGTCTGGAAGCCTCTT
GCATTCCTCGCTCAGCGCGTCTGCCACCCGAAACGACGCCGAGGAAAGCT
CTACACTCGAAATCATCGTGACGACTTCACCTGAAGTAACCGTCAACACC
GCAGACGGCGGCCAGGGCGTCCCAATGCCTCTGTATCGGGCCCCGAATTC
GTCCAAGGACAGCAATACCAGCCCAGCTACCGCTCCACAGTCTATGCCTC
CGCCAGATGCAGTGGTAGCTCCGATCGACAGCCTTATGCTCAACACGCCG
TGGCTATGGGCTGATCCGGCGCCATTTGGAGACGTGGATGATCTGGATTA
TAGCACGTCCGCTCCGGCGATAGGTGACATTGAAGGTTCGGCGTGGTGGA
ATCTGGGAAATTTATAGCCTGCATACAAGCGCCCGGCGTTATGAAGTTGT
GATTGATCACTTCAATGATTCTCCACAGATTGTGCACTGCTTATATTCTA
GGACTAGGACTAATGAGCCTG
>AfB28-mq1_6g07.q1c LEN=606 CLIPPED=47:593
GCCGAATGCTACGTGACTGTCTACAGCGCTTGGTTTTTTAATTGCAAACA
GTTTATATCGAACAGGTGCTGTCCACGCTGATTAGTATACACTCAGCTTA
AGATAAACCGTGTCTTCACGCGACCGTTCCTAGCCTTATCACTCCGAGAA
GGGAACATATCTGGTTGGTGCGCATTTCCGCTTGAGATGTAAGGAGTTCA
GCTCCATGTGATAGGCCAATGCAATAGGCCCATGGTGAACCCTCCAGCAT
GAACCTTGTTCTGCGCAAAGCGGTATTGTCAATGACTGTGAGACGAACTC
AGTTCTTCAGACTCTTCACATGCCACATTGTCTCCATGAGGCTGGATTCT
CTTGTCGTCTCCCCCTCTTGCGATCCACGTATGTGGCAATGGGTGTGCGA
GCCAAGTGGAAAGCCTCGTCCTTGCACACTTGAACTCGCTTGAGTCGTCC
CTGGTCATAGACGAATGGCCATCAATGATGGCGCAATCTGGTGTGATTGT
GAGTGTAAGGCCCTGCATAGAGTCTGACTACTATTGAGCTAGCTTGG
>AfB28-mq1_6g08.q1c LEN=608 CLIPPED=44:597
TTTCCGTGATCAAAGCCGGACGGCTGCGATTGGACACTGATCGTGGAAGG
ATCGTCTGCGCCTCGAACAAAGGCAGTGTGGCAATAACACGGACACTCCC
ATATGTATGGAGGCCGGACTGCCGCATACAGGCCTCCATGAGGGCCGACC
ATGATCGCGCCGGCGTGTAGTGATCCAGTTTGGAAGCGTTCGGAGGCACA
TTGGCCAAAACTAGTAGCGAATCGTTTTTAGCCAACGCGCCCGAAGCATC
GCAGTTGAAGAGCCCCTGTTCCGGTAGATGTTTGGCGAGAAATCCGTGCC
AATCCTCATCGAGATCGTGTATATCTTGAGAAACTAGACTGTAGCAGGGT
TTGCTTTCGACAAGCGTCTTGAGCATCGGTCCGAAGACTTTGATATTGGG
TTCCACAAGTACATGGCGTCGAGGGCACAGATAATCATTCACTTTGGACG
ACCATAATCCAGCANCCGGCCTGAGATCAAGGATATCTACTGGCGATTTT
CGAGGGAGATACGGCCCGAGGCGTTGAAGGATGTCATCTGCGACACAGGC
ATGT
>AfB28-mq1_6g09.q1c LEN=623 CLIPPED=28:619
TACTCTCTTGCCTAGCTTCCTGAATAGGCTTAGTGCCTAGACATCTTACC
TTAATGGCTTATGTAAATATCTTTATTTCTCTCTCTTAGCTAGTGAAGAT
AGTCAGAATTAAGTTACTCATACTATTCTTACTTATAGGTTATGAGCCCT
TATAGCTTATTATAAGGAGATCTTCATCTTCATCTCCATTCCCTATATTC
TATATTTTAAAACATGTTCCGTACGCATATTCTTATTAGTTAGATTAAAA
TTCTGACTATATAGATCTGTACTACTCCTCCATCCTTCTATAGTAATTCT
TCTATAGAATCTAGCCTATCTTATTAAATTAGAAGCCTCTAAGGCCCTAT
TAATCTATCTAATTAAAATAGATATTGATATTAAACCCTACAAGATTATC
CCTACCCTTAAGGGTGAATCTAACTAGACTATCTAGATAGAAGGACTCTA
GGGATACCTTTATAGCTATAATACTAACTATTAGAAGCTTCTATAATAAA
GATATATTACCCTAAACTAACTAATACTCTATGAAATAAATTAAGAGTAT
ATATACTAAAGTCTTCTATTAAGATTTAGAGAGTAGTAATCT
>AfB28-mq1_6h01.q1c LEN=583 CLIPPED=23:562
CTTGGCTGTCTCTTGCAAAGCCTTTAAGCGTCTGCTAAGCCGTTCTAAGC
TATTCGACTGTCAACTATTGTTCGTGAAGAATTGTCATAAGCGACGGCGT
TTCGAACCTATCCTTGAAACAACGAAGTCTTCGGCTGATGACCACACTTT
TTGATCGTTGACAGAGATGATGGGCTCGATTGAGGAGGATTCTTGCTGCA
GTTTTTCGAAGTCAAGGGGCTGGGGTGCCGTTCGAGACTTCCACATGTCC
TCCATACCCCGCAGCCGTTCGATGTCTTCTTTGAAGACTTTCTCAAATAC
CTTCTGATAGAACTCGGGTGAGCCCATCGACTCGCGGATTGCTTTCAGAG
CTTGCGCCTCCTTACGCAGATTGGCGATCTCGGCAGCTGCTTCAGGGTTA
TAACTGGCTTGCGACACATTTGACGACCAAAGGTGCTTACCGTTATCGGC
ATCTGCCGAATGATCGAATACTTACGATTCGACTTAACTGGTACCAAAAA
GCTCGCTGAAGAGCATTAGACATGCTTGAGGCTCATGCGC
>AfB28-mq1_6h02.q1c LEN=613 CLIPPED=57:255
GTTGAGGCTTTGGTTGAAACCTAATGAGCTCGAAGATATGGCGAAGCTTT
TACCCCGGACTTTGTATACGAAGTGATTTGACAATTATCTCGATTTCGGG
ACATGCAAGTAAGTTTACTTTTCGTGCAAACTGATAGAGTGATGATTTAC
TCATTGTGCATTTTATTAGCGAGGCCACCAGCAGGATGCTCAAGAATTT
>AfB28-mq1_6h04.q1c LEN=592 CLIPPED=41:357
CCGCAGGAATTGAGAGTTTGAATGAGTGCGAATATCGTTCGTCTTCTTGA
AGTCCTTACTGACAAGCCCAGTTCGGGTACATCACATGTGGTAGCAGCAG
ATCACACAGGTCTGGCGATCTCCCTCGTCACAACCATCAATACCCTCTTT
GGCAGCCAACTCATGGTTCCTGAAACTGGAATCATAATGAACAACGAAAT
GGACGGTACGTGCTGCACTGTTCTAACCCCATGCAACTAAACTCATATTT
TCGGCAGATTTCTCTGTTCCTGGAAAATTCAATTGATTCGGATATGTGCC
TTCAAAGGCGAACTACA
>AfB28-mq1_6h05.q1c LEN=616 CLIPPED=48:488
TGCGCAAATGGGAGNAAGACCTGAGAGTTCTTGACGAGTACGAAGAGATG
CATCGGGTCGCCACCGCCGAACGCGAGGGAACGAAGAAGCTACCCGCTTC
GAGACGCATGGATGCTCAAGCTCAGGTTTACTCGTCCTTGCATTACAGAC
GGGTAGAGGTAATGGGAGCTTTGATTCACAAAACGGAGCAATACAGTAAG
ATTATCAAGTATATTGCAACTTCTGGTGTCTTTTTCGCTCACGCACTATC
TTAGACAATGCCCTCGCAGCATATAGCCGAGTCCTGCAAACCATACCCAG
CGCCTCAGATAAAGACATCGAGACCTACCGCACGTGGATGAAAGACCATT
CACCCATTATAACAGCCGAGTCCCGGTTCCTAGACCACGGCAAAGACCTG
ATCTCCTTGTCACCCCGCCGCGCATCTCCGACAGCGACCGT
>AfB28-mq1_6h08.q1c LEN=617 CLIPPED=28:388
GACGTTAGCTCCCCCCACCCTGAGCAATCAGCGCAAAACGAATCTATGTT
GGTGTACATTGGCTATGTATTTTCAAGGAAGCCACCTAGTACAGACGGCC
TCGCTATTTACGGAGTAGAGGAGCTCAATTCTAAGATAAGGACAGGGTTG
ATAAAGTTCAAGAATCACGGTGTACTTCTGTAGATGCCACACTTTCTGCA
GTTGGCTACGTGCACGACTGGTTGGAACTGGAGCAGACCGATGACGAGGC
CGAGAGCACGTACTGCACGTCATTCCCGAAATCTGACATTATGAAGCCGT
GGGCTCGTTCTAACAATCGTTACTGTCAAAATGCGACCGAGTTTCAAGCA
TGCGCTCAACT
>AfB28-mq1_6h09.q1c LEN=638 CLIPPED=52:510
CAGTTCAATTGCCCCTTCTGACATCCCCATCCTGCTTCTTTCTTCCTTCT
TCACCTCCCTGGTCATCATCAATTCTATCGTCTCGCAAGCTTCGAACTTG
AATCGAGCACACTGAGTACTGAGCTAAGCCATAGCTCAGTCAAGCAGACA
AACAGTAAAGAAAGGTTTTGTACATCCAGTCCGTCGTACAAAATCTTACC
GCTAACTATACTTATATCAGGCCCCACCACTGACTTATTAAAATAAGTCA
TTCTATACAATCCTTGCTTTTGATTTTGCATCTCCGGCTGGAAGATTTCT
ACCTCTTATTTGGAAGTTATTTGAGGAAGACCCGGAGGTACCCGTCTGGA
CTGATCTCCGGGTTCCACAGGGCAAGGAGCTCAAAGTCATTGAATGGAAT
CAACTTTCAGCCACTAGTCCAGGCTGCTGCGCATGTCGAATCAAGTGCAG
GCCTGGTAG
>AfB28-mq1_6h10.q1c LEN=607 CLIPPED=49:565
CCTAGGAGTCATCAAGCAGGTAAAGGGCATCACATATTTCATTTTTTTCC
CCCATCACTCCTTCCATCAATCAGTTTTCGATTCCTTTTCTTCAACCGTT
TAATTTGGATCCTTCTATAGTGTCACCTAAATGTCGACGGCCAGGCGGCC
GCCAGGCCTACCCACTAGTCAATTCTGTAGGATCGAAACGGCAGATCGCA
AAAAACAGTACATACAGAAGGAGACATGAACATGAACATCAAAAAAATTG
TAAAACAAGCCACAGTTCTGACTTTTACGACTGCACTTCTGGCAGGAGGA
GCGACTCAAGCCTTCGCGAAAGAAAATAACCAAAAAGCATACAAAGAAAC
GTACGGCGTCTCTCATATTACACGCCATGATATGCTGCAGATCCCTAAAC
AGCAGCAAAACGAAAAATACCAAGTGCCTCAATTCGATCAATCAACGATT
AAAAATATTGAGTCTGCAAAAGGACTTGATGTGTGGGACAGCTGGCCGCT
GCAAAACGCTGACGGAA
>AfB28-mq1_6a01.p1c LEN=620 CLIPPED=27:407
GCTCCCCCAGCAGGGGTATGGGAGTACTGCGTACAAAAGGACGGCAGAAT
TGCCTCTCAATCGTGTGTTGGTGTATCCATGTCAATGAACAGCTGATGAC
TGATTTGATTGAACTCATAAACATTTAAGACGTCCATCTATCTACAGCAT
AGCAGGAGTGTTTCGAGCCAAGTTGCATAAATTGATTATGTTGATTATGT
AATTATGCTTCACCAACACTAATAACAATGAGCTTGCAGGAGGTTCGCAT
TACGTCATAAAATGCTTGCGGCGATCCCAAAGAAGATTAGGCCAAGAGAT
GGGCCATGGTAGATTTTAATAATAACATCCATCTGTCGGCAAATCATGAT
CCTGTAATAATGGACAGACAGACAGACAGAC
>AfB28-mq1_6a02.p1c LEN=684 CLIPPED=26:528
TGCATCGGNCCTGCCTGCGGATCGAATGAGGACTCCAAGTGTCAATGCTC
GCCCTGTGATCCTCGTTTTGACCATTTCAAGCGCGCAACTCAACTTTGGG
ATCGTCAGGTTGTGGTGATCAACACTTTGCTGGTGATTAGCCCAAAGACG
CTGTATTTCTTAGCGACGATCCTCTGCTGTCTTCCCAGTCTACACTAAGG
ATCCAAGACGTTCTACATCTGCATATTCACACAGAATAGACATGAACGCT
GTCTTTGTTAGCTGTGATTCGTTCGAAGTGCACCTAGGAGCTGTCTATCG
CAATTGCTGACTTGTAAGTTAACTGTATGGCGTGAGCTCCGAAAGTGGCA
TTAAAAGCCAAGGACGAGGGCGATTGTCTCAGTGAAAGGGACTCGAAATT
CTGAGATGGGTGCCAGAGTTACGCATTCTATCTTCTAACTCTATCAGCGG
ACAACGGCTGTCAGAGGCTCAAACCCACATTTATTGGAGAGGACCGAGTA
CTC
>AfB28-mq1_6a03.p1c LEN=797 CLIPPED=42:217
CCCGCGCGGCGATGTAAATGAGGATCCTAATCTGTAGAGTATCCCCGATC
GAGCTGTTTGTGAGATATCGTCATGCCAGAAGTTGAGCATGCGATCATTA
AATAGTTTGGCAAATCCAAAGCTGCCTAAAATGATGGAAACATGGTAGAA
CAAAGCCCAAGGCTATGCCAATAACG
>AfB28-mq1_6a04.p1c LEN=680 CLIPPED=25:212
ATAGGATTTTCCTGCCTGCTCATGCCAATGTCTGCAATTATGCAAGGACC
AAGATCAGATCGTAGCTATTTTAGGTAACGCTTCAAGGATAAGTCTGACA
CTTGATTGATTTCTTTCTTAAAAAAAGTCCGACTTAATAGCCCTGTTTTC
CTTGGCTTTTTGCTGTATGCGATTGTACAGCCTTGAGT
>AfB28-mq1_6a07.p1c LEN=670 CLIPPED=52:125
CATATTATGTCCCAATTGCTGGCTCATTCGATAGCTGGTACATATATGAC
GGAACAGAATTCTTAAACATATTA
>AfB28-mq1_6a08.p1c LEN=666 CLIPPED=50:73
AAATGCGCACGCAGGTTACAGTTT
>AfB28-mq1_6a11.p1c LEN=655 CLIPPED=45:535
CCTTGGCCGGGGAATTCGTCGTTGACGTTTGCGTGTTCGCGAAGAGGTTG
AAAGGTCTCCGGTTTTCTCTTGTAGCATTCTGCGAATCTTCGCTCCGAGT
TTCAGATCTATGCAGCGATGTTGACGACTCGTAGTCCGCACAGTGGCCCG
TTTCGCTCGGTACAGTGTAATGGTTTCCACCTTTATCGCTGGTGCTTTCT
ACTCTCTGTGTTTGTGTAGGTCCTACACTTCGTGCATGTTCAACACATTT
ACGCCCGGGTTGTGAGCCAGCAGGCTGGGCAATGCTGGTCTGGACGGCGG
AGTTAATGGATAACCATCGCCGTGTGAGATTGCCAAAGGACGATTTCCGG
CGACGAGACGACACTCGGAGAACGGGGCGAATGGAGCACAGCGAATCCTC
CCCGGAGGGAGCATAATTTATAGACGATATCGATCTCTCTCTTCGCAAAG
TCGATGTAAACCAGCGAGGGTAGAGAAAGAGTAAGGGCTCT
>AfB28-mq1_6b01.p1c LEN=679 CLIPPED=40:339
CGCGCTTCCTTNTGATCTTAGAACCTACCANAACCATCAAGTCCAACGNA
TAACTTACTGAGGGTGCTTCAAAGTCTCGTAGGCCTCTCCAATCTCCTTG
AACTTCTCGNCGCCGGCCTCACCATCCCGGNTTTNGNCGGGGTGGTACTG
GATGGCGAGTTTGCGATAGGCCTNCTNAATCTGCGACTCAGATGCATGCT
GGGAGACACCCAGAATCTTGTAGTTAGTCTTTCGTTGAGCCTTTCTTAGC
TCAAACTCTGCGCGGCGAATGTTCTGCTGGATGCCCTGTTGACCGGGGTT
>AfB28-mq1_6b02.p1c LEN=693 CLIPPED=43:462
CCTTCAGTCTATTTTACGACAGGCTTACAAGAGTCGACAATTCTGAACTA
GGGGTGTTTAACCGGAGTTTGCGCTTTGGAGTTCGAGCGAAGTTTTCAAC
TTGTATATTATTGTGTATTGTACTACTGTGGAATTAATCATCGTTTTTGA
AATTCCTGCGCTACAGTTAGGTACCTGAGAGCTTGTAAATGGCTCCTTGT
CTTTAAATTGCTTTTCTCAGTACTGTACTTCGCGGAGAGCTTGTGCTTCG
GAGAGAATTATATAAAATATCATGATGCCTATGAATGACACCCTTTGTGG
ATTTTATTAGGTTTACAATATAGTGTGCCACTAAGTAAAGCAAAAGAGGT
CATAGTTCAAGAAATCACAATGAATGATATATAACAGTAGCAATGAGACA
TTTGTAAGGAACAATAGCTT
>AfB28-mq1_6b07.p1c LEN=610 CLIPPED=43:82
ATCGACTGATATAATGCTCTGTAATTGCCCAATATTAATG
>AfB28-mq1_6b08.p1c LEN=693 CLIPPED=42:107
CGGGTAGCATAAACTCTTTGTTCGCTAGTCTGTCAAGCTTATCCACCATC
TTACGGATGGGCCGTG
>AfB28-mq1_6b09.p1c LEN=656 CLIPPED=52:274
GCGAAATATTTTCTGGTTTCTGCGCTAGCCCTCCTGATCTGGTTGGTGAT
CGCGGTGATGAACGTGGCGTTGCTGGTTCTTGTCGGATTGGGCAAGGCCT
GATACAAATTTGACCGTTGCCTTGACTTACATGAAATTAGACTTAGACTT
AGACTTTGACGTAGATTTCGGGATACCTTCCCAAGTGTTATAGAATAGAA
TGATTACCTTGGGGGAAGCACAT
>AfB28-mq1_6b10.p1c LEN=656 CLIPPED=56:519
AAGGGTAAGACAGGTAGGTAACGTCTGTCTCCTACGGAGTGAATATTTGT
TTTGCTATTTCATATTTTATTTGATTTTGATTTTATTATGTTTTTGCAAC
TCGTCAGAAAAAATAGACAAAAATAAAAATAAAAAAATAAAAGAAAAAGA
AAAAGAAAAGGAAAGCAAAGAAAGTGGATTAGTATGCGAGCTACAGGAGA
GTAGTAGGCTAGGACAAAGCCTGGTATGGTGTGGGAGAAGCAGCAGCAGA
AGTTACAGAGTAGATGACTAGATAACCAGCAGCCTTTGCAGCAGAAGAAC
TGGATAGTCGCAGTTAGTATTCCCGATAGACTTGACTATTCAGACTAGAT
TACGGAGACCTAGTTGATGGGCAGCTGAGGTCGACGTGTGGGCGGGGCGA
CCCATGGTAATCCGGTAGTTAGGTAGGCCTGAGCAGCAACCAGAGGCCCA
GAGAGGGGGATGGT
>AfB28-mq1_6b12.p1c LEN=665 CLIPPED=50:537
GCTCCGACACTGAATGAAAGCCCTTCGTGAGGGTGAATACGAGCTGCGAC
ACATACCGGAAGAAGTAATGAATTGCTGGAAGAGAGGTATAAAGGCAGCA
CCTCGACCCGGACATTCTCTCCTGCTCATCCCACGCAACAACTCGATCGA
TCCAGTCCACATCCAGTCGACTCTATCAAGTCTTCTGCATTCTCCGAAGC
AATAGCAATCAGGTGCGAGCGGCTTCACGTCCATCCCTTCTTACCTTCTA
CCAAACTCACACCACGCAGACCACACAATGCGTTGTACCACCATCGTCAC
TCCCCTCCTGGCGAGCGCCACCCTCGCCTGCGTCTTCTGCCACAACTCCA
TCTACTGCATGATGGGCGGTGACTCCACCTGCAACAACGTCTGCGTGCGC
CAGGGTAACCCCAACGGCGGTCGTTGCCTCCCCCGCGACGGCTGCCCCGG
CTACGACATCTGTGCCTGCTACCCGAACAACAAGCGCA
>AfB28-mq1_6c02.p1c LEN=681 CLIPPED=42:482
GTGGCCTACCAGCGAGTTGATGACATCGTCTGAGCCTAAAGTCTGGCGCA
AACGCTGGAGAAAACGGAAGTTCAAGAATTCTATGTATGCATTGGCCGTG
AAAAGCGATTAGTGTGAATTGAAGGGCTCAATCCCGCTCATAACCAGAAC
ATATGTTATATGCCGCAGCGAACAAAGTGTCTAATCTGATCCAGTTTAAT
CAAACACAGATTGGAAGGTGGGGGGTATGATAGTCCTAAACAAACACAAA
CAACAAGAAAACATGGAGATCCAGTCGTGAGAATCAACTAACTNATTAAT
GATAGGTCATCAATATTTAGGCTGCGGAGGAATNCTGCTCGAGGCTTTTN
CTTCTGCTCGGTATCAGACTGCTGGGATGGACGATATTAAACAGGATCAT
GGGCGCTAGCATAAGAACTNCATGAAATACATAGAGGAATG
>AfB28-mq1_6c03.p1c LEN=697 CLIPPED=62:482
GCGCGGCGATGTAAATCAGNATCCTAATCTTTAGAGTATCCCCGATCGAG
CTGTTTGTGAGATATCGCCATGCCAGAAGTTGAGCATGCGATCATTAAAT
AGTTTGCCAAATCCAAAGCTGCCTAAAATGATTCAAACATGGAGAACAAA
GCCCAAGGCTATGCCAATAACGGGAAAAAACTGCTGCCACCTCGAGGGCT
AAGGCTTGAAGTGTGTCCTGTGGCGTGGGTCGTAGCCAGTCAGGCTGGCC
CCTGAGACAATCAGAATGCGCTCCGTTCAATGAGACGCGCCGAGGCTGTC
ACTGAGGATCCACAAACAGACCCTGGTCTGGAGGACGAAGTACTGTTGGT
CGAACAATTGCGAATCAAATGAGGACTTGTCTACTCCGTAGCTTGTCTGG
GAGTCTAGGGGCACAAAGTCT
>AfB28-mq1_6c10.p1c LEN=627 CLIPPED=40:367
CCGGCAGCGTTCGACGCGGCAAGCAATAGACAAAAACAACAACGCCAGGT
AGCAAGACTCAAATATACTGATGTGCAACGCTTAGATTTGGCCTGCTCAA
TCACAATCGGTCAGTCCTCTCCTGTCCTCTCCTTGAAACAACCCGCTAGA
ACATACTCAGTGTCATGCTCAAGCTGACATCGGTATTCTCCACCATCTTC
GTGAACTCCTCGAAGCTGATCTTGCCGACGCGGTCCTTATCCGCTTGCAT
GATCGTCTTATCCACGATCTGCTGCAGCTGCACGTCCTTCAGGTTATTGC
CCACCATCATCTTAAGCACGATGAACAG
>AfB28-mq1_6c11.p1c LEN=645 CLIPPED=25:568
TGTGCTTGGTTGAAGCCCTTTAGTGCATTCTCCACGTCTAATGGCGGGCC
TAGGTCAATATTCAAGAGGCGATTCGTCTACATGAGGCTGGCGGTGAGTT
CCTGTTCTAGCACATAGTTTAAGCTCATACTAACGATCGCGTCATACAGA
GCTTGAAAGGTCGACGGAAATGTTCCGTCAACTGGCAGATCCGGACGGTT
TGAACAATGCTCTCAGTCAAGTGCTCTATGGACTTGCGCTGAGGTACAGC
CCGACTACCCTATTCCTTATGTCCATGTGGCTTTTTGCAATGCCTTCCTT
AGTATGGAGGGTTTACAAAGGTCTACTTGTTTTCTCTGTTTTTGAAGTGT
CTGACTTTGAATCGCTCTCCTAGACATGGTTGGGGCTGCCCTCAAGATCC
CGACAAGGCCGTGACATATCTCTCGTACGCAGCGGCGAATTCCGCATCAA
TAGAGTCTCAAGCACTCCAGGCAGGTATGAAAAAGGGAGGCGCTGCCAAA
GGAGAGCTTGTACTAGCCATTTTCGAACTGGGAAATTGCTATCG
>AfB28-mq1_6d01.p1c LEN=691 CLIPPED=48:452
GCTACGAATGCGATCTGGCTGGCACCGTTGCTGTATGCGTCCCACGCTCT
GGTCGCCGTTCCGTCTGGGCGATCCGCCGGTATCCTAGCAAGGATGCCAA
CAGAATACTGAAGATTCTCCGTTCGACGCACCACAAAAATGTGATTGCTG
TTTCGGAATGTTTCCACCCCTCTGAGGCCTTCTATACTCTCAGCAACTTC
CACCCTCTCACCCTAGATCATATTGTCGCATGCAAAGCCTTCCCAAACCA
GCAGCAGCTCGCCGCCATTATGTCTCAGGTCCTTCCCCTCTTCCCTCGGA
ATACAAGGATCACTAACTATTTCTCAGTTCGTAGAGGGATTATCGTATCT
CATCGAGCAAAATCTTCAGCACACTTCCCTTGATTGTTCCAGCATCCTGA
TGTCT
>AfB28-mq1_6d03.p1c LEN=699 CLIPPED=80:351
GGCTCCCAGGTCACACGGTTCCAGTTGGAGCTTCTACCAGCCATCCGTCA
GTAACGTTCGTTTCTGATTTGGACAGAGTGCTTGCCTCTTCTCCCTCAAT
CCGTTACGCAGGCCACCACTTTCAATCCAAATCTGACATAGATGAAGGCT
ATGCAAGTGCAGCCACTACGGGTCGCAGCTTCTCGCAAACAAATTGTTTC
TCGCTGCCTCTTCGTTCCAACGATTCGGTTGTTATGAGCAATGGTCACAG
TACGAGCGTGACGCTACAACAT
>AfB28-mq1_6d10.p1c LEN=647 CLIPPED=46:641
CGACTTCCGTTATGAGCCATTTTAGAAACAATATCGGGTCGAAAGGTGAA
GTCGCGATGCGCCAGAGACGACCTTGGAGACGTGAGCGCAAAGGCATATT
CATTGCGCGAGTTGTCCTGGGACAGTTGTGCTGATCGCTCTGAACGGAAG
TTATCCGAAGCTACCTAGAGGTGGCTGCTCGGCATCCAGAACAAGCTTAT
TTGGGGATTGTGCTGAAGTAGACACCTGGGGTCAACTGCTGTCTCACTGC
CGTCTGGTCCTTAGAGCAACCTTGGCTATCGCTCCGATATTGCTAGATTG
CAGAATTGCTAAGCAAATGGTTAACTACCTCCGTTGGGGATTTCGGCTGA
GCAACTGGCTGTATTCCATGGCGCTGAAACAAGAAAAAAATCCCGCATCA
TGCTTAGCAGAGGTGCATATAGTCCACAGACCACTCTGGAAGCAGCAAAG
ACCGATTCTCGGAAAGAGGCGGGTTCAACTCTGCTGCTCTGAATGCACTT
CCACTGGTTCAGCAACAATGATGAACTGCCAGCCTCCGATGATAGCCATT
TGACCAGGTCCGACAGTGGTCAGACATACCTATGTAAAGTATGAGA
>AfB28-mq1_6d11.p1c LEN=665 CLIPPED=64:224
TGTCCGGGGTACCGCATCATTTTTCCGCTTTTTAACCGCGGCGTACCACG
ACTGGTTGCAGGGTGGTGAAGATGAGGATGATGAGACCGTTGTGAAACGC
CTTGTGCCCCATATTGAGTCAATGGCTCAAGAGTTTGAGAGGGGTTATGA
GAAGTTCATGC
>AfB28-mq1_6d12.p1c LEN=729 CLIPPED=63:102
CCTGGGGTAATTGCGAGTATGGAGGTTGCTGCATGAAGGG
>AfB28-mq1_6e02.p1c LEN=695 CLIPPED=30:512
CTCAGCGACTGCGGCGCTCACGCGGTTCCCAGGCTCTGTCCCGCGATGAC
AATTCTGGAAGGCGGGATGTTCAAAGGACCGGCGGTCAGGAAATTGATGA
GGGAGACCCCATCGGTAATTAGGCCTTCTTCCGTTGGGGAGCCGGTGGAC
ACTCCAAACCCACGATAGTCAATTGCGAAGACATGGACGGGGTTGGAGGG
ACTTGACAAGCCCAGAAGCATGCGATAGATTTCAGGTCTCTGAGCGGAGC
CGAGATGCGCGGCATTGCCGTGGACTGCAGTTGAACAAAGATTAGTTAAT
GTGCACCTCATGATTGTGTCGCAAGCGAAGTAACCAGTGCGCTTACAGTT
AACAACTACTCGAGCGTTAGGGTCGTGGGCTAGAAACTTGAAAGCTGGGG
TCTGGGTATAGTCGTCAGCTGGGCCAGATGGCTCGTTTGCGTTCAGTTCC
TCTTCGTGCTCACGGCAGAGGTGTAGAGGGAGT
>AfB28-mq1_6f02.p1c LEN=698 CLIPPED=24:502
TAGCTCCGCAAACTCGCCATGATGGGTTGTCCGAGTTCCTGGGCACGAGA
CCGCTTCATAAGAATGACACCGGCGGCGCCATCCGTGATCTGACTGGCAT
TTCCACCGGTTGTGGCACTGGGCTTCCATTGAGGGAATGCAGAGCGAATC
TTGCTGAGGGACTCAACGGTGGTGCCATATCGAATGCCATCGTCACGATC
AACGACGACGTCCTTCACCTCGCCCGTCTTGGGATCTTTGACTTGAGTCT
TGACGGGCACAATCTCGTCGGCAGTCCAACCGGACTTTTGCGCGCGCTCG
GCCTTCTGATAACTCTTGGCGGCAAACTGATCGTGTTGCTCTCGGGAAAT
GTTGAACTGGGCTGCGACGTTCTCTGAGGTCTGGCCCATGGGTTGGGTGT
TCTGGGAGGCAATAGGATGCGACAGGATCTGAGCCGACATCTCTGGGGCC
CCTCCATTCGCGTTGGTGCTCATGCTCTC
>AfB28-mq1_6f10.p1c LEN=670 CLIPPED=53:430
GAACATTACACAGCAGGAACTTTCCGAATACTACACCCCTCAGTTCCTTG
TTGCAGCCAGAGACGCCAAAGTGCACAGTGTCATGTGCTCCTACAACGCG
GTAAATGGGGTGCCCAGCTGCGCAAACTCGATCTTCCTCCAGACCCTACT
ACGTGACACATTAGGCTTCGACGAGGATGGATATGTATCCAGCGACTGCG
ACTCGGCGTACAATGTCTGGAACCCGCACGAGTTTGCGGACAACATCACG
GGGGCCGCTGCAGACTCTATCCGGGCGGTGACGGACATTGATTGCGGCAC
TACTTATCAATACTATGTCGGCGAAGCCTTTGACGAGCAAGAGGTCACCC
GTGCAGAAATCGAAAGAGGTGTGATCCG
>AfB28-mq1_6f11.p1c LEN=698 CLIPPED=50:290
GTTCGAGGCGTCGGCTAGCCAGGCATTCATGTCGTGTGGTCTTACCAACC
CATCTGCAAGGCGATGATCGTCAGTGAATGTGACACACACAGAACAGGCT
TGGTCATCATTGAAGCAACTGTCGAGCTCGCGACGAAATCAACACGGTAA
TCAGTGATGCAACAGATGGGGCAACTAGACGGAAGTCATCACAGAAAGGG
CAAGGTTGGGGGCTATAGACGCGTCGGGGGTTGTGGTTGAG
>AfB28-mq1_6g01.p1c LEN=678 CLIPPED=54:464
GCAACCCGGTAATTGGCCACAGCCTCATCTGGAATTATAGACCGTTGTTG
ACCTGAATAGGCCAAGATTCAAACTCAATATGAAGCGCACCGGTCTACAA
GGAATGCAAAGTCCAAGGCTCACCTGCTCAGCCCGGACTTTCCAGGATGG
CAGGTTGACGAAATCCTGAAGAAGCTACATGTACAAACGACTATACCCAG
CCATGAGGGCCAGACACCTTTCATTGATCATAGGAACAATCTCAACTTTG
ACGCACGACCGTCACAGTATATAAAGGACCTGATTGCTGAGATTCAAAAC
GAAATCCAGAGCGTTGTGCCAAGTGAGCTCTNAATAGCTTGAGCCTTGCA
CGATATGACTAACCGGTGGTAGACATGTGGCTTACACCACCAGACTGGCT
ACATACGACAG
>AfB28-mq1_6g02.p1c LEN=682 CLIPPED=54:418
GCCCTTTNNNGGGCACCAACATCTTCCCCGAAACGACGCGCCTCGATACG
TTCGAGGACAATCCGNTTGCGCCGCTTTCATGATATNNGNGACTACCCTA
GCACTCACTTNGCGGNGNCTNNNGGTCTGGGAGAACAAACGCTGGGATCA
GAAATATGGGACCAAGAACGAGGAATCTACCAAAGGAGGGCCTAATGGCA
ACGATGATGGCGTGGTAGAGGAGAATTATGGGTCTACGNNCCGCTATGNC
CTATGATATATGATGATGACGGCTGGCATGATNAGGAATGATGNNCGATA
TATAATGCGGGAGGGCAATGATACGCAGNCTAAGCTGGATGATCGGNACG
ATATAAGAATACTAT
>AfB28-mq1_6g11.p1c LEN=665 CLIPPED=59:657
GTCTCCCTATAGTGTGTCGTATTAGCGGCCGCAAATTTATTAGAGCAATA
TAGTCCTACAATGTCAAGCTCGACCGATGCCCTTGAGAGCCTTCAACCCA
GTCAGCTCCTTCCGGTGGGCGCGGGGCATGACTATTGGCGCGCCGGATCG
ATCCTTAATTAAGTCTACTAGATAACTTCGTATAATGTATACTATACGAA
GTTATTATCTATGTCGGGTGCGGAGAAAGAGGTAATGAAATGTGCCCCGC
TTACGCAGGGCATCCATTTATTACTCAACCGTAACCGATTTTGCCAGGTT
ACGCGGCTGCAGGCATGCAAGCTTTGGCGCGCCGTCGACCAATTCTCATG
TTTGACAGCTTATCATCGAATTTCTGCCATTCATCCGCTTATTATCACTT
ATTCAGGCGTAGCAACCAGGCGTTTAAGGGCACCAATAACTGCCTTAAAA
AAATTACGCCCCGCCCTGCCACTCATCGCAGTACTGTTGTAATTCATTAA
GCATTCTGCCGACATGGAAGCCATCACAAACGGCATGATGAACCTGAATC
GCCAGCGGCATCAGCACCTTGTCGCCTTGCGTATAATATTTGCCCATGG
>AfB28-mq1_6g12.p1c LEN=701 CLIPPED=75:375
TAGGCATTTCTGCGGCTGCGACAGGACTGGTGTGGTATGTGAATCCGTCC
CAGTTGGAGGATGAGACCAGCTTTGCTCACGGTTATTTCGCTTAAAAAGG
TTGAGTGCCGGAATGGTAGATGGACTGAGATCCAAGACTGCCATGCTTTC
ACCTGCCACGGTACCAATGATGGCGCAGTCAGGTGCTAGAGTGATTCCAA
TGGAGCTGGAATGGTTAGTGCCCAATGTACCACACGAATTATTGGGCCAA
CGCCACTGATTTGTTACCGTGTTGTTAAGATTCATTGTGGAAAGGGGGGT
G
>AfB28-mq1_6h01.p1c LEN=735 CLIPPED=59:390
GTTCCCACCACANACGATTGTGGATGGAGTATAGCAAGACAAGATCTCTG
TCGTCAATTGATGAGATTGAACTGCTAGACATTGAATGTGACATTGACTC
TCAATTCAATGTTAGTTGCAGNTACGTAGCATATTAAGACTATGCCAAAC
TCGGGCATGACAGTTACCTTTCTGCCCGCACGCCAAAATTACATTATCAC
CAATAGATAACGCTTGGGCCATGCCGGCTGCTCCCGCTACGAGTTCTTCG
AGCTTTTTGGTCGTGCTACCATACCTTGCTTGGAGGCTGGGGCCTGTCGG
TCCATGGTCTGTATACGTTAGAACAAGGGGTA
>AfB28-mq1_6h02.p1c LEN=731 CLIPPED=46:342
GTGTATATTACAGGAAGAGTGCAAAAAAATTGTACATATTTTATCTTGGA
CAGTACCATTATTGGAAGGGTCAGGAGTCTGCAACCCAGTGTATCAAACC
CATTGCCTCGGATGTCTCAGAACCTCCATCATCTCTTTTTCCGCTGCCTT
ATCTTGAGTCAGAAGTTCTTCTTCTTCCGACATGGGACCCTCGGTACGTG
TTCCGGATACTGGGTCCATATATGCCCATGATGCAGTGCGAGGCAAGCTT
ATGAAGATACTCTCGACACGAGCGTTGGGTGTACGTAAACCAAAGCT
>AfB28-mq1_6h08.p1c LEN=650 CLIPPED=44:544
TCATCCGTCGGTGTATTCAACTACCAATTCATCACTCAATTCATGTACGT
CGGGGACTCGGGTACAAAGCTCGCTGAACTTTCTCCAATATATATATATA
TATATATACAAGCTCGCATTCTTGACAGAAGAGGAAGGCCAAGTGGGTCA
GGGGGGCTCAGGGGCGGTCCGTATTGGCCCTATTGGGCAATCATGAATCA
CTTTGGTGTCTCCTCCAACACAGTGACTCATATGGGAATCGCGTCAAAGT
GAAACCATGTATTCATTGGCCCACGAACAGAAGGATAAGCCGAATCAGAT
CGTTTCTTGGAGTCATCAAACCAACCAGAACGGGCACTCGTCAATCCGGA
CGGTAGTAATTTAACTTGGTTATTTCCGCTGACTAAGCGCAAAAACACTC
GCACCAAACAGACCCGCTCAGAATAAAGGTAAAACCAACTGAATATTACG
AGTCTCACTAATTTTGGTGGCTGATGGGCCCCGCTGGACAACCCCAAACT
G
>AfB28-mq1_6h09.p1c LEN=648 CLIPPED=43:347
TTTTGTTTCGNCTTTCGTTGGATTTGCACTATTCGGCGTNATGATTGATT
CAAAGCGGATATCTCACGGGTTCGAGTTTTCTGGAGTGGCATATATGATG
AGTTTTGCTCTAAAATTGGTAATCGAATAGGATCACTGTCAATGGATATT
TTTCTTCGAGCGTAGAGACAGGGTATCGGTGATTTAGAACGAATCGCTGT
AGAAACATTATTGTCCTGAAAATCAACTGGAGATCTAAGAAAGAAAAAGG
AGCATAACTCCATCGTAAGCCCATATAACCCGATGCTGGATGTGTGTATA
ACACC
>AfB28-mq1_6h10.p1c LEN=655 CLIPPED=52:101
TGATGGGGGAAAAAATGAAATATGTGATGCCCTTTACCTGTTTGATGACT
>AfB28-mq1_6h12.p1c LEN=646 CLIPPED=27:566
CTCGTGGGTGCTCTCCGCAGGCTTTGCCAACGGAGGTATGCTACCCACTC
TTGGGTCGAATCCCCATGCTTAATTCTGTAGTCGGCATGTATGTCGTCGC
GCGGATGGTCCTTGGATTTGGCATTCCCTTCTGCATCGTTGCTGGGTCTT
CCCTCCTGGGTGAATTGGGATATCCCAAGGAACGACCCATTCTGACCTCG
CTGTTCAATTCTTCGTACTTTATCGGCCAGATCATTGCTGCTTCCGTCGG
TTTGGGGACGGTGACCATCAAAACCGACTGGGCGTGGAGAATTCCGTCCC
TCCTTCAGATTGCACCGGCCATGGTGCAGATTACCTTCGTCATGTACGTT
GTATCTGACTGTGCCCGACAGAACTGACAGTGTGCAGGCTCCTTCCCGAA
AGCCCCCGGTATTTGATCAGTAAGGATCGCCACGAGGAGGCCTTTGACAT
TCTGACCAAATACCATGCCGAGGGTGACCGCAGCTCGGTCATCGTGCGAG
CCGAAATTGCGCAGATCCAACGCACCATCAAGCTCGAGCT
>AfB28-mq1_2a03.p1c LEN=777 CLIPPED=51:457
AATTGATAAGATAGGTTAGATGCGCCTGGCCAGATCGGGAGCCCGTCTCT
TGTGGTAGTTGTGGCTGTAGGACTCTGTCCTCCGTACCCGTCGTACCCGT
TGCTTAACGTAATCGGTAAGCGAGCGGATCACGCAACCGAGCGGATCACC
ATACCATAGAATTTGGCCGCGGCCGAAATTGGAGGCTATTTTGAACCCCT
AAAACATGATTTTATTACTAAATCTAGTTATTCTTGCGCTGCGGACATTG
CAATCGCCTATGGCCTAGAATATGGCAGTCACTGCAGGGTGGGGGTGCCC
GTTGAGGGCGTTGTTCTGTATCTACTACCTGCTCTGGAGGGATAGTTGGG
ATAGCTTCAGCAGCCTGATCCCTGCGTTGAATGATCTCCTGCCCTTCCTG
GATAGAT
>AfB28-mq1_2a04.p1c LEN=770 CLIPPED=41:433
AGACTGTCCCTGCCCATAAACCCGCCAAGTAAAAGCGGCCGTCACCAGAG
CGACCTGTTTCGGAAGCAGGAGCATCGGGAACGCCACCGGTAAGGAAGAA
GAATCGTTACATCGTTGATGATGACGATGAGGACGAATGAACTTCCATCC
TATGTCATTTGCGCGCCCCGCGCCCCCAATGGTCCTTGGCCTGGTGGCCA
CGCTCTCCTAATTAATGACCCGACCCTGCATCATGTAACAACTTCTCGAA
GTCAGTAAATTTGAATTTAGTAACGAGGAAATTGGAGGCCATGATGAAGA
TCGATCGTCCATTGATGCCCTAGTATACAAAATCTTCGCCGCTCTACGTA
GGTTCTTACCCGACCAAGAAGCTAGATTGGAAATTATGTATTG
>AfB28-mq1_2a05.p1c LEN=778 CLIPPED=29:435
CAGGTCTCTGTTGGCTCGATACTGACCGTCAGTCGGTTGCTTCGGCAAGC
TTTTTCCTGGATGATTCGGATATCACTGTGCTGGATGATATCGATCTCTC
GCAACGCCCAGCGCAAACAGTTGCTGATCAGCTCGTGGACGAGTATTTCC
AAGTTGTACACCCTTCCTTTCCGATTATCGGCAAACTGGTTTTTTTGAGA
CAGTACAGGTCGTTCTACTCCAGTCCTCACGTACGCCCAGGGAAGAGGTG
GCTCGCAGTACTCAATTTGGTTTTCGCTATCGGCGCAAGATGCTCTCGCT
ATTCGCAGGGGGACAACGGAGGGGTGACAGATGACGAAACACTATACTTC
TCGCGAGCATGGCGACTGAGCATGAGCGACATTGCTCTGCTGGATCATCC
CAATCTT
>AfB28-mq1_2a06.p1c LEN=773 CLIPPED=34:423
TCTTCTCGCTACCGCAAGTGCTGAGTATAGTGGAAGGCAAGGTCGCAGAT
ATCGTGGTGTCAAAAGAGGTGTGGAGAACATCCCGGGATCCTCTCCCTAT
AGTGAGTCGTATTAGCGGCCGCAAATTTATTAGAGCAATATAGTCCTACA
ATGTCAAGCTCGACCGATGCCCTTGAGAGCCTTCAACCCAGTCAGCTCCT
TCCGGTGGGCGCGGGGCATGACTATTGGCGCGCCGGATCGATCCTTAATT
AAGTCTACTAGATAACTTCGTATAATGTATACTATACGAAGTTATTATCT
ATGTCGGGTGCGGAGAAAGAGGTAATGAAATGTGCCCCGCTTACGCAGGG
CATCCATTTATTACTCAACCGTAACCGATTTTGCCAGGTT
>AfB28-mq1_2a07.p1c LEN=754 CLIPPED=26:568
TGTGCGCAGTGTCGTTCCAAAGGCCCGTATATACTTAACTATGGTGCGAA
ATGGACAACATCTTGACGGCTAAACTTGGAAGTATAGTTCTGGATCAAGG
ACCTGTATGGGATACTAAGCCTCTGCTCTAAATCTATATATCGTGTTTCA
TTGCCAATATTTAGCCTTTGTTTGCCCAACTATGGATTGTAGATAGCACT
CTGCGCTACTTTAGCTGGAAAGAGCCACGCCAGATTTGGCGCGCATTGCT
ATGTGGGACTCGTCGTGGTCCTTGTGTTGAACTTAAATCGTCGAGATACC
ATTACTGCAGATCCCTTCCACTACAGAACAAAACGAAATTATAAATAATC
AATGAAAATACATTCTAGTCCTAGGACGGGGAATCTTGTCCAGTATATGG
AGCATCGCAGTGACACATGGAGGAGGAAATAAGAATGCAAGCTGAAATAC
CGTCGAGACCTGTTCACCTAATAAAATAGATACTTGGATAATAAAATCCT
ATTTTTATTGACAGGAAGTACTTGAGCTGTTTTGATCATGACA
>AfB28-mq1_2a08.p1c LEN=761 CLIPPED=49:508
ACTCCCTTCCCCGACCGCTGGGAATCCCTTTCTCGCCGTCGATCAGCGGT
CGCACTTTCCGACGACGGCGCTCTCATCTTTATCGAAATCCTGTCCAAGT
TTTCACATCTTGTTTGAGATGATGGCGGCAGCGCTTGATCAACCTCCTTT
CGCTTCCCTCAGCGGTAGTCGTCCGAACGATGCCGCTTCCATGACACCTC
CGCATAGCGCGAACGGCAAGAAAGAGGTCCCAGACGGTGTTCCCTCCGAG
CTGTCAGACCTCGAATTGGATTCTAGTGCCTCTGCCGNCAAAATTGAGGA
CTCTGTTGAAGGAGAAGACAACGACGTGATTGAGCCTGACCATTACTATG
GCGGCGGCAAGATTCCTGTTTTCAAGCCGGNCAGTCTTGCAATTTCATGG
AATACCCCCCTTGCAAGTTACGGGCTGACGGAGTAACTGGCAGACGATGG
ATCAATTTCG
>AfB28-mq1_2a11.p1c LEN=747 CLIPPED=39:562
GGTGCTTGGCGATGATAACATAAGTTCGTACAGCACATAACTCCGGGCGT
GCACAATTTGATCACTGGTATTATATACGAGATCGTAGGCTATATTCCAC
AAATCCGTGACTACTGAAGTGAGCAGAACGGATACCCCCAAGCTTGCAAT
TATACAAAGTAAATATGCAATTCCTAGGCCACGGCCTTCTCGGGGTGGTT
AGCGGGCAGAACATCCGCTATAGTCTCGTCGGTGCCCGCCAGATCATCCT
GAACATCGATGTGATCACGGATCTTGAAGAAGATGACGGGGGCAGCCACA
ACGAGGGAGACAGAGAGGAGCACCCAGTTACTGATGAATTCCTTCTCGTA
AGACAGCTTGCGAGCATCAAGGTTGTTCACAATAGCGGCGCCGCATGACT
GGATGCCCTTGTAAAAGCCGACGTAGTTGGCAGAGCGACGGCCAGAGTTG
GAGAGAGCGCCCATGAACCTATTCATTTTTGATTAGTTGTCATCGGTCAT
GGACCCCGAGAGTGTGACTCGAGC
>AfB28-mq1_2a12.p1c LEN=757 CLIPPED=59:592
CCTCCTCGCTGATTTTTGATAGCACATCGCATACTGAGCTCATGAACAGC
GCTGCCCTGCGGCCGTTGATACCATACAGCACGTTGTAAATAGTTCCCAC
TGCTTGTTCTAAGATCAGCGATGATAAAACCTTATGGTGCGAGACGGTTT
CCAGCATGGGAAGGACCTGTGACCGGAAGACTTCCTCCTTTGCCTTCGAC
TCGGCTTTGGGGAATTTATTCTCCACAAGATCTCGAATATGTTCCAATCC
CGTCTCCTCGGATAGCTCACGTATCACTCCTTGCATGAGACCAGCGTCAA
CTTCGATAAGCTGTCGAGCATCTCGGAAGAAGTTATTCAACTTCGCGCGA
CCTGGACGAGATGCACGGAAGTCTGTGTTAAGGGTATCCTTCCAGGATCG
AAATTGGTTCTCTGAATCTGAGAGTTCTGGTCTTTTGGGTCTCACGTCTC
GTTTTGGTCGATTGTCATCTCGCCTTTCGGTGTCATTTACGTGTTGAAAC
TTGCAGTTTTTGAAGGAACACGTTCCCCTTCTGG
>AfB28-mq1_2b01.p1c LEN=717 CLIPPED=4:423
AGTTGGGATTGGTCTGGGCCTCTACGTTGCGTTCCGATTGTGAAGCACGC
GCAAGGCGTTTTTCGAGGCATTCCGCGCAGTGGAGAAACCCACCCAGGTG
GTGTTTGCGGATGGTCGAACTGGTGCGACAGGCCTTGTTCGACGCAATCT
AGAGATTTCATTACTGACAGCGAAATAGAGGCAATCCCTGATATTACCCC
GTTATTGAAGCCGACAACATGGGGAGACTTTGCGACATATTTCTTTGCTT
CTGCGGGTGGTCTCTTCTTGGGCGGGGAGCTGGGTATGCCTGGTGCAAAA
CTTGAACGATGCAATGGTCGCTAACCTTTTTTTTCTCTACAGGGTTCTTT
GCCGGAGCAGCCAGTGGAAGTCGCAGTATCACAAAGGACCCTGAGCGAAG
AAAACGCATCGAAAACGCAT
>AfB28-mq1_2b02.p1c LEN=803 CLIPPED=78:462
CATTCGTCTGGATATGTCTGGCGTTATGTGCGTGCATCCATGTCGCTTGC
GGGTCTGATTCCGCCGATTTGCGACGAGGGAAGCATGCTCCTCGACGGCG
GCTACATTGACAATCTGACCGTCGACCACATGAAGGGTCTCGGTGCGGAT
GTGATCTTCGCCGTTGACGTCGGTTCTATTGACGACAACACACCTCAGGT
CTACGGAGACTCCCTCTCCGGATTTTGGTCCGTCTTTAACCGCTGGAACC
CGTTCTCCTCGTGCCCCAATCCACCCACGCTATCCGAAATCCAGGCACGC
CTGGCCTACGTCTCGTCTATTGACAACCTGGAACGCGCCAAGAATATCCC
GGGCTGTCTGTACATGCGTTCCCCTATAGATGGAT
>AfB28-mq1_2b03.p1c LEN=788 CLIPPED=54:412
CCATCGAACCCTTGTAGTCCCAGCAGCTTCTGTAGGCTGTCACTCGCAGG
CTTTAAACTGATATTGGGGTCAGACAGGTATGTCTTCTCCTTGAGCATCC
TCACGGCTTTGCGGGTCCGAATTCCCATGTTCACCATGTCCAGATCGAGC
ACACTCATCTCCATATAACCACCAGGTCGAAGCACGCGCTTGCATTCGGA
CACAATATTGTTCTGAACGCTTTCGGAACATGCTGATGGAAATCGCAAGA
CGGCGACCGTAAAAAAGTTCTTTGCGAAAGGAAAAGGTTGTTCCAAGCTG
GCCTGGTGGACCGTATGATGGTTCGTCGGTGGTTGCCAAGCAGCTGGATG
CTTTAATGT
>AfB28-mq1_2b04.p1c LEN=826 CLIPPED=13:336
CCCACTTCAGTTCCTCAAAGTTCTCATTTGAGTATTTGCTACTACCACCA
AGATCTGCACTAGGGGCCGTTCGACCCGGGATCACTCCCAAGGCTTCGTC
ACGGACCCCCACGCCTGCCTACTCGTCGGGGCGTCGTTTCTACCCCGACG
GCGAGGTATGGGTAGCACGCTTGAGCGCCATCCATTTTCAGGGCTAGTTC
ATTCGGCCCGTGAGTTGTTACACACTCCTTAGCGGATTCCGACTGTCATG
GTCACCGGCGGGCTGTCTAGATGAACTAACACCTTTTGTGGTGTCTGATG
AGCGTGCATTTCGGCACCTTAACC
>AfB28-mq1_2b07.p1c LEN=789 CLIPPED=66:549
CTCACACACTTTGTGGGCCCGGGGCGGGAACCGATAAAGGTCAGCTGAGA
GATATCCGGGTGAGATGTCAGGGCGCCTGCGACATCGGGAAGGCACACAA
CGCTTTGTACTAGGTCTCGCGAATGACCACAGCTCGATAGAGCGCCTCGG
ATAATCTCGAGGAAGAACATGGTACACCACGCAGTTTGCTCGGACGGCTT
CACCACAATACCATTTCCTGCGAAAATCGCGCTGATGACCGGGGAGATGA
AGTTGTGGAATGGATAGTTCCAGGAGACGCAGGCGGATACAACGCCCAGA
GGCTCGTATGTGACCACGTTCTTCTTGTACATCATCAGGAAATTTGTCGG
GCGGGACTCATCTGTCAGGGCTTTTTCGCCGTGGTCGATGGTCCATTTCA
GCTTCTTCGCAGTGACGAGGATCTCCCCGAATGAGGCGTCGACTTTTGTT
TTTCCCGAATCCAGGCAACACGCAGCGACGATCT
>AfB28-mq1_2b08.p1c LEN=763 CLIPPED=54:457
ATCCTCTTTTTAATTAAAGAAATTCGTCAGCATCAGCTGCCTAATTTGAT
TAGCAGCGTGGTGGTCAAGGTAATGTGAGCTCACGCAAAGTAATGAAGTT
GAAGGTGAGTTTGGTTGACCAGAGCGACGACTGATGACATAATTCTACGT
AACAGCACCGCAGCCTAAAGCTACTTTCTGTTGTCAGCCCCCAGAAGCGA
AACGCCCAGAACAATGGCCTGGGTTGTAGAACATAGGAATGGATTTTATT
TTCTACGGATTGATGTATGGTGATTTCAGACATTTTGAGCGCAACAACAT
GGATGTTTAGGTGATTAAAACTGTGCGCCCTCCGGCATCTGGTTCTTTCC
TCGTCATATCTTCTATCTACTGAGCTTTGTCTACTCTATGCTATACATTG
ACTC
>AfB28-mq1_2b10.p1c LEN=769 CLIPPED=49:543
TACTGTTCCAAACTGCGCACAGTAGAGAGTAATCAGAGAGCGAAATTGGA
TATAGCTTAATGAGTATAAACGAAGGGTATACAGGTTCCGAAGAGATATA
GGACCGAAGGCACTACTGTCCAGAAACAGCAACAGCGACCATTATCATCA
AGAAATTGATGAGTGATGAGGTTTTATAATTATCCGGTCAGGTACGAATG
AGCAGCGGGAACATCCATAGAGAGCCAGCCACTAACAACGGACACTAACT
GCTTTCTGTCCAACAGCCCACATTGACTGAGAGACGTGCATGACACTGAA
GTATTTTGTGCTCATAATCAAATCATCCATCTCTTCAGTAGCAGTGATGG
GTATGAATATAATCTGGATGAGGCTTGCAGGATCGAGCATACAGGTCGAT
GCTTGAGCTGCCCTGAAAGGTACAGCAAAATTCAACAACAAACACGGCTT
GACCTCTTGAGGATGCCACCAGACGTCACAGGCCTTTTGGAATAC
>AfB28-mq1_2b11.p1c LEN=745 CLIPPED=42:571
GTCATTCTGCCAGAAGTATGGCTATCTTGCATGACGTAGTCAATGGTGTC
GGTAAACATCTGTACTACCTCGGATACTGTGCCCAGCACAGCCAGTACGT
TCTATGTACTATGTACCCCCTTGATTGTCTTGATGACTCGCAAGTCCAGA
ACAACCAGGCATACACGTGTATCTGCATACAGAAAGAAGGAAGACTTTCC
AAGGCATCAGGACCATGTCAGATAATCCACCCCCAGGAATGTAAATCGTT
TCCTTGCTCATCCAACCTCCAGCCAGCCACTACTATCAACAGTCGACTGA
CCGCAAACTCGTCCTCACCGTCTTTTTCCATGGCATTGTCAATAGTGAAA
TCGACTGTGTTGGATAAACCGCGAGGCTGAGTGTCTTTCTGGTTGTACTC
CATCTCACGCAAATTGTGCACTGTGCACAGTGCACAGTGCGCCGTACGCT
GACACTGCACAAGTTCTTATGCCTTTAATGCAAAGCGATGTAGTCAACCT
TATTTCAATGCCGCGTTGATGTCGAGCACT
>AfB28-mq1_2b12.p1c LEN=747 CLIPPED=40:475
CGGCAATGCTAATGCAAGCGTCTAGGCACTTGAAGACACGCCGTGGATAA
TCAACTTTCCGAGGAAGACATCCAGGGGCAATTTGGCAAGCTGCATGCCC
AGAGGTGTCAAGCTCTCCGAGTTGGTGAGAGCTTTGACTTCTTTCATCGA
GTCAATCGCACGGCGTATGTTCTTGGACGATGGTGGATCCAGTGCTTCGA
GGAGAGTTTGCTCCACTTCGCCGAGTTTACAGATCTTGACACGCAGTACA
AGATCTTGCAAGGATAGCCGAAGCATCTCCGGAGTCTGTTGCTCTGCGAG
CTGTGAGGATGTTAGTATCAAAGGACTAATGACAGGAATTTGGACATACC
AGTTTATCATGTCGATGCTTGGTAAACAAGTGGAAACAGATACCGCTCTG
CACCCGTCCAGCTCTTCCTCGGCGTTGCTTTGCATT
>AfB28-mq1_2c02.p1c LEN=762 CLIPPED=45:415
GAGGCGGGTATTACCTGCTTTTAACGATCACCACGCAGCTACTCGGCCTG
GGTCTGGCGGGGATGACTTCGCGCTGGCTCGTTGATCCTGCTACGATGAT
CTGGCCTGGGGTGTTATCAAACGCTGCGGTACTACAGACATTACATTCAC
GCAGCAATCTGCTCGCGGATGGATGGAATGTGTCCCGCCTTCGTTTCTTT
CTAATAGAGTTTAGAGTCGGAGCTATCTGGTATATTGTCCCAGGCTATTT
GTTCACCGCGTTGAGCTCGCTCAGCTTCGCGTGCTGGATTGTCCCACATA
ACGTCATCATCAATCAGCTGTTTGGTCAAGAGACCGGGCTGGGGATGTCT
CTTTTGACCTTTGACTGGGCA
>AfB28-mq1_2c03.p1c LEN=786 CLIPPED=45:478
GATTGGAGTTGGTATTAGAACCGGGTTTGACACTGACGCAAGTCAACGAA
GTTCTAACTGCGGCATCGAGGAGTTTCCCAACGTGGATCTTCCGTGGGTG
TTGAAGGCTATCCTACTGTAATATCTTCTAACTTCCTTCTGCTTCATACC
ATAAATTACCGGATTTATAGCTGTTCCGTAATAACTCCAAATAATGGATA
GATTTCGGGTTCCGGAACGAAGAGAAGAGTATGAAAATTGATCAGTTATG
CAGTCATCTGTACCTTCTGGAATGGGCAATGGGTCAAAGCTAGGTCGCTG
TCTTTGGATACATTTAATTTATTTGTATGGCGTATACAGTATCAGGAATT
GTGGCTCTAAGCTATTACCCACTGGGCTCCCCGCGCTCTCCTGAGTATTA
TGCAGCTGTTAACGCCATGCCTAGCAGTAAAGCA
>AfB28-mq1_2c06.p1c LEN=721 CLIPPED=50:467
GGTTGAGATACTAGAAGTCTATGCACCTTGTAAGACAGTTACCTGTCATT
GACCCACTCAAGACAAGCCAGGATCGGACCAGGTTAGCCCCAATCCGGCC
AGAGCTGTCTTGGAGTAGCTCCTGTGTTGGGAGCACGTAGAAGACAGTTA
CTGGTCAGCTAGATACCTTGAAGGTTCAAGGACGGTACTAGGACCCATTG
GACACTCATTGCTCCGAAGAAATTGTTAATGGAGTTAGTTGGCTTTTGTT
TTTGGTCTTTTAATCCGTGACTATGTTTTATCCACGTACCCGCCAAGCTA
GTTGTGGAGCAGCTACATACAGAGATTAGATAGATACTCCTCGTTACTCC
GTACTTGTTCCTACGTTGCCACTGTTTCTCTAACTGCCCAGGCTTTTCGA
TTTCGCTGCTGAGTGACT
>AfB28-mq1_2c08.p1c LEN=766 CLIPPED=34:533
GCTCTAAGGGTCGGCCCCCGCTGGNGCCTTGGNGGGAAACCCCTCGGTGC
AGGGGGGCACTAGCCGGGCAACCGGCCGGCGCCCCCCAGCACTGGGGCGG
GGACGCCCTTGGCAGGCTTCGGCCGTCCGGCGGGCGCTTAACGACCAACT
TAGAACTGGTACGGACAAGGGGAATCTGACTGTCTAATTAAAACATATCA
TTGCGATGGCCAGAAAGTGGTGTTGACGCAATGTGATTTCTGCCCAGTGC
TCTGAATGTCAAAGTGAAGAAATTCAACCAAGCGCGGGTAAACGGCGGGA
GTAACTATGACTCTCTTAAGGTAGCCAAATGCCTCGTCATCTAATTAGTG
ACGCGCATGAATGGATTAACGAGATTCCCACTGTCCCTATCTACTATCTA
GCGAAACCACAGCCAAGGGAACGGGCTTGGCAGAATCAGCGGNGAAAGAA
GACCCTGTTGAGCTTGACTCTAGTTTGACATTGATAAAAGACATATGGGG
>AfB28-mq1_2c09.p1c LEN=779 CLIPPED=121:605
AGCGACGAGAATTTGCTCCATACGCTTGCCGAAGGAGTAACTATGCTTGT
GTGTTTTGGCTCATATAAGGAGGCTGAAAAAGCGAAGGACTTGGTTGCGA
TCTTGAAAAAGTTCGTCGCTAAGCACGTGCAAGAGATTGAAGACGACGGG
GAGGAAGCAAAGCTCGTCATCCGGCAAGATTCGGATGATTCTCAGGTGGT
GTCTCCTCGTGTCATCGCCACTGCTTACAGAGCAATCGGGACAGGGCTTG
CCAACTGGGCGAGTTGGACGCCTAGAAATGAAGACCGGGATGACATCCGT
GCGGAGGCCATCGAGAATCTATAGAGAAGCATCGCTCCAGAACTTGGCGA
TGAGTTCAATTACTCATCTTTGTATACTCTCGCCCTTTTGCTCGCGGAAA
GCCGAGACCTGGATGGTGCCATCGATTATCTCAAGTCGGCTCTGTGCTAC
ACGCAAACACACAGNCGACCACAGTCCGATCTTTC
>AfB28-mq1_2c10.p1c LEN=744 CLIPPED=28:488
TCGCCGCTTTTACCGAGTGTCGTCCTCTATAAGCTGCTTCCGGCAAGTTT
CCACACCGTCATTTTGTGCTAAATCTAGCTCAAGTCCATCGATTCCGTTG
AGTGTATTAAGCTCTTTCTGCAAACGGTGAATCACTCTTTCAATTTTCAT
TGCGCTGGGCATTGTGACGCTGGCTGGAATAATGTGATGCTGGGGCAGAA
TGATCAGATCTTCCGGACCTCCCGGACCTAGCAGTCACCTGACTTCGTTG
ATTAGTAACGTACGGAATATAATCTTTCCGCTTCCGGAAATCAATCTGAG
ACATGAGGAGCTACATGAGCTCGCAAGGACTCCTTGCTCCGGCGATCTGA
TTACTAGGCTACTAAGAGATGACAAACGTTGTTGATAGTGGAGTATCTGT
CTAGTGTTTAACTCCAATCGAGACATCATACATGCTACCTACACGAGTAA
ACATGACCCTG
>AfB28-mq1_2c11.p1c LEN=776 CLIPPED=63:521
TATCATTCCAGCGGAAAGAAGTCATCATTTCGGGTCGTCGAACAGAACGA
CTGGAGGCCCTGACGGCTGAGCTACCAGGGTTGGGCTCCATCCAGGTACG
TGCGGCACTACTATAACATACAGGTGTTTAACAAAGGCACAGATGGATGT
GAAGAATCTTGCAGCACTGCCCATCAAGATGGACCAAGCATTTGCAAAAT
ACCCAGACATCGATGCAGTGATCATCAACGCCGGCATCCAGCGTCTCCTG
GACTTCAACACCACCGATGTCTCTGCAGCTCAGTACCCAACCACAGACGC
CATCACCGACGAGGTCACAACCAACCTGACCGGGCCGACCGTCCTGGCAC
GCTGCATCATCGAACACTTCAAAGCGTCGCGGCCGAACCAACCTTGCCTT
CTGGCCCTTGTGACTTCAGGTCTGGCGCTGGTCCCAGCAACCATGTTCCC
CGTGTACTG
>AfB28-mq1_2c12.p1c LEN=775 CLIPPED=45:501
GTCATTCTGCCACAAGTATGGCTATCTTGCATGACGTAGTCAATGGTGTC
GGTAAACATCTGTACTACCTCGGATACTGTGCCCAGCACATCCAGTACGT
TCTATGTACTATGTACCCCCTTGATTGTCTTGATGACTCGCAAGTCCATA
ACAACCAGGCATACACGTGTATCTGCATACAGAAAGAAGGAAGACTTTCC
AAGGCATCAGGACCATGTCAGATAATCCACCCCCAGGAATGTAAATCGTT
TGCTTGCTCATCCAACCTCCAGCCAGCCACTACTATCAACAGTCGACTGA
CCGCAAACTCGTGCTCACCGTCTTTTTCCATGGCATTGTCAATAGTGAAA
TCGACTGTGTTGGATAAACCGCGAGGCTGAGTGTCTTTCTGGTTGTACTC
CATCTCACGCAAATTGTGCACTGTGCACAGTGCACAGTGCGCCGTACGCT
GACACTG
>AfB28-mq1_2d01.p1c LEN=738 CLIPPED=26:526
GCTGCGTTGTTACGCGGCCCGTGTGGTAGTAGCAGATCAGACGGCCGACT
TGCTGGTCAAGTGGGACAAAGCGCAGGCCAAAGGCGCCCGCGATATTGGG
GAGCAGGAATAAGAGGATGAACACGCAGCGGCGGTTCTCGAAGCGGTCGT
TGAGGTAGACGCAGAGAAGGATGGAGAGTGCGATGAGGACGCCGTAGGGA
ATCTATATGAGAACAGCGTTATTAAGATTCGGTGAATGTGGGCTAAAATC
GACAGCACCCATACCTGCATTAGGGTGGTAACCAGGGTTGAAAATCCAAA
GCCATGGATGATCAATGTGCCGAAGTTGGAGATGCCGCCATTGGGGATGT
TGCCTTGCAAATTAGTGCTGAACTGTGTGAGCAGAGGATACAGTAATACT
CACAGACACAGCCTAGCATAAAGAAAATGTAAAGCTTGTAGTCCATAAAC
GCTTCTAGGACCTGGTATGGCTTGAGATGCTTGTTCTCAACACCTGTCTG
G
>AfB28-mq1_2d02.p1c LEN=755 CLIPPED=1:501
GCCCTCATTTGACGCACACTGGTGCTGTTGCCGCTGGCCAAATGAGCCTT
CCTCAACAGGCTCCCCTTGAGCGTTGGCATCGCCTTGAAGCCGAGCTTGA
CACATGGTACAAGAGGCTTCCGGCTAGCTTTCGACCGTGCGCTCGTATCG
ACTTATCCAACGTTCCTCACCCAAGAACGGCCGAGGATGAGGATGCAGCC
TCATTTTCTGAGATATGGTTCAGCATACCGATGTGCTCGTCAGCTATACA
ACATTATCACATGGCTCGCATTCTTCTACTTATCAACAAGCCTCATGATT
CAATCAATAGGCGAAGTGCCATAACAAATCGGCTCAACTCGTACCGAACT
ATCGAGAACGAGATTCGCTTCCATAGCCGTGAGATTGTCGGTATCTCATT
GGCTCGTNCCGCATGGCTCCGTTCGTATTAACTCTCTCCAGCCTTTGTTT
GTGAGTGGTCAGTGCCTAACTGAGCCTCGTGAACGACGGGTAGTTTTGCG
C
>AfB28-mq1_2d03.p1c LEN=756 CLIPPED=6:358
CGGGTAGACACTGGTTGACAAAGTCCCTCGTGGAGCAGACGGATAAAATT
CACGTGCGCCTCGTAGATATGCGGATTGTCTTGAATCTGAGCGAAGAGCT
CCGTCGTCATCCTTTGAGCATCGGGCCGCAAAGAAGTGTCCGCATAGTTC
CTCCGAGCAGCGCCTTCCCTCGGGCCCTCCGACATTGCGATGTCAAACGA
AGTCCTGGGAGTAGGCGTATTATGAGAGATCGGGTTAACATGAGGGTACA
TGGTGGATGGCGATAGTTGGCTCTCATAGGACTCTGTGCCGCGCAGAATG
GAGGTATTGGAACGCTGGGGCTGATGATGTTGCATTGACGCCAAATCTGC
GAG
>AfB28-mq1_2d04.p1c LEN=804 CLIPPED=50:419
ATATATACATACACGATAGAATCCATTCTACCAATGCTGATGAATACTGT
TTGATATTCTCCTGGCTGTTACCGATGATGCGGTCAATTAAACTGATTAG
TATCTACATACAAGAGCTGGAATGCTTTCACCTTTACTGAGCCCCTGGTC
TTCGCGTTCAGGTTACCCTGTTGGGTGAGTCAACAAGTGAATGGGCTACT
ATAGGATGGCCAAGACATTTCATACGGGATTATAAGAACAACGCAAGGTG
GTTGGTTGATTGGATATGTTTACAACAATCAGTGTTTGATTTCTGAAATG
CCTCACTTATGAGGAAAGCACTATGGTTGAGCGCTCAGCGTTCACAGATG
CAAAAATCAAGCCCGAACTC
>AfB28-mq1_2d05.p1c LEN=819 CLIPPED=27:508
TTGTTACCGCGTTTCCCCTGCTGGCTTTACTGACCGTCGGTAACAGATGA
GCCAATACGAGGCCAAATCGCTCTTGTTGGCTAACACCGATCGCGCATTC
AAGTCCGGTGCCTTTGGGCTTCCCTGGTTCGAGTGCACCAACCCCAAGGG
TGAGACAGAAGGGTTCTGGGGGATTGACCATCTGGGCCAAGTCGCCGAGT
TCTTGGGGTTGGATCGCATCCTGGATAAAGGTTTCCGGGCGGTGCTTTAG
CGTGTGATATGATGTCTAGTCTGTCGCTCTTCGGTCGGTTCAGTGGTTAT
TTCGCAATTCGCGATACTGCTTGCCATTGGTATCGTAGCTAGGCGGATCG
TCAATTGAATGTATGTACATCGATTTACTCAGATGAGGCCCCCGCAATGT
CATTGCTGCTTCGAAGGATGCACCGCATTGCTCTTGTGCCTTTGCTGCAG
GAACTCGACGATTCGCTCCTTGGGCAGCTCAT
>AfB28-mq1_2d06.p1c LEN=777 CLIPPED=42:480
GGCAGTTCACCACCCCAGNAACCCTGAATTTACCGAATCGATTCCAGGCT
TGGAATGCTGGCCCGCTCAGAAAAGACGAGATCTCAGCGTCCGTCAAACC
GATCTCACGGAAGACCTCAACCAAGATCTTTTCCTGGCCAACCCAAGCAA
GGGGCAAGTTAATGCCTCGTAGAGCCATCCAATCCAACTGAAGCTCCCAG
TCTTCCCATGACCAGAACGCCGTTGTGTAAGAGAAGGTCACTAGGAAGTT
AGTCAAACTGTGACAGTTCCATACGGTGGTAGCATACCAGTATTAAAATG
ATAGCGTCTTTCAACGGTGCTGGAACCAGTCAATGGTTTAGATAGAAGAG
GAAGTGGCGTCGGTGCCAGATGTAGCTGGCTGCCGACAAACCAGTAGATG
TCTACAAGCGCGACATCGGCGAGATAGCGGTGCAGACTG
>AfB28-mq1_2d07.p1c LEN=752 CLIPPED=37:625
GATGGTCAGCTGTGGCTAAGGTAGTCGATTCCATCAGTTGCTCAAATACC
ATTTGATGCATACTCTTGATACAAGCTGGGCATGTCTTCAGCTTCCTACT
GCTGTTTCAGAGTACAAGATTGACCAGGGGCCTGCATTCGCTGACCCAAC
AGACCAACATGTGTCTGCTAAGGGTCATAGGAGCATCTGGAGAATGATAT
AGCAATAAACTTCGAGAGGTAGCTGACAAACAGGAAGTGAAAATAAAAAC
TGGGTATCTGTCGTCGGTATCTATTTCAGGCTGAGAACCTTAAGAGGATT
GAGAATGTCGGGCGACCGTTTGACCAACCAACACTCTAATCAGTCTCAAT
GGTGGTGCGAACTTGATCCGTCACCATCTCTTCAATGGAGCTGGACCTGG
TCTCCACCGTCCTTCTTCAATAATGAGCTCCCGCTCTTTCTTAAGTCTCC
GCTCATCCCGAGTCCGGAGGCGCGGAGACGGCGGCCTCCCCGGTAACACG
GGAGCGGGTGTAACTGGCTCATGTGCAAATGGAATACGCATGGAGCCTCG
CTCCCTCCTGATCTCCTGAATTCGTTGGCGTCGTGCGCG
>AfB28-mq1_2d08.p1c LEN=752 CLIPPED=46:476
GACAAATCTTCACATTGACTAGGCCATCCAAGTCCTAGAGGGTGAGATTT
GATGTTGAACCAAAAAATCGTAATGCCTTTGCATCTGATTTAATGCCTAC
TCGTAAAACACCTCTCAAATCATGTATACTAAAAGCAAGCCTAGTACTAC
AGCAGCCATTAGTGATAAGGATAGCGGATACAGTACATTGCGACATCATT
GACCTTTAACTCATTACAAAGATAATCACCTGTAGGGATCTAGTAAGAAA
CTCCTTCCTACCACCCATTCGTGCAGAAGCAGTGCCACTCAGGCTCCTCG
AGCAGCAATTTCCATCTACTCATCGTCATTGATATCAACGACCGTCTGCT
TCCATTTGCGAGCCGGAACACGTCGCTTGAACAAAATGTCGATCTCCCGG
AAGGACCTGTCCTTCATCTCTGGGATCCATA
>AfB28-mq1_2d09.p1c LEN=755 CLIPPED=44:660
CACGCCACCACATCGGCCACTTGGTGAACCTGCCTGCTCATCCGCCAAAA
TCCCATCTAACCTTTGGAACTAATACGGCTAGCGCAATTCAAATGATGAC
TAACGAATTCAGCATCAACGTTCAACCACTGAGTTCAGCCAACCGTGAAG
GCTCGATGAGCAGCGAGCTTATAGGGCAATTACGCGACATGGTTCACCCA
GCAATGCACACTCGGGACATCAGCGACATGGTTCAACCACCCGTTCTTTA
TAGACGGATAGCACAGTCTTGCTCAGAGTGTTGAAATTCGCAAATATCGG
AGGCTCTGTTGGAATGTATATGTTCAGAGCGGCAGTGCGCGCTCATTGAC
CGTGCTGAATACTCAGCTGATAAGGTTCAATCATCCTTGGGTGTACGCAT
CTCGCATCTACCTCAAAATGCTCAACGACTCTGACGCTGACAACTCCACC
AGCAGGCCCGCTCTAAGTGCATAATGTGCTCATGGACATGGTTCAACCAT
CCCCCTTCCATCAACATTCTACTCACAACCTACCAGTTATTTGGTGTTGA
CATATCAGTTCAACCATAAGCTGCTGTACGCGATCCGGTTAGGGCGACGA
ACACTCACATGAGCGAC
>AfB28-mq1_2d10.p1c LEN=762 CLIPPED=44:479
TCAACTCGTATCTTGCTCTGATCGTTGACTACTTGCGTCGTTCTCACGGA
AACGCCGGGCGTCATGACAAGCCCCGATTCCACGCATTTAACACGTTCTT
CTTCTCAAATTTGCGCGACATAGGCTACCAGTCGGTACGCCGCTGGGCAA
CACGTGCCAAAATTGGGGGAGAGGCTTTATTGAATGTTGATACTGTTTTC
ATCCCTGTGCACAACAGTGCGCACTGGACATTAATCGTCGTCAAGCCAGG
AGAGAGAACCATCGAGCACTTCGATTCCCTTGGTTCTCTATCCCGGCGCC
ACGTGGGCCTGGTGCAGGGCTGGCTACGGGCTGAGCTCGCCTCCCGTTAT
GTTGAGGAGGAGTGGACAGTGCTCCCGTCCATCTCCCCTCAACAGGATAA
CGGGAGCGATTGCGGCGTCTTCCTCTTGTCGACTGC
>AfB28-mq1_2e01.p1c LEN=736 CLIPPED=57:417
CCCGTCCTTGAGTTTCTGAGTTGGATGCTGAATGGTACAATGGTTTACAG
CCCCTTGGAGTCTTTGATACCGNGGAATACTGACTTAGTCTCATAGATCT
CGGAGGCGACAGATTCGGATCATTTGTATTGGATTACTTTAAGCACGTGT
CTCGACCAACACTTAAGCATATGGGACTGTCGCTTCTTCGCAAGACCGCA
TCTTCCCATGACACCCTCTTTTACACGGTCTGTGTCAATGTAATGGCCTA
CAAGTTCATAAATTGCCTGTTGATGGATGAGGATGATGGCCAGCTTTCCC
AGATGCTACGGGAACGCGCTGTGAAGTTCAAGCGAACTGTCCAGAATGCG
TTGTGGAGAAT
>AfB28-mq1_2e03.p1c LEN=794 CLIPPED=34:571
GTAGCGCGGCTGTAGGAACCCGGCAAAGCCTGTGTCCAACCCGTTGATGT
ACGACCTCTGATCCTCTTTAAACATGTTCTGCCAGTTAGTCGAGCGTTGA
ATGTACTTTTCAAAGTCGGCGTCATGGCCCATCCGCTTGGCCAGCGCCGC
AATGCAAAAGTCATTGTACGCGTACTCCACCGTCCGCGAGATACTGCGCG
TATGCGTGCCAATCCCATACGGATCATAATCATCGGTCGGGATATACCCG
AGGGTCTTCCAGCTCTGGAGGCCCCCTCGGCCTTCTACATTCCAGTTGGC
TGGCTCGACTTCTGCGTCCTTGACCACAGCTTCATAAGCGGTAGCCCAGT
CTACATCACTGACGTTCTTGAGATATGCGTCAGCAATGAGAACGTCGGCG
TTGGAGCCTCCCTGAGTGAACCCCTTGCACAGCGACATGCGGCAGTCTGG
GAGATATCCCTCGTGGCGGTAAATGTCTACCAGACTCCGGATCATCCGTG
ACTGCGAGATATGGTCGAGCAATGTGAGCAACTGATGC
>AfB28-mq1_2e04.p1c LEN=752 CLIPPED=51:430
CTGCTTTGCACAGGCGGCTCCGTCCGACCCCATCATGGTCCAATGTCGCC
TTCTATACTCGGTGGCTCTCTTCTGGCACGACTACAAGGCCGATGCCAAA
AGGGAAATGGACCGTGCAACCAAGCTGGCCATTGATCTCCAAATGTTTCG
CCAAGAGTTTGCAGCGTCGCATGGAGCCGATGACCCCGTGCTGAAGGAAA
GCTGGAGGCGAACCTGGTGGATGCTGTTCATCGTAGATGCGTACTACGCC
GGTACTCTGGGGACGATGAACTTGACGGTTGTGGACATTCCTGCTACTGT
CGAGTTACCCTGTGAAGAGTCCGAGTACGAGTCTGGGGTTAGTCATAGCC
ACATCGCATTCTCTCACCCGGTCTCGTGTA
>AfB28-mq1_2e05.p1c LEN=784 CLIPPED=57:480
GTATATAAAACCATAGCATTCGNTTCTGCCACAGNACCCATCCCTATCTT
GGTAGTGGCTACCATGTGGACAGCGGACATAAACCAATCCATCGCCTCGA
GATATTCTGAGGATAGACCTTTAAGACTCCTCCTTCCAGTGGAACTTCAA
TTGAGGCCTCATCTCGGAACCAATGCGGNCGTCTGCTTCATGCTATGCGG
GGTTACCGCGCCTCCGGGATTGCTCCGCACAGCGGAATCGAACCTTTTTC
GCCATAATCTCACTTTGGGATGAGCAAAATGACTTTCACTCGATCTACAG
CAACTAGCCTCATACATGGCTTACAGATGCAGAAATCTTCTCTTCACACC
CGAATGGATCTTCCACCTTGCCACCTTGCCCTCCACTTGCCTNCCCAATC
CAACGAAGCTTCAACTCGTCGACG
>AfB28-mq1_2e06.p1c LEN=780 CLIPPED=49:459
TTCACCACCCCAGNAACCCTGAATTTACCGAATCGATTCCAGGCTTGGAA
TGCTGGCCCGCTCAGAAAAGACGAGATCTCAGCGTCCGTCAAACCGATCT
CACGGAAGACCTCAACCAAGATCTTTTCCTGGCCAACCCAAGCAAGGGGC
AAGTTAATGCCTCGTAGAGCCATCCAATCCAACTGAAGCTCCCAGTCTTC
CCATGACCAGAACGCCGNTGTGTAAGAGAAGGTCACTAGGAAGTTAGTCA
AACTGTGACAGTTCCATACGGTGGTAGCATACCAGNATTAAAATGATAGC
GTCTTTCAACGGTGCTGGAACCAGCCAATGGTTTAGATAGAAGAGGAAGT
GGCGTCGGTGCCAGATGTAGCTGGCTGCCGACAAACCAGTAGATGTCTAC
AAGCGCGACAT
>AfB28-mq1_2e07.p1c LEN=776 CLIPPED=56:637
CGGCGGATCGGCAGCAAACAACTGCTCAAGATGCGTCCGCTCCGCACCGG
GACAGTACAGAAATGATCGACTGGATACCTTTGCGAACCCCTCGGGGTGT
TCGAGGACGGTGATCCCGAGAGAGTTGAGGAGCAGCCGGTCGAGCTGGTT
GAAGACGGGATCTTGGGCATAGGCGGTGATCGAGGGACAGTATTTATCTA
AGAAATGGAAAAATGCACTCTTCAGTCAAATAGTCTTTCCATAAAAGGCG
CACGAATTTACTGATCGCAGCAATCGACTTACTTATCAATTCCATCACGC
CCACCAATGCAGCGAGCTGATACAGCGACACACTGCGGCGATCTACCCAA
CCTCCTCGCAGAAACCCACTTGGGCTTCCAAGACCAATACAGACGATGTT
CTCTAGCTCAGTCGCGTGGGGAACTGGATCGGAGATCGAACTGGTCCCTT
CAAACCTCCTCCGGAGTGTGTCCGCCATCACGCGCCATGTCTCCGATCCC
TCCCATCTCTCGCGGTACCCATTGAACTGAGTGTGGAGGTCGCCCAGAGT
CAATTGAGAGGGAGCTTCAGCTGGCATCAGCA
>AfB28-mq1_2e08.p1c LEN=771 CLIPPED=51:550
CATACCACGCTTGGGGTCATAGTCTGATCGTCAACCCTAATGCGGAGGTC
CTGACAGAAGCAGCCGAGACGGAGACAATCATCTACGCAGACCTGGATAA
TGAGTCTATCCAGAACACTCGAAAGGGCATCCCCGTCTATACTCAGCGAC
GTTTTGACCTATACCCTGATGTGAGCGCCGAGAAATGACACGGTTAGAGG
CTACAAATATTGTCCGTTTTGGGAGGACAAAATAACCCGGGCTGGTGATA
GATCCTTATGACCAATAGACGTCAATCCAATAAATACTACCTATTCCGAG
TACAACCTATGCCAAGCACAACAACTGAAGAAGAATTAGGGTAGCTTCAA
GACTATGTCGTTCTAGCGGCGGAGAGTGTAACATCACGTGACAGCAACCG
CCAATTCAGAGTGCTGCCAGACGATAAGCGAGCCACACTGAATTTCAACC
ACCAAAAAACGACATCCGAAAATCCCAATTCTTTCGACAGTCGACCACAT
>AfB28-mq1_2e10.p1c LEN=756 CLIPPED=53:585
TGGTGGGCAGCGGNGTAGTGGGAATCGGATCATCCGCGAGCGCAGTCTGA
GCAACGAGTCGCACCGCAGCGACAAACATGTTGTAGTCGGCACAGGGGAG
GAGAACGGTGTCGGTGCGGATGGGGATCATCTCATGACGACAGAAGAGGC
CAAAGAGAAGCATCGCCAGTTTGAGCAGATGCGCAAAAAGCATTATGAGA
TGAGGAATATCAAGAAACTTCTGGCGTAAGTGGCCGTCTTCTTCTGATGG
GATTGGCCCGTACTGACTCTAGCTGTCTCCAGGCATCCCGAAGACCTGGA
CGAGATGGAAGAAGATAATGATGATGATGACGACAACGACAATGGCTCCG
TAAACCCACCACGATTGCCATGATCCCAGTGAATTTCACAATTCGCGGTT
CTCAATAAGATTATGTCGACCGTGGATTCCCACCTTCGATGAGTGCTTGT
GTCTTATTTCTGTCAGTGTATATTCCCCAGCGATCGCATTTTTCTACGTT
GTGAAGAGTATCAGGGTGCTTGAGAGTGAAGCT
>AfB28-mq1_2e11.p1c LEN=839 CLIPPED=400:519
CCCCCCCCCCCCCCCCCCCCCCCCCCCCNCCCCCNCCCCCCCCCCCCCCC
CCCCCCCCCCCCCCCCCCCCCCCCCCCCCCCCCGCCCCCCCCCCCCNCCC
CCCCCCCCCCCCCCCCCCCC
>AfB28-mq1_2e12.p1c LEN=768 CLIPPED=42:529
CCGGCCGATGGGCAGATCAATAACAATTAAGCATTGACCACAAGAGCGAA
TATCTACAAAACTGGTAACGGCGTGCCTACGGATATAGACGGAAGAATTC
GACTTCGTAAATTAGACTTCCATTCCTAACTATCCTTAGTGAAAGGAACA
GGTGAAAGTCTCCCGCCTCCGCGGAAGCAGAACGGAGGGGCAAAACTTCA
TCATCATAGCCTTGACGATCCCGCTTGGTCTTTGGTTCGTTCGTGTTTCA
TGGCGACAAGATCTTTATATTGAGATGCAAACAGCTGACCCGCACTTGAC
ATACAAGTTTGATGAATCCCAATGGACGCAAATGGTATCCATCCCTTTTT
TGTTCTCCCAGCACATCCGTACGCCCGATCCTNCACGCAACACTCCAGAA
AGTTTTTCTTCTTTACTTGAGGGGAATGAAACGAGAAGAGTGGGTGGCAC
CGATACCGGGACGACCGTGCTTGACGGGCTTGCTGTAT
>AfB28-mq1_2f01.p1c LEN=816 CLIPPED=97:390
TGATAGAAGGGCAATCAATCTCATTTGTGCTTCACAACCCGGAAACAGTC
TTACTGAGGAGGGCGCCTTACGACACTACCTGGACAGACTGGAAAAAGAG
ACGCTGGACTTCTGGGTTGGCTGGATCGCCCATTGTATGTTCCGTGGATA
CTACCGAGAACAGGTTGAGCGTAGCCTGTTGGTGCTGAAGCTTCTCACCT
ACAAACCTACCGGAGCAATCGTTGCAGCTCCTACGTTCTTCCTTTCCGAG
TACGTCGGTGGGTCCCGCAACTGGGACTATCGGTACTCCTGGCT
>AfB28-mq1_2f02.p1c LEN=715 CLIPPED=18:353
CGGGCAAAGTGTATGTCTTAATAGCTTCGAGCAGGCTGGAAGGGCTCTTG
ACGATCTAGTATTATCCAGGAAAGAAATAACGCAAGAGATTGAAATACAG
TATTACTTCGCAGTGATTATCTGATGTAAGAAGAATGAAGGTAGCTGACA
GTTACATGTTGGGACGGAACATAGCACATTTTTGCAGTCGGATTAGTAAA
GAGCACCGAATAGCGCGGCGACAGCGACTGCCCAAATCATGCTCGAGACA
GAGCCCGAGGAGGCATTGTTGGACAGGATGGGACCGGCGGTTGGAGAGGC
AGTCGCCGACGCGGTGCCTGGCTGGGTCACCAGTGT
>AfB28-mq1_2f03.p1c LEN=817 CLIPPED=61:462
GATATACGCGCCACCACATTCTCCCTGTCCTGTGTGGAAATTGTCTGGTA
GCCATGCTGTAGTGCAGTACAGGGTACGCATCATGCTTGACGAATAAGTT
GCAGTACATGCCGTAACTTGACTGTAACATTGCTGATGGTAAATCAAGCA
GGACGTTTATTGTCGAGAGGAACGTGCATCAGCCTGAGGCAGAAATCCAT
CCCATTTGTGATCAATATGTGCCCGAGAATGCATAGTGAATTCCGGCAGG
GCGTATCATGACAGTCTCTCCTGAAGGAAAGACTTAAACTACATGGGATT
GATTCACTAATGTGCAGTGAATAATAATGAATACTAATGAATTGGAGTAT
CGGACAGAAGCCGAGTAGCTGCGCCAATAGGAGTTCAACGCCCAATACTC
GA
>AfB28-mq1_2f04.p1c LEN=793 CLIPPED=56:530
GGTGCTTTCAAAGAATTACCGCATCATGATCCAAGGTACGCAGGATATAT
CCATTCCTGGACGCTGATGGGTGCTAATGGGAACTGGCTAAGCAGCCGAT
GAGCAAAAAGCGCATACTTGGCGTTCGCTAACATTGCAAAGCCTTTCCGT
CACGAGGCATCCCAACACAGAGACCTTTCTACAGAACATGACCAAACAGC
TAGTGAGAGGGCTTGTGACCAGATTCTTGACCAGTTCCGCTCGCACCCTT
CTTCGCAAGGTTGAAAATCCCGAGGCCGGCGACCGACGAGCTCAGGAGCT
ACAGTCACTGTATGATGGGGCCGCGCAGCTGGCACTCTCCCTGTGGACTC
AACGGGCTTTCATGACCTGTCGAAGTCTGGAGAGAGCTACCACCGTTTAC
AGTTTCAAACCCAGTGATGCGTGCCCATCGGCTCCATCATCTCGACGAAG
ATGATACGAGGCTAGACGGGAAACG
>AfB28-mq1_2f05.p1c LEN=775 CLIPPED=58:500
TACTGCTTTTGTTGAAGTAGAGTCTGTGCACTCTGGTTCGCACAGGGCTT
GTTTCACTCTCAGCTTGCATGGCCAAGAAATCACCAGAGAGGAGATTGGT
GTGACTGAGAATGGCACCGCTAAGGCTACCTTTGATGTCAAGGAGCCCTC
ACTCTGGTGGCCCCATGGCTACGGTGACGCCACCCTCTACGAAGTATCTG
TGTCCCTGGTTAAGGAGCAGGAGGAGCTTCACAGAGTTTCCAAGAAATTC
GGTATCAGAACCGCCGAGGTCATTCAGCGGCCTGATAAGCACGGAAAGTC
CTTTTTCTTCCGTGTCAATGGCGTCGATATCTTCTGTGGTGGTTCCTGTT
GGATCCCAGCCGATAACCTCCTTCCCAGCATCACCGCTGAGCGATACCGC
AAATGGATTGAGCTCATGGTTCATGGCCGNCAAGTGATGATCA
>AfB28-mq1_2f06.p1c LEN=766 CLIPPED=30:306
TCTTCGTAAACCCACTCCAGTGTTTCGCCAGTAGCAAAAGTAAGTAGTAC
CAGTTCACTTTGCACTGGACCCTGAGGTTATCTGGGTCTACAAGGCGATA
CCGTAACCATGCATCAGACCAGACAAACAAACAAAACAGCACATGGATGA
CGGCATATAGTCGGCCCGCTCCTCATCACGTGCGGGTCTGCGGGGATTTT
GATCCTCCAATTGATGCTGAATCCTACAGCAGACAGATAACAAGTGTTTC
CATGGGGTGGGTGTCCTTGGGATTCTC
>AfB28-mq1_2f07.p1c LEN=769 CLIPPED=46:549
CTTCCTGAACGTTGCGCATTTATCTCCTTTATCTCCTTTGTTTTCATCTC
CAATCCTCTGGTCCCTGTTTGCGAAGGTTCCGTTGGGATTGAGTTGATAC
AACGGCTGTGTTTGTTTATTCTATTTTCTTTGAGTTGCAAGCTTATGAGA
GCTGTATGCTCCCATCCCTTTTCTTTCGTCGGGAGGCTTTGGTGGATGCC
TGGTACATCTACGTCCACGCATTGCTTTTGTTTTTACATTGATTGCCGTA
CCATGTTGCGATGATGCCAGAGTGTCCTGCCAAGACATTCTTGGAGGCCC
GTTGTAACCAAATTCTGATCAAATATCGAGGTAATCCGTGGAGTCATCAT
TACCATGGAAGGCATCCGCCGGATCACGCTGGTCGACCATACCGACCCCT
CGAGTCGCTCTGACAATGAAGAGGCGCTGTCTCAAATACCCTCGGCTACA
GGGTCACAAACTGGCTCCAGGAGATTGAGCAGAGTGTCCATCCGTGGTGA
ACTC
>AfB28-mq1_2f10.p1c LEN=714 CLIPPED=26:336
TGTCGGGCTTTGGACCCAGCTACGACGGGACTTGACCTACTCTTCTCATA
CTATATAATCAAAACCACTATTAATTGAATTCGTGCGTGTGTGCCGTAAA
AAAAAAAAATAAGCTAGGATACGGGGGTAGAAGTGCCTCGTATTCGAACT
GTTAGCTACCGAAGGGATACCACTTGTGAATGAGGATAGCGCTTATTATC
CGCAGGGGGTCACAAGCTGAGGATAACTCAAATTCGTAGGCAGATAACCA
TTGCAGAGGCCATTGCAAGGTTCGCGACATGATGGCGTCGCCGGTATGGT
GGGGGAAGAGG
>AfB28-mq1_2f11.p1c LEN=760 CLIPPED=57:561
TCGGCCGCTGAAAAGGTCGAGCACTGCGGGAAGCGGACAATGAACAGAAT
GCTTCAAGTGCTTCAGCCCTAGCCCTTGCCCTTGTTCGAGGACCACTTGC
TTCCTCATCGGTCTCCAAAGCAGCGCTCGCTGGTCTCTTTCGGCCGGTAG
AATTTGATCGGGCACTGTCGACCTTGATGTACAAAGTATTTGAAGTAATA
TCTTGGGCCACTTGACGGTTGAGATGCGGAGGGGACATTTCGGCCGCCTG
CCTGTATGTGTACTTGGCCTTCGATCGGGAAACATCCAGGAAGCCTTCCT
CGCCTTCATACAGCATACAACGACTCATAAGACCGTCATCAACCTTGTCG
CGTACGCTCGCACCGCCGGGACTTTCGCAAGTGAACCGGGGTGTTTCAGG
AACTTCAGGCACCGGGTTGGTGTCGGCGTGACATACCTCAACATCGGCGC
ACCGCGGCGACACCGACAATTCACACCCGCGTGAATCGTGGTTTTGCGCA
TGAAA
>AfB28-mq1_2f12.p1c LEN=720 CLIPPED=54:488
GTCAGCATTGGAGCGTATGGTGTCCAGGAGAAGTATATAATTAGATACCT
AGGTCAGAGATTTGAAATCTAGGACGATTGAACCCACGACGTCCAACTTC
AAGTCCGATAGGGAAGCCATGCCATGTCAAGGACTGTAGCCTGCAGACTT
TGTCGTTCTCAAGAATGCATCATTACCGTCCAAAGTGAGACGAAGGTACA
GAGGCAGAGAAAGAAGAGAAAGAACACAAGAAAGACAAATCAAACCGATT
CCGAAATTGATCTACGGAGTCGATTACTCAGGCCTCAGCACTAATTAAGT
TACGCAGCAAAACGACGGCCGTTTGCTAGAGGATCCAACCTACAACTTAT
ACCCAGCTAGGCAAACTGTTCTGGGGCTTGATGCCAATGAAATCTCACTT
GGTCGGGGCGAAGAACCTTGGGACCTGCTGGTTCG
>AfB28-mq1_2g03.p1c LEN=744 CLIPPED=63:416
CAGCATGACTGCGGNTGGCGTATGGCACCCGCTCGTCTTGGAGTGGGTGT
CTAGGAGAACGAACAACGAGCGAATATCCAGCCAAAGGGGTGATTGGGAT
TGGAAGACGAGATAAAGGGAACCAGGCATGATAGACTNGCGGNGGCCAGG
GGCCAGCACAGATGATTATATTCGCGCATGGAAGNGNGCACTCAGTCTGA
GCATGCAGATTCATGACTTTGACCCCAGTGATATATCCACTGACTCGATC
TGTAATGACGGAAGTGGCCTTAGCTGGGTTGTGCAACTTGACACCACGGG
ACAAAGAGCTCTGCATAAGAAATGCTGCCAATCTCAATGGGGCTCTAAAT
GCCG
>AfB28-mq1_2g04.p1c LEN=754 CLIPPED=46:429
CGCTGATGGCAGGAGTCGCATTTCATCACGCCGGCCTCGACCCTGCTGAT
CGCCACACCGTTGAGTCTGGGTATCTGCAGGGACATATCGCCGTCATTTG
CTGTACCTCAACCCTGGCAGTTGGGGTCAATCTTCCATGCTACCTTGTCA
TAATCAAAGGTACAGTAGGTTGGCAGGATGGTGGCTGCAAGGAATACTCC
GATCTCGAAATGATGCAGATGCTTGGCCGAGCTGGTCGGCCTCAATTTGA
CGACAGCGCTATTGCAGCGATCATGACGAGAAAGGACCGAGTTCAACATT
ACGAGAAACTCATATCTGGATGTAAGACACTTGAGAGCTGTTTGCACCTC
AACCTGATCGACCACTTGAACGCCGAGATTGGGT
>AfB28-mq1_2g05.p1c LEN=800 CLIPPED=61:509
CGTCCGTCTGCTGGTATCCAGAATCGTGCATTCCCTGCTCTACGTTTCGT
TGATTCGAAGTCTCTTTAGATGACTTCGAAATGGCATTATCAAAGCAATC
AGCAGTTTCTTGCAGCCATGCTCCGCAACTGCCCCTAATTTCCACTTCAA
AGATTTAGCCGGTTGTGTTCTGGAGAGCCATTGAGAGTCCTTCTATCTGG
TTGCGCATAAACGGAACTTGCGCGGCAGTAAGCCTGATGAAGACGATTGA
GGAACGGACTTATTGCTATTACAGCAGCGTCCCCATACAGAGGGACGCTC
ATCTCAGACATGGAAAAGATGTGTTTCACTCTGAACAGGCTCGTCCCACT
CCTCGCGGCTTGACACTCTCTGTTTCAAATAGACGCGAATCCACAAATGG
ACGTACTCCACATGCAGAGATTCAGGAGAACCCAGATGAGCCCATATCA
>AfB28-mq1_2g06.p1c LEN=743 CLIPPED=63:540
ATAGATCGACTGGGCAAACTCATACTTCAAACATAGGTCAATTGAATCTC
AGACTCATCAATCATCGGGTCCCTCATTATCAATTCCAGCCTATCCATTC
AATCTCCAAACAACCCCGCAAACACCATCCCACCAGCCCACAAATCCACC
AACTAACAACACACACCCACCAGCTTTAACCACAACGTCAAACCCATCCG
CAAGGCAAAAATGTCCTGGGTCCAGAAAACCTTCACCCTCCCCCCTCGCT
CCCGCGGCTCCTACCTCATAACCGACGAAGTCCTCTCCCAACTTCCCGAA
ATCCGCAACTACAAAGTGGGCATGCTCAACCTCTTTGTCCAGCACACCAG
CTGCGCGCTCTCGCTGAATGAGAACTGGGACGAGGATGTGCGTGCCGATA
TGAGCGATGCGTTGGATAGGATTGTGCCGACTGACCGCAAGGGGAATCTC
TATCGGCATTCGGCGGAGGGGGAGGATG
>AfB28-mq1_2g08.p1c LEN=774 CLIPPED=46:520
TAGCATAAACTCTTTGTTCGCTAGTCTGTCAAGCTTATCCACCATCTTAC
GGATGGGCCGTGAGACGGAACATTTGGGACAGAACCAATCTCCCTCCGGA
GGATTGGCGGGATCCAAGGGGGGTTCGAGGCATGAAAAGTGGAAGGAGTT
CACGCAGCCATCGCAACAGAGCAACTGTCCTCGGCCACCGCATTCCCGAC
AGAGATCGCTGTTGTCCAATGATCCTTCCCTGCTACAACTCCGTCAGCTT
CATTCAGTCTCAACGATGAAAAATGTCAAAAGAGAGGTGCACCTAAAGGT
AGGGGTCAGGCGCCGGTTATCCTCGGCACCACTGCTTTCAGCAGACTCTG
ATTGTTCTCTGCCGTTCAACAAGGGCGCTTCGGGCGCGATCTGAGCTTCA
TCAATGGATGAGGGTAAAGGCGACAAAGCACCACCAGGCTGCTCATAGGA
TAGAGTAGATCGAATGCCACTTTCT
>AfB28-mq1_2g09.p1c LEN=739 CLIPPED=28:447
TTGTCGGTTGGCCCATGGGTTTAGCAACCTCCCCAAGCAACTGACGTGGT
CGTTGCTGCTGTCCAGGCCTGGAAATGCGAGAGAACAATCCTCCGGCGGG
ACTTTGTTCAGAGATGCCAGTGCCAAATGAACTCTCCGGTGAAATCTTCG
GTGTTTGGCCAGTAATTTCCGGCTCTTCCTCTTCTTCTTCAATTTCATGG
GTGATTTCCTCTCCGCTATCAGCGAAGTCAGACTCATCAGCCCCCTCACT
CGGCTCTTTTTCAGACTCATCCACGTCTGATTCTTCGGGCAGCGGACCAG
CTTCCTCGTCGGATGCAGCAGGTGACTCATGAGATGCTGGTTCTGGAGGC
AACGGAGCCCCCTCTGCCGCAGGCTTTCCCGCTTTGCCTGTGATCCCGCT
CGTGAAATCAGGTGGGAGCG
>AfB28-mq1_2g10.p1c LEN=758 CLIPPED=46:562
TCTTGACAGTAGAGCATCCATCATAAAGCCTTTCGAAGCCAACGACTGTC
AGGATCTCGGAGATAAAGTGGTGGAATAACTCTAGGTGCAGCTTGTTGAC
TGGCAGGCTATCGTTGGCTGTCCCAGCATCAATGGAGCTGCGTGATGGTG
ATTTGAGAGTCGTTTTATCGGCGCCCTTGGGACCACGCGAAGTCGGTAAC
TTCGAGGGCGACTTCACCAAAGTATATGCTTTCGACACTAGATCTTCATA
CGAGCAGTGACGGTTCGAAATATTGCAATTCGCACATACTGGACGGCTCT
CATCGCACTGGCGCGCAGTGTCAGCCTCGGTCAACCCCTGCGGATCTAAG
CTTGTGCTGCGACGATACCTTGATATGACGGCGCTTGCATTCGATGCAAC
CATTCCTTGACTTCCTATGGGGTCTCCTGGGATGGACCATACTTCTGGTG
TTCAAAACTATGATTGAAGTGCTCTGGCATTTGAAAGGGCTGAACTCGAA
GCTAGCTTGTAAATTAG
>AfB28-mq1_2g12.p1c LEN=754 CLIPPED=61:562
ACAACCGACAAAGGGATGAGAGGGACTACAGATGTTGTCGGGACTGTTCG
AGCAAACATACCTTACTCATGCGTCGCTTCCGNCGGAGATTGAGGCTGAA
ATCAGAGCATGTTGCTGGGTACCTAGTCAAGGACATCAGAAACCCATTGC
CGATTACAAGCCTGGCTCCGGNAGTAATCTAAACCCATGCGGTGAGATTG
ATATCGNTATGATATGAGATTGATATCGNCATATCATAAGTACATTCACT
GCCCCTAGGTCAGTATGAGAAAGTTTGCGCTCTGTTAGTGGATCTTCGCC
CTTGCTTCTAGAATCGGNAGTTCTCTGCGGTTACCTGTAATGTGGCGTTT
TGGGGGTCAAAGTCGCCAATCAGATTTTGCAAGTATGCTGCATGATTAAA
TACACAAACCATGGTCACTGACTCGGAAACTGTACGCATATCAACACTTC
ACTCTCACTGTGAGCTTGATAACCTGCTTGATAGCGTTACCGATCATGCA
CC
>AfB28-mq1_2h01.p1c LEN=765 CLIPPED=42:488
TCTCGCTCCGCTTCTTCGACCACCTCTCTACCTCCGTCAACGCCCAACTC
CCCTCTCACACCGTCCACTACACCCGACGAGATCTCCCGCTCTAGGTCCC
GCCGCCGGCAGCCCTCTACACCAGCTACATCCTCCATCTGCCTCCTCCGC
GACACCATCCCGCCGAATCTCACCCTCCTCCTGGTCGGCGTAAACCCCGG
CATCATGACCGGCACCACAGGCTTCGCCTACGCGCACCCCTCTAATCTCT
TCTGGAAACTCCTGCACTGGTCCGGCATCACCCCCATCCGCCACCCGCCC
TCAGACACCTACCGCTTACCGGAGCTCTACAACATCGGGAACACGAATAT
CGTCGAGCGTCCAACGCGAGACGCAAGCATGCTTAGCAAGGCCGAGATGA
ACGCGGGTGTCCCCGTGCTCGAGGCCAAGGTCGCGAAGCAGCGCCCA
>AfB28-mq1_2h02.p1c LEN=738 CLIPPED=137:432
CTCTAAATATTCTNACAGCCGNCAAAGCTCAGGATATAAGAGNNCTAATC
CATTATTAGCCACAGAAAGCCCAGAAGCAATCTTCTTTTCAGCTCTNTTA
AGCATAATCCCACTGGCGGNGTAATATAGAAACCCCCTGGATATAAATAA
CCCTGACGGGTGCACGACGCATATNGGAAATGTTAATAAGTTTAATCCAT
TACATAGACCTTACCAGAAGAAGCATAATAATTACAAGGAAACAAGGCAA
TAAAGCTGCGCTCAATAATATACTCTAATTAATAGATATAACTAGC
>AfB28-mq1_2h04.p1c LEN=765 CLIPPED=52:499
TCGGGCGTAGNTGCCGAGTGTAAGCGCCTAGGCGTGGAATTCCTCGGGGA
TATCCCTCTCGATGCCAAAGTCTGCGAGGACGCTGACCGCGGAGTGCCTA
CGGTTGTTTCAGAGGAAAGTGATGACCGCAGCGTAAGGCGCAAGGCTTTT
CTGGATGTTGCTCAAAAGGTTGCGCAAAAAATTGGTCTGGAGTGGAGGTA
ATAATAACTACCATGTTGTCTGTATAGTATATATAGCCGNGACTTCTTCA
TATGGGATATACCAATGACCTGTTTCTTTATAGTGCCCGTAGCTAAGGTA
GACGTCAAAGGCCTATACTTTGTTATCTGGGACCACGTATTTGATTGAAT
GTGATATATCAGGCAAAGACATATGCAAATGAACATTCTATAGGCTTCCA
GGGTCTCTCGCCCTGCCAAATCTGATTTGTTTCTCGTCGCTCTCATTA
>AfB28-mq1_2h05.p1c LEN=791 CLIPPED=43:517
CCCAGTGCCATCAGTGAACGACGACCTCGAACAACGGCCAAGAAGATGAA
AGCATTAGCCAGAGTGGTCAGCGACGGGAACAGCCTATCATTGTTCACAG
GCTTGCAGGTGGCATCCCAGCACTTGAGTGATCCAGAAAGCATAGCCGTA
TCACAGATGACACCAGATGAACGAGTGCAATACGAGGCATGGCAGAGGTC
CAGAAAAAATGGCCCTATGAAGAACCCCGGCGACCAGGACAGTGAAGAGA
CATCTAGTCGAGGTGAAAAGGTCCCAGGTGTTGGCTTCGACTGGGTCAAA
AACGTAGCTCCAGTGCCTAATGGCGCTCAGAGTCTGAAAAAGTTCACCGA
GCGGGCAGCAGCAATGGACATCATCTGGAACCACCAAGGCGCATCGCCGG
AGAACGCAGCGTGGCTTACCTTTAACCAGCCAGCTATTCTGCCTCTTATC
AAGGCTGTCTGCAGGGTTCGCACTG
>AfB28-mq1_2h06.p1c LEN=770 CLIPPED=50:443
GGGTGCAGCACGAAGGCGATAAGAAGNCGGNGGAGAGCAGCCGCAGAAAG
CNGCCGNNGAAGAAGGAGATCATTGGACCTACCTCAATGTGTACCAGGCC
TTTGNTACGAAAGGAAAGAAAGATCCCAAATGGGGNCGGGATAATCTTCT
AAACTATCGGTCGATGCAACGAGCTGGNAGCATAAGAACTCAATTAAAAC
GCTACCTTGAGCGCTTTGGGTATCAAGTGGATGAGACACTCTCTGGTCGC
CACGGAACGGCTGATCTAGCCAGACCGGCCGAGCAAATTCAAAGATGCTT
GACAACTGGCTACTTCGCACATGCTGCAAAAATGCAGCCAGATGGGACTT
TCAAGACAGGCAGCGGAGGGCTGACTCTGGACGCGCATGCAACT
>AfB28-mq1_2h07.p1c LEN=758 CLIPPED=47:417
GGAACGCCGGAGTTTGAAGGACGTTNGNCAACCAGNTNGCATAGCCCGCA
TTGTTGGTGCCTTGGTGCCTCGACATCGNAGACAACAGGGNATTCAATAG
CATCATATCTGGTCTTCATACAGAGTAATAAAGCCATTCCTTCAAAATCG
CTATTGCATAACGNNGGATTNATCTTTCCCTTTGCTTGGNGAACATGCTC
CTGCTGGAGGGCATTAGAATCTAATATCATTTGCCGNNCGGATGATATAG
GTAGGCTAAGGATCATCGCGTCGCAATGCTAGNAGACCATGGCTTTATCC
ATGCTAACGATAGTGTAGGCGGATCCTCAAGAGTGGGCGNGCTGTGATGT
TTGGAAGACGGGCCATGACTC
>AfB28-mq1_2h08.p1c LEN=753 CLIPPED=55:573
CATTCACCGGGTACCAGAATGCATATTGAGACACATATTGAAAAGCGGAC
GAGAAATAGTTTGTTGCCTCAATAACGGTGATAAACAGCAATGATACTAT
CGCTATGTCGATTAAAGGATTGCGATGCAAGCACCTCAAGAACAGCGACC
CGAAGGATATGGTAAACCCTACCGAGCGCCTTGGGTACATGCTTACGTGG
AAAGCAGATTCCGATCTACTTTCAAAGCAAGATTTCAGTACTGTTTTCAC
TGAGGACAATCACCACACCCAAGAATCCGCCAAAAGACAATTGTTGGAAG
GCTGTGCGTTCTCCTACATTCGGAAAGCCATCCAAGATCTAGAACCCGCG
AACAAGGAAGGATTGCATCCACGCAGAAGAGAGCAACTTGACTTTTTCGT
CGATCGGACGCAAAATAGTCGTTTGGTGGCATCATCAGTCACAAACAATG
CTGATATCCAGGCACTAAGTGCTTTCGGACCGGAAGGAAGACTCCTCACT
GCAGTCGGCGAACAGCTCA
>AfB28-mq1_2h10.p1c LEN=743 CLIPPED=42:456
CGTACCGGTCGTGCGGGTAACACTGGTATCGCTACTGCCTTCTTCAACCG
TAGCAACCGTGGTGTTGTCCGTGAGCTGATTGACCTTCTCAAGGAGGCTC
ATCAAGAAGTTCCTTCCTTCCTGGAGAGCATTGCTCGCGAAGGCAGCGGA
TATGGTGGACGCGGAGGCCGTGGAGGCCGCGGTCGTGGTGGCAATGCCAC
TCGCGATATGCGTCGTATGGGTGGTAACGTTGGCGGTGGTGGTCCCTCGT
TCGGCGGCGGCTACGGTGCTCCCAGTGGAAGCAGCTATGGCGGCGGGGCT
GGCGGCTACGGTGCTCCCCCAGCCTACGGTGGTGGCTACGGCGGTGGTTA
TGGCGGCGGTAGCTACGGAAACCCCTCGGGCCCAACTGGACCCTCTTCCT
GGTGGTAAATTACCT
>AfB28-mq1_2h12.p1c LEN=771 CLIPPED=61:419
TGCATGTCTGAAAATTAGGAACTCCCATAGTGCTAGGGTGCTAAACTAGG
AATGAGTAAACTGAAACACCTAAACAAGGTGTGTTGGTGGTTGCCTGCTA
GTGGGCATGAAGTGACCAATTGGACCCTGATGCAGGGCCTAGATTCCAGG
GGATGATAGCATTGCAAGAAGGCATGCAATGGGAAACACCTGTTCTGAAT
CGAGGATCCCCTTGAAGGATCCACTCCAGGCCGGATGGAGTTTTAGATCC
CGATCAACCGTTCTAAGCGAAGTATACCAACATATACCGACTGGGGAATG
ACATGGATCGTCCCGAGTGCGGACTTTGACAGGCGAGCCTGGAGTTGCAC
ACTGACAAT
>AfB28-mq1_5a02.p1c LEN=601 CLIPPED=51:381
ACTCTCTAGTACACATCACAGTCTAGGCAATGGACTGTGATTACACTGAT
CGACGTNTCATATAGNAGTCTACCGGATATGTACTATTCTATCAGAGATT
CCCCCTGCATCTATGGGGTCTAATGAAAGGCGCATGCTTCAGTTCTAACG
ACGGAATCATCGAAATATCCGTTCCAGTAGAATCGCGCCAAAGTTCTGTT
CCGCAGGCGAACTCTGCATGCTGCAGATACGATGTGCAGCCTGCGGACTC
AACCAATGGCCATGGTCGCTGGCACTTTGCTCTGCTGCTACGACGCGCTG
ACGGGGGCGTCGGTCGACAATGCACGCGCCT
>AfB28-mq1_5a03.p1c LEN=597 CLIPPED=68:479
CGGCGGACGAGGTCGTAGCAGGAGCCGCGACAGAAGTCGCAGCCCCGAAG
CTGATAACGCAAGAGATTAAGCTTGAACATCGCGATAAAGAGCCTTCGGT
TAAGGCGCATCTTTCTTCTCTCACACCCCTGATTTATGATGGTCCGTGTT
CTGATCAAACGGTTCAAGAATGACCAGATGATCTTGAACACAGTATGTGT
AGCTGCTGCTTGGGTTTGTCCCTAATGAGTGCTGGGGGCACATGAAAGTT
CATTGTGCTTATATCGCCGGCAGCATATCTTCCGCCTCAACGCGCCATTT
GGGACTGTGATCCGTGCTTAGCCCGGGGAGATAGTTGTCGGCGCTGCGAC
ATGTGTGCAGAATGGTAAGTATTCTGTGCTGCAGATAATCTGCAGCGCTG
CTTGCTAACGCT
>AfB28-mq1_5a04.p1c LEN=585 CLIPPED=57:522
CCTAAATTGCCAGGTCTTAAAAGTATTGCAAAACCTCGACAAGCCTTCAC
AGTCTCACAGAGGACCGCGCTCGAGATTCTTTGAGTCACTCAAGGCTTCT
ACTTGAGTCATGTTTAATAGAGAATACTCTATGGATGACTACGGGCTCGT
CTGCCTGTTCTTGGTCTTAATTCTGATAGGCATCCTTGTCAGCTGTTAAT
CTCATCACATGATTTCGTCGCCGGTCACTCGGCGTTTCCACTTGAAGTTC
ATTTCCTGTTCTCCTCTCTTTCCCTTCCTCACGCTCCCCAGAGTCGGCTA
TTGCGCTACGTGGATCTGGACTGGATTCTCGTATGCCAAGCTTGTCTCAA
GACAGTGTTCTTCTAGTATGGTCTGCTCAACGAAGAACCACAGCCACCAG
AAGATACACTTGTTGGAACAGCTTCCAGGACTCCCCACATGCAGCCTGCA
TGATTCGGCAGCGTCG
>AfB28-mq1_5a05.p1c LEN=595 CLIPPED=26:595
CGCTTTTTCAGTTCTCATCCTCCTCTTTCNCGTGGGGAGGATCATCGCTT
TGTAAGGGCCATCGACTTCAAAGAAGATAGAGTTGTCGCTATGCGTTTCA
TATCGGAACGTCTTCGGGTCAACGAGTGTCTGGTACTGGTGATTGGTGTA
TTTGCCATGCACGAGGTGATTTAGCATGACGCAGGGATATGATATACCAA
GCTTCTTGCCATTCTTCAGAGTGAACGAGAAATCCTCGGGAAAACTTCCA
GGGAGCATACACCAAATACCGTCGGTGTCGAGTTCCAGTGGCCGGCCGAT
ACGTTCAACGAGTTCTCTTGCCATTTGGATAATATGAGCGCCAGTAAGAC
ACGTCACACCGGCCATTTCCATCGAGTACCACCGAGATCCCTTTCTCATG
ACATAACCATAAAAACTGTTCAAGATGACTTTGTGGGCAAGTTGCAATGA
GTCGAACAGCACAATCATCTTCTTTGCTTCTTAATCTCCGCTGCAGAAAG
CACCTGCTGCTTTGAGGGCTTCAGTCTTTTCTTTCCAGACTTTCTGCTTT
CCTTTGAAATCGTATCGTCG
>AfB28-mq1_5a06.p1c LEN=610 CLIPPED=29:497
GTGGTGGTGGCAACAGCATGCGATGCGCATAGAGAAGTCCACGTGACTCG
ACGACACTGGGCTGTCAACATCAGCTGTGGAAACGTCCTTATGGAATTCC
GACCATGACTTTGTCTTCCTTGTACTAAGCAGAACCAATCGTTTATCCTT
GTTCGCTCGGAAGTAGCGGTTCCCAAATTCCGTCAGGTTTTTTCGCTTAT
AGCGCTTCTCTTCTCGACGTAGGCATCTTGGGCAAATTTTAACTTCTCCC
CCGCCTAAAGCCTCGGCCTCTTGCAAGCGCTGTGCCCTTACAAAGGCCTT
CGTCAATTGCTCTTTGTTCTGAATTTTGCTCCAGCACACAACAGAGACAT
ATAGCTGCAGTGTATGGGCCGAAGGTATGGAAGGTGGCGGAGGTTTTACT
GGTAGTTTTGCCATACAGAGGCTCGGTAATCGTATTGTCGAGCCATCCTG
CGGCATCAGAAATAAGACC
>AfB28-mq1_5a07.p1c LEN=575 CLIPPED=28:571
ACATCAGTAGATAAACACACTTTGCAAGGAAAAAGCCTTAAGCTCTTCCG
AGCCATCGCTCCAACCACCGTCTCTCCTCCCTCTCTGCCTCCCAATACTC
CTTGCCGTCCGCGACGCCCACGCCCCCTCGCTCCTCGACCGCAATGCTGA
CCTCCGCCGCCTCCATGGCCGGGACGCCTCCCCCCTGCCGAATCAACTCA
TCATCCAGCGCCAGGTACTCCACATACCGCCGTAGCCGCGGCCGATACAA
CCAGGGCACCAGTGCCGCGGGCCGGGTATGCGTCCGCACAAGCCCCAACG
CCGCACACGCCTGCAGGATCTCCTGCGCTGAGGCCTTCTCGACCCAACCG
GGATGTGCAAATTCGCGGGCCAGCAGCTCGCGCTCGGCGTCGGAGCCGGC
CGCGGGGCCAGTAACGGAGCCTCGCGCCTGCGCCTGGTGGGCGGCGAGGG
CCGCGCGTTTCCGGGCCGCGTGCTGCAGGCGAGCCTTCTTGATCTGCTGC
GGGACGCGGCAGGTGAAAGGGGTGACGGCGTTGCCGAGGGCCAG
>AfB28-mq1_5a09.p1c LEN=579 CLIPPED=48:577
TTCATCTTGGAGTACACCGACTCGTTGGGCTGCACTCGGATAACCAACTC
GTTACGAGGGATATCCTTGAAAATACCAGATGTGACATCGCGGAATTGAA
TGCGAATTTCGGTCTTCTGCTCATTTAGGGCTGTGTGAAAGGTAAGTATA
CGCGCGACTCTAGCGGTCCAAAAGGCAAACCATGCTTACCCTTTCCAGCC
TTCAAAATGAAGGGAACACCATCCCATCTCTCGTTCTTGATGTATGCAAC
CATGGCGCAGAATGTCGGGCACCGGGAATCCTTAGGAACAGTGTCGTCCT
CCTTGTATGCGGGCTTGCTTCCATCCAGAGACTTCCCATATTGGCCGATG
ATGACGTTCTTAGGTTCGATGGGATCCATGGCACGCAAGACACGAACCTG
CGATGGATTAGTCTCGCTTGTTGCCTCTGGACATAGCTGAGTGGCCTACC
TTCTCATCGCGGATATCTTCAGAGGAGAAGGAGATGGGACGCTCCATGGC
GAGCAATGTCAGGACCTGCAGCAAGTCTGA
>AfB28-mq1_5a10.p1c LEN=587 CLIPPED=52:584
GGTCAAACANAATTTCATCGACAGGCTTCTGGAAGCAGATGGCAAGCAAG
AGGGTGGAGCACCCAATGGCGAATCGGCAAATACTCAAGATGCGTCTGAA
AATATCGAGCAGGCAACGCCTGAACAGCCTGCGCAAGAACCCGACACCGT
CGTTTCTCAACCGGAAGAGCCCGAGGCGCAGGTGACAGCACCGGAGTTGG
AAGAGCCCAAAGACAATGGAAAAGCAAAGCGATCACCGAAAGAGGAACAG
CAAGAGCAACAACCAGATGTTCAGACCGAGCAACGTAAGCCCGAGCCTCC
AGCGGAAGGATCGATGACTGATGCAAAGGCGGCGGAACAAGCGGCGGAGT
CATTACAGCAGACACAGCCTGAGGTTTCTAGCAAGGAATCTGAAGCCATT
CAGGTTGCAGAAGCGGGAATTGGCAGTGAAGGCAGTGCGCCTTCACGCGC
GCCATCACAGCCTGAAGCTGAGCACCCTGTCGAACCGGTCGAGCAGGCTC
CCGGAAGCGCAGAAGCGGTGCACGGACAGGACT
>AfB28-mq1_5a11.p1c LEN=569 CLIPPED=40:546
TTGCAGTATGTTTCGGTGGTATCCAGTCCAACCAGGGCACTTCAATGCAA
ATCCTTGGTGATGTCTTCCTCAAGGCCTTTTTCGTTGTCTTTGACCTGCG
CGGCCCATCTATTGGACTTGCCTCGCCCAAGTAGCCTGACTGCTTGTTGC
CAAAATGTAATGTCTTTTTCGACGTTACCGCTGAACTCCAAATTTGTCCT
GTATATCATTACAGATACACTGTCCCCATAGATGTAACTAATACACTGCG
ACTTGGTTTCCAATATTGCGAACTGGAATCTGCCGCCGTCCGTCGAAAAG
CAGATTATTGTACACAGTGTGCATAAATAAATTTATGCTCAGATGACTCA
GCTGACACTGAGTCATCCAGCCCTAGCTTATCTAAGTAAGAACTCTGTAA
CTAGCTTACGGGGGCAAAGGAAAAATAAAAGGTGAAAAGAGACTAACCAG
ATGCAGCCGGTCATTGACACCGCGGTAGCCGAGAAATGCTGGAGCAAGAC
AAGGTCT
>AfB28-mq1_5b01.p1c LEN=591 CLIPPED=49:274
GCCTTTCTGTAGGGATGCAATTTAGGTACCAGTAGAAGTCACGTGTTACG
TCCAGGACCCGGGATATTTCAAGATAGATAGGCTGGTTCTTGAGAAATCG
GATATCAAGGTGCTCGAGGATCCGGAAGGCTTTCTCGAAATGGACGATGC
CTACCTCGTGTTCTGCTGCAGCCCCAACATTTGTGTTAAGGAAATTGTTG
TGGACATTGCCCGTTCACTGGCTTTT
>AfB28-mq1_5b03.p1c LEN=604 CLIPPED=53:471
TGACTGTATCCTCGCGTCGAACTCGTCGTCGTACAAGTCTTCGGAGATGC
TTGAGAAGGTGTCAGAGGCGACGAAATCCCGGATCCTGAATATGCACTAC
TACATGCCGCCGCAGTGCATGATAGTCGAGCTCATGACGGATGGGCACAC
CGCGGCCGAGATCTTCCCGTTTATGGTTGAGCGGTCCAAGGAGGCGGCGA
CGGTCCCGTATGTTGCTCGAAAGGAGTCGACTGGGTTTATCTTCAATCGT
CTGTGGGCAGCTGTCAAGCGGGAGGTGCTGACGATGCTGGCGGAGGGGGT
GTCGGTACCGGAGGAGATTGACTCGATGTGGAAGGAGATGTTTGTCAAGG
GAGGAGTCTTGCCTTGCAGGACCATGGACGGGACGTATGCCCTTATTATG
TTTCTCGCAGCCGTGTCTA
>AfB28-mq1_5b04.p1c LEN=605 CLIPPED=48:565
GCACTACGCTTTCTCTCCCCTGTGCTCCGTAAGAGTCTGGGCTTCCAGAA
TGATGAACTAATGTCAGCAAGGGTCAGGGACAAGTTTGCCCCCATCTTCT
TGACTACAAGATCAACCAATGAGTGGCATGAAATCTTTTCTCTTTTCTTG
GACCCGACGAATCGGGTTGTCGAGACAGTACGCCTCCGGGCCCAGTCCAA
GGACGGGTACGAATGGGCGATTGTTCTCCGTAAAATTCGAAAACATATCC
ATATGAATCCGGCCGGACCACGGATCTCGCAATAAGCGAAGGGTAGGTAG
CCTAAGTAGCATAAACGACCCTGTGGAGTATCCGTCTGGCATTCATAATT
CGTTGCTGACCTGAGGCTGAGCCCTGGTGAGATGAGTTGTACCAGAGTTT
AACTTCGGAACTGCCGTGAACAGATGCCAAGTCTCCTGTGGGATGATTCA
TGATTAGCGATATGATAGTCATGAATGCTGCCAGACATGACTTAGAAGAG
AAGACGCAAGCCGTATGT
>AfB28-mq1_5b05.p1c LEN=568 CLIPPED=50:567
CCGGTGTTATCTCTCCANAATGGTCAGCCGGNAAACTTTACAAAGTAAGG
TCAAGACGGATGATGTGTCCATCCAATCAGGGCTCGGAAGCCGTTGGTCC
GTAAGGGGATATCTTCTGGATGATTCTATCACAAGTCAATTGTCTGATAG
CTATGCTTAGAGTGGTTGTGGGTAGAGTTGCATAACCGAACCGCTAAAGT
CGAATCCAACCCTCACCAAAGTGACCAAACTCGCAGCAGTTGATTCCGTT
CCTAGATTCAGAACCTGCAGTGGATTAGGGGTAGGTCAGGGCTGGATGAT
TACCTATATAGATTGGGTTTGGGTTTGCAGGTTGGGTCAGCCAGTCTACT
TCTAAGATTAATGCCTATAGCTTATTAAAGATAAGGCAGGCAATCCAATC
ATTCAGACTAGGAAGTGATTCAGACTAGACATTATTGAGTATAATCTGAT
TTCTGAGAAAGAGAGAGCAGCATTCGCCTCAGGCGCTGAGGCGCACATGT
CAAGAAGTCGATGATGCC
>AfB28-mq1_5b06.p1c LEN=579 CLIPPED=40:574
TTCTACATGTGCTCTGACGCTATCTAGCTTCCTATGTCCACTTTGTTGAG
GCGCAGGGAGATCCCACCTTCAGGATTAATATGCCTGTTGTATAGTATCA
GTATTTGATACAAACTTTCTTGGATGATGGACTATCAACATGGAGTCGGT
AAGACTCCGACGGAATGAAGCTTGATGATTGCAACTCTCGGCTTGCCGAG
CACAGAATTGGGCATGCCGAATGAATACAAGCTCGCTAATTCTCTGCTGT
CACACTGTCAAGAGTCAAAGCCGGTGCACATTGCTCCGTGCTGATTCGGT
TTGTCTTGAAACTGAGCCTGATTCGCGAGATCCTTTCAAGTTCCACACCC
CTCTACCATGATTCGATCCGAGCAACGTCGAATCAAAAGCAACTGGAGCA
TAACCTCCACCAAGATGTCAAAATGTGATCACGGCGTATACGCCTAGCCG
TACAGTCTTCTGTCCTACATACGGCTGGCAATTGTATAACGATCAGTACC
GGTGAAGCTACGCAGTGTCCTACAAATCATTTTTG
>AfB28-mq1_5b07.p1c LEN=598 CLIPPED=31:396
TGCCGCCGGGTAAGTACTCTGCAGTGCTGGATCGGGGACGGCCTCGCCGA
CGAAGAGCATGAGAGGAAGGGGAGAATGGTGTTGGAATCATTGATTCATC
ATCCATTCGTGATGGAGACGGAGAGCGAGGAAGGACAAAGACTGGCTTCT
GTCTTTGAGGGCCAGGGGTCGGTAATTGCGACGCAGATCCTGCCGTCGGT
CTTGGGGTGAATTGTGACTGACTGCTCAATGCTGGCTGAAACACCTTGAA
GCGTGGATGGTCACGGAACGGTGCTGTACTTACCGGAGTCGCAGGCCTCG
GCGTTTGTTGTACAGCAGGTACAGTCCTCAGCGAAGCAGCTGTCGGAGTT
TTCGTCTTTGGAGTAC
>AfB28-mq1_5b08.p1c LEN=590 CLIPPED=46:545
CCGTAGTGCTGGCTAGGTTCCACAACCTTTGCTGTGTCGACCAAGGAGGA
TTCCGACCCTGTCAAGACATTATAGGCTTCTTGCGTCTCTTGACTATTAA
AATCACCTGCGAGGAATACCCCTGCGATAAGTGTCCCAAATTTGCCGCTT
CGGTATTCATCGATCTTCTGAAGGATGATTTTGGCAGCCTCGAAGCGTGA
CTGAGATCCCTGGTCGTCTAGATGTGTATTCATCACAAGGACGGTATGGC
GAGTTATGTTGTGTGTGAAGACACCGATGGTCTAGTTTGGCGTCAACTTA
ATGAAGAGGATTTCGTCACACGCCTAGTGTCTTACCAGAATCCTTATAGA
CGCCGCATCCCAGCCTTTGGATGGTTTGTTCGGCGTTTCCGACAACCAGA
CACTTTCCCAATGACACAGCTGCCAAACAGACGGTTGATAGAAGATGGGC
GAGTACTCTCCTGCTTTGTGCCCGCGACGTCTCGACCGACTCCGATGTAT
>AfB28-mq1_5b09.p1c LEN=579 CLIPPED=47:570
TCTTTCTTCTCCCACTTGTATCTTCATTTTCGAGTTTGCCGAAGCTCCCC
GAAAGCTAATATGATGGGCCACCATCGGCCAGTCTTCCTTGGTGATCATT
CATCAAGGTTTCGGGGCTGGTAGACACGCCCACTAATCCTCCAGTTGCAC
AGTGCTCAAAACCATGTAATATATTCTGATGGCGTGACAACTGTAAACGG
TTCCAATTCCTCCCTTTATATATTCCACCATCGACACTGAGACTAAAACC
GGTCAATAACATTCAGCAGGATGTGAACAACAACACTGGATTTGTAGCGG
CGGAAGACACAAGACAACCCTTATTGAAATCGCAGGAATGGACTCCAATA
CTGATCCCTATTCCGAGCCTCCATGCCCGCTTCAACAATTGCGGACGCCG
GCCCCGATCTCCCCCTCCACTCTTGACCCAACCGAACCAGTCTCATGTCA
TCGCGAGCCGATATCGAGCACCCACAAGACAACGCATAGTCCATATGAGG
TTTGGGGGTGCGACAGCAATAGTA
>AfB28-mq1_5b11.p1c LEN=584 CLIPPED=26:584
CGGTACTCTCCTCGGACTCAGCGCCGCTCGTGCTGTGAACGAACTGGGAG
GCAAGGACGAGTCCGGCGATGTGTATGCCTATGCTCAGCGCCTCATGGCG
AACTGGGAGGCAGGCAACTTTTCCCGCGATGTCACGAACTGGTTTACAGT
CGATCGCATGCTTCAAGAGAACGTGCCTATCTACAACGGAATTACGCTCG
CCCTTCAGGTTGAGGGCGTCGCAAGTGACAAAACTGTGTCGGGTCCTCTG
AAGAGACGTCTGAATAACTTGCGTCTATTGATTGCCAACCATAAGGAAAT
GGCCCCCGAGAATGTCCAGCAAAAGCCGACACTGGGCTATCAGCAAAGCC
AGCTCCTGCATTAGCTTTGACTCTGTTCCATCACCATTGACTTCCTCATG
ATATGTATATTACCACCTTAGAATCTGTTCCAGTACGGAGTATTGTAGTT
GCCATTCATCCTATCTTGTGGGACGGCGGTGCTCACCGCAACGAATCAGA
AGACTAGCGATCCAACTCGAATACCGCGAGTGGCTCAGTAGCCTACAGTA
ATAAGGGAC
>AfB28-mq1_5b12.p1c LEN=577 CLIPPED=32:575
GACCCACCGTGCTTGCTGATTTCACGGATTCTCAGCTTGCAATACCGACG
CCTTTCAAGATTGATTCGGCGGGACGACCAGTGTATCAATCCCATAATGA
CTTCGGGCCACTCAAAAGCCTGAGGAGTATACCACAGCTTGTCGACTTTG
GCTTGGCAACCAGACTCGAGGAAGACGACGACTGGGGCGTTTGGCCAATT
CAGTCAGACCACTATCGGGCACCAGAGGTGATACTGGGTAATGGATGGCA
AATGCCTGCGGATATTTGGAATCTTGGAGTTCTGGTGCGTTCCGTTGTTC
TCCGGAGTTGTTGCATCCACTAATGCCAGAGCAGTTGTGGGATATGATTG
ATGGCAAAGAGCTATTTCGGCATATTCATGATAAAGAAGGTCGCTACGAT
GCTAGACTGCACATCGCCGAAATGATAGCCCTACTCGGTCCACCTCCTTC
AGAGGTCATACAAAGGTATCAATATATGCGAGAGTACTCGTGGCCGAAAC
CTGTCAAACGAGAGAAGATGGCTAGAGTATGCGAGACCGCGGAG
>AfB28-mq1_5c03.p1c LEN=618 CLIPPED=47:492
CTTTTCGCAGAGGCTGGCACTAGTACGCAGGTCGAAGACGGACCTGGCCC
TACAATAGTGAATGAAGACGAGGACTGCACAGTGCGCCAGTCCCTGTTGT
ATTTCTCAGATGTGGCCTCTCTTATTCAAACACAACCAAATTTCAGAAGT
TCTGGCGAAGGCATCACCCAAACTGAATCTTCCGCAACTTCTTCCTCTTT
CCTTCAGCGCCAGAATAGTCGTCCACTCTCACTCTCTTCATCCATACTTC
AATATCACACTTTGCCCAATAGCCTCGACGAGGTTTCCCCTCGATCTTCT
TTCTCAGATACATCTTCCGATTTAACTATCACTCCACTTCGAATCCAGAA
AAAAGCCTGGATGCCACCTGGACCAGGTTCTGCGTCAAAGGATCCCTTTG
TTGATTCTTCGACTGGGGGCAACCACACCGCAGCAACCTTGATACA
>AfB28-mq1_5c05.p1c LEN=609 CLIPPED=56:559
TCATGGAGGAAGTCGATTACATCCAGAGTCGTCTACGATAACGAGTTCGG
TGATCCGGTCAAGGAAGTCGCCGACTCAGCGGCCCAGGCTGTCTCTGAAA
CCCACGGCGCTCAAGGCGTCACGGCCGAACAAGCCAGTGCTACCTTCGTG
CGCGCCGTCATGGGCGCCATCTATCTGCATGCTGGCCGCCCTGCTGCCAA
GCGTTTCTTTGAGCAGCATATCTTGTCACGACACCTCAACATCTCCGAGT
TGTTCAATTTCTCCCAGCCAGCTCGTGACCTCACCCGGTTGTGTGCGCGA
GAGAACTTCGAACGCCCTGTCGCCAAAATCATCAGTGAAACTGGTCGTAA
GAGCAGACACCCTGTCTTTGTTGTCGGTATCTACTCTGGTCAGGATAAAT
TGGGCGAAGGCGCTGGCGCCAGACTCTGATGGAGGCCCGATCGAGGGCTG
CCGTGGCCGCCCTCAAGGGCTGGTATTTGTACAGCCCGCTGAACGTTCGT
GTGC
>AfB28-mq1_5c07.p1c LEN=577 CLIPPED=30:575
CCCCTGGGGGNATGCAAGCTTGGCCGGCCATGATGGAGAGACTAGAAAGC
ACTCCCCAGTCTCATACACGATTGGCGGACCACTACCAGCGCCACCCTTT
GTCTAGCATTGGTGCCAAACTAGCCAAGATTCACAACAGGGCGTGAGGGC
AGGGGCCCAAAGGACGAGGATTACTAGGAAGGATGAGCCGTCTAGCACTA
GCAGAGCCTGTGTTGTTCACTCTTTGGGACTGGGGACCCGGATCTTCAAG
GTGCTCGTTGGCTAAAGTGGATCGCAGACTGCCAGGGGAATGGCGAATGG
ATCACACTATCTTCGAATGTGGAAACATCCGAAACGAGCGAGCGAGAATA
CTATTTCAGGTAACCTGGGCATCTTAGCGGACTTGCGCTCCAACGGCACA
TGAGGAAAGAAAAAGATCGATACGCAGATAGCCGAAGATTGGGCGAACCG
TCATTGCGTCACCAGGGGCTCGCAGAGCACATGCGACTTACGATGTCCAA
ACTATCATGTGTCTCTGGCCTGNGAAAGCATAATTCGGATGGTCTG
>AfB28-mq1_5c08.p1c LEN=602 CLIPPED=47:515
GTCAGCTGGCCATTTTNATTACTCATCTTTCCAATTGCTAGGGGATAGAC
GATCCACAATGGATACGCTGTCAGGCCTGTATGGACGAAGAACTATTCAT
GTTCCAATCATGGCCGTCGGGGAACTTGCGATAGGTGCGGGATGGAGGGG
AAGATACGGAGTACCTACTATAAAAGCTCCACAGTTCGGAGTAGTCTATC
CCCGCCACGGTGATTTTTGTTTTTTTTTTAAAAAAATCTTGTATTTCACC
TGCTTGCCATCTGCACCATTTTGACAGACAATGAACAGTTGTCGATTCTG
TGACTGAGATTTGACAGCCATTGAACCTGACACTGGACCAAATATACAAA
GTGAAGTAGAGTTCTTGTTCCGTCATCAAATTTTGCTCCCTCAAGCAGGC
ATGGGTCCTCCGAGAAGAAAGGTGCTAGCTACAGCTGAAGAGACGTTGTT
CCCGCCTGATGAGCTTGCT
>AfB28-mq1_5c09.p1c LEN=578 CLIPPED=46:496
GGGAATCGCCGTCATAGCGGGAGTGACAATAGCCATCCGTCTCGCTATTG
ATCGCGATTGATGTTCTGTTTATCTACCTGGGTGGATTTGCGACGGCGCT
GTTTCTTTGTAGATTAAACGGGCATAGGCACCATGTAAACATGTGAAACA
TGTCAAACGTTAATTCTACTTTATTCCCTGTCCAATCAATTCATCCAGGC
GTTGTACAAGGCGATTGTCCGGCTGATTTCACCATGCCCAGCCACCCAGC
CTCGTCTCGGCGGCATGAGGCAACCAGCGATCAATGCTCCTCCATCATCG
CATCATCTGCACAACGCACCAGTAGACATCGATGGATGCTTGACATCTTC
CTCACTCAAATGTGCCACTTGTGTTCTGGCCAAAGAACATGTCGATGGCG
GAAGTGGAAAAGGTACGAGGCCGCACTCGCAAGAACGGCGCATACTCACA
C
>AfB28-mq1_5c11.p1c LEN=575 CLIPPED=54:563
CAGTCACTTCGTTCGAGGCCATACGATTACCGTATTCATCAGAGTGATTA
TTCTTCATCTAGTGCGGAAATGGTTGCCACTGTTGGGAACCTCAGCTTCC
TTAGGGTTGCGCTGCTGGTCTCACCTAGGCGATGAAATCCTCGTTCTCTT
TCCGTCGAGCTATGGAGCAGTCCTGTTGATCGGTTCAGCTAGCCTTGCTA
TCTCCTAACAAACAGCTTCACAGTCGAGGATCCGCCATTTCTTAGGTTTT
GGCAGAAGGGGTTGAAGCGAATTTGACATTCTTGTCATGGGTATAACCAA
TCTAATAAATAATGATGCAGTGCTACCAAACATCAAGCACTTTGATCCCT
CCTAAACACCTTGTGCGCCAAGTAAACTTTTTGCATCCGTAAGAATTATA
CGCAGAGTCACTGCCTTCAGTCGATTTCCCAAAAGCTCATAGATAGTCCT
TCTTCTTGCTCGTTCTGGNGTACTGCGTGAGAGCCCATTCGACATCACCA
CTCGAGCCCT
>AfB28-mq1_5c12.p1c LEN=583 CLIPPED=25:538
TTTTCGCCTGCACGCTCTGCCGTGTCGCTATACTTGAGCCTTTATCAGAT
AAAATAGCATTACTACAGCAAGACTCGCCAGTTGATATCCATAAGTCAAT
AAACGAGTGACACAGAACACTGATTCTGGGTGACCGCATGCAGCCTGGAT
CAGGAAGAGTCCTACGCAGAACATAATTGAGATATGCCAAATACGTATGG
CATAAGTAGTCAGGATAGAAATTGTGACTGAGCTAAATCGTACCTGAGAG
TAATGGCAGGAAGTGATGTAGAATGGAATGCATACTCTGGACATGAGCAT
GGTGTTGCGTACATAGATACAGGGTGGTTGGGAACATAAGCTGCTCGTGA
TGGAGTCAATGAGTGTATTAACTCATTCAAAAATCTACAGAGTATGCTTT
TACTGTCTGATCTGCAAGGGGCATAATATGGCAACCTGGTAAGTCGGCAT
ATCATTGCCTTTCTTCCGTCGACGACAGGGCAAGTTCGATTGTCTGCTTA
CCTTTTCCTGTTTG
>AfB28-mq1_5d01.p1c LEN=656 CLIPPED=13:96
AACTGGTAGAAACGTACCCGATTTGCGACAGTACCACTCATGTCTTGCAA
TTAGTGCAATGCTACCACCATTACCAAAGCGAAT
>AfB28-mq1_5d03.p1c LEN=586 CLIPPED=49:469
GTTATCCTTCATCTGTAATAAGAGGAAATTATAAACCTAATTTACAATAT
ACTAAATTAAATTCTAAATCTCGTATTGGATCTTTTGGAGTTAAAGGTTG
AGTAAGTGGTACTTAATTAACTTTTGTAATCATTCCTCCTCCTATAAAAT
AATTAATAAAGATGATGAAATAGTCTGAACCATTTTGAGAAAAGTGGAAA
TAAAAGGAAAACCTTTTATGATAACATAAATTGAACAGGCTAATTTGCGC
AAGAGAGTACAAATTGAGTGCGCGGTTTGGCACCTCGATGTCGGCTTAGC
TCATCCACATGAATGCAAAAATCATGAAGGGTTCGACTGTTCGTCGATTA
AAGAGCTACATGAGCTGGGTTTAATACGTCGTGAGACAGTATGGTTTCTA
TCTTCTAGAGGGAATTAAAGT
>AfB28-mq1_5d04.p1c LEN=596 CLIPPED=47:586
CATTGAACTCATGAAACGGCTAGGAGTCGAGCATACGTTCTTCACGAGCT
CTATCCCGAACCTCGTCAAATGGCGCCGNGAAGGTCACAGCCCGGTACAA
CGAAGCCGCCGGCCATTGGGAGCCATGTCCGCATCATATCCGCGAAGAAG
ACCACGTTTTGTGCCTTGTGACAGCCCAAGAGTTCGTCAATATGGCCATC
GCGCCCGCAGACCCGGTAACAGGCACAACCGAGCTGGAACTCCATCTGTC
GCACATCAAAAAAGCCTACCCTCGCCACAAATTAATCTACCTCATCGAAG
GCCTAACCTCGTGGATGCGCAAGAACCAAAACTCCCGCAACAGAGCCTTT
CAAGCCCAGGTGCGCCAACAACTCGTGCCAGACGATCCTTGCTCCTCGAC
CCGCCGGAGAAAAGCCCCCGGCAAAACCGGCGAGTCCACCCCGCCCGTGG
ACGACGATACCATCGAAGACGCCCTGCTCGAGCTGCAGGTGACACACGCC
TGCCTGATNCACCACACCAGCGGCGGATCAGAGTGAGCAG
>AfB28-mq1_5d05.p1c LEN=587 CLIPPED=44:587
CTGCGGCGAGAGGAAGCGCTTCCCGTTTACACTCCCGCCCAGTGTCACCA
TCGAGGCAATCTTGTTGATCGCTCGCGCGTTGCCAAATCCACCCGACGCG
CCTTGCTCCGCGCGGCGGAACTCAGGCGTCATACTCGCCGTGGCGTCGGC
GGGGGTTCCGCGGAATGCGCGCATAGCGATACTCTGCGGATCGAGGGCAG
GAAACGGTGCTGCAGGCGGGGGTACGATATCCGCCGTGCGCGGCCAGTCC
TTCTCCGCGACGCCGAGCTGGAAATCTGCGCCGAGCGGGGCCGCAAGCTC
GTCGGCGATGAACTGCGTCAGCGACTTGCCTGAGACGCGGCGCACGAGCT
CGCCGAGTAGGAAGCCCTGGGTCGAGAGGTGGTATCCCGAGGCGGAGCCG
GGCGTNCACCAGGGTTGTTGCTGGATGAGTTTCTGCGTGGCCAGGGGCGT
GTTGTAGTATTCTTCGCGGGACAGGGGCGGATCCCAGGCGGGTAGGCCGG
CAGTATGGCTGAGCACATGGCGGACTTCGATGTCCTGCTTACCG
>AfB28-mq1_5d06.p1c LEN=579 CLIPPED=33:575
ATGATGAGCGCTCAGTTTTGGGCTGCTAGACACGTACTCGCCTCGCTCAT
TGCGCTGTATCGCCAGTAACATGCCTCGTAAGAGACCATTCAATTTCTCC
AGCCCCACCCAAATGCAAGTTGAACGCTCAATAACCCCAAAGTGTACCCA
CTCTGTTGATCACTTCGTTACATCTTTTTAAATACTCTGTATGATCACAG
TGCCCTTAGTCTCTATAACCCGGTCTTTCGGATGGTTCTGAAAAGTGACG
AATACCTTGCCTCAAAACTCGTCAACCCTCAAAAGAGTGTTCAAACATTT
TATGTACCTTCCCGTTCGAATGTATTACTTTTGGAGAACTGAAATGGTGG
AATCAAAGCTTTTCTGTCCCTCATGTGACTCGGCCACAGCCGAGGCAATT
CCCCTGGAATTCATAACGCCGCTCCTATTGGCTCCCTTCAACTAATCATG
CACCAAGCTTACTGCCAATGAGAACGCAAAAATCGCACTCGTTTTCCAAC
ACTTGTGTAGTATGACTATTGGCCGATTTGGGAAACCGGTACG
>AfB28-mq1_5d08.p1c LEN=586 CLIPPED=40:521
TTCGCCTGCAGCTCCGCAAGCTCCCTGTTGAGATCGGCCTCGATCAACGA
CTCCACCGTCGCCAGGGTATCATTCATCTCCCGCAGCCGGGCAGTCTCCT
TCGCAGCCCAGATCTGTTGCTTGGCCCGCAGGACCGTCTTGGACAGATTC
TCCGTCTGCGCGCTCTTGGCCGCCAGACTTGCCCGGTAGGCATCAATAGC
CACTTCGTACGCCTCCTGCGGGCGCCCCAGGCCCAGGAGCGCCTGCGCGA
GGTACCAACAGCTCTTGAGGCTCTGGGTGTTCTTGGGGCCGTATAGCTCA
ATCGCCGTGCGTGCATCGTGTTCCACGCCTGCCCATTTCTCCAGCCTTAT
CCGGGTGAGTGCACGGTTCGTGAAAAAGGTGGGTTCGCGCGGGTTCTTCT
GGATACTACCAATTCACCTAAGTCAGATCTGCTCGGGCATGACAGGGGGC
ACCGGGGAGAATCACGCTTGAGAGTAGAGCTC
>AfB28-mq1_5d10.p1c LEN=598 CLIPPED=54:540
CTAATACTTCCAAAGCCCGGGCAATCTGTAGGGCAAATTCATCTTATTCA
CGCCATACTTAGTCCAACTGCTTGAGAGCATCGTCTCATTCCTAGTTAGC
AGCATTCAGTGCCGCAGTCAGACAGTCACGCTCAAGAATTACTGCTTCCT
TTTAGTCCTTCAGGGTATCAGCTTCTTTGTTCAGTTCAATGACTCATTCG
TTCATGAGAGTGAGGTCCTCGCCTCGCTGGTCTGACTAGTTCTTGAGATT
TCTATAGATCTGGGTGATCGCCTCCTAACAGCGGGTTGGATCAGTCTTCT
AATGCTCAGTGAATTCTTCATAGGAGACAGATTCCGCCTCGCCACTAGTG
TCTTCATCCATCCTATTACTCTCAACTTGGTTCATGAGAAGGGTCAGTCG
TCTAGTGAATCCATGGGCGTGGCTGCCCTCTGATAGGGGGATCTCAGCTG
GTTTAGCCATTTTGTTATCCATTCAGTCATTCATCGG
>AfB28-mq1_5d11.p1c LEN=598 CLIPPED=61:573
TGCAGGGTTTCCCAGTAGAAGGGTTGATCCGCTCACATTTGTGGGGGCCA
GCCTGAGAGTTCCGTGCCGAGTGATCGCGGCTAACAAGATGACCGCCAGG
GGTAGTCTGGCGATGAGCCTCTCGCTTGTGCTTCTGGAGCTTAGCTGGTG
TCTCAAACCGTAGAGTGCAGCCGTGATAGGTGCAGGTGTAAGTGCCACCA
TCCGTAGATGTATTGTCGGGCCGAGTAATCTCTTGTTTGAGAGGTAGGAT
GTTCATGTTAGATTGAGACGAAGTCATATCATTTTGAATGACTTCGCTCC
CAGTAGAATCGAGGTGCGGAAGAGAGGCGGGAAACTCGGGAGTATGGTGA
AGCAGATTGTTTTGCTGCTGCTGGAGCTGCGGCTGGCGGTGGTTCTGCTG
TTGCTGCACGAAGGGATATTGTTGGGAGAGAGAGCTAGTCTGTGTATTGA
ACTGACTGGAGAACGAATCCATCGATGGAAAGTTCTGTGCCTGTCGTAGT
GACGAGCTGCTCT
>AfB28-mq1_5e01.p1c LEN=649 CLIPPED=95:260
CTAGCAGACAACCCAGAGACAGCTCTTGCTGATACAGGATTGGGCGGGTC
GAGTGGAAAGGCCTCACGAAGGTTGTCTGCGTCCCTCTGTCTGAATTATA
CACATCCAAGGATCCCTTCGATCTTTACGCTGCATACTTAGGCTCGCCGC
TCAATGTTCGATACTC
>AfB28-mq1_5e02.p1c LEN=719 CLIPPED=51:107
TGCGACACTGGGGCACGTTGTCGTTGGTCGAGATCCTCTCCCTATAGTGA
GTCGTAT
>AfB28-mq1_5e03.p1c LEN=608 CLIPPED=26:589
TAATATTGTAACTGTGGCCAGTCCTTTGATAGTGCTCATGACCTGCTTGA
TTTTGTAAGCCTGGCACTCTTGCGTCGTAGCTGGAAGTAACATGTTCTGA
TATGCTATGCCCCTTTGCAGTCGATTCCTGAATTGTTCTTAAGAGCCACT
GTTCCGCTAGCTAAACGTACTTTATCCTCAACACATTGCACAACTTCCCC
GCCCAAGACGAAAGAGGAGGCTCCTTTCAATGTCAGACATGAGGTTCCGA
TTCTAGAAAGCATTACATCGTCATGTCAAGCGGTGACCTACTGGACGGAC
TATCACGACAGAGCAGTAGCCGGTATAACCACCACCCCCATATGGAAGGA
GTCCAACCGCCTCTCTCCTGACCAGAATGGAGTAGCATTGGAGAAACTCC
GACGGTCCTGACAAGAGAAAGGACTTACGAAAGAGATGCAGGGCCGGAAC
ACGGCCGAGAGCCCCATTCAGGAAGTCTTTCTACAATGGCAATAGCCAAT
CTGAAGTCGATCTATGGTTCTTGATGGCTTCACGTGAGTCGTTTCCGATC
GTACGTGCTCAGGG
>AfB28-mq1_5e04.p1c LEN=609 CLIPPED=30:598
AACATTAAATTGTTCACAAGCGCTGCACGGCTGTCTTTAGTTAATGTCGT
GAGATTTGGTTAACTCCTCTAATTAACGAAAACCCTCACTTTATTTGTAT
ACATAAAGTGGTTCGCCGCTACATTGGACCAGATAATAGGGATTAAGACA
AGTCATCATGGCCTAAATACTGTGGGCTATAGACGTGCCACATACGCCTT
AACAAAGGGATGCGATATTGTGAAATGGAGCTAATCCCCAAAGTTGGATA
TAATATGGATTGTAGTCTGTAACTCGACTACATGAATAAGGAATTACTAG
TAATCGTGAATCACCATCGTCACGGTGAATCTAATCTCAGCTAGGTACTA
ACCACTCGTCAGGCGCTGAAAGGAGTATGTGCAATAAGTTTGATTTGCCT
ATATATTAATATATACAATTAGGTATATAAATATTTAGGTTTAATTTTCG
TATGCATGACTTTGATTGGTGTTAAGTCGAAATATGGTTCGTGTAATGGA
AATTGCACGGGATGAATAAAGTTTAACAAAAAAAATTTTTAAATATAAAA
TATTATTATATTTTATATA
>AfB28-mq1_5e06.p1c LEN=597 CLIPPED=26:538
TGCGCCACGATGAACCCATAGGCACTACACATCATTTTCTCCTTAGAAAA
CCTGGCTCAAACACATAAACACAAAAAGGAGAACAAACTTTACAGAGCAG
CAACGGAAATTTGGGATGAGAGCTTTCAAGCACAGCATCAGTCTTTGAGA
TTCAGGTTCTACGAGCAACCTTCAAAGATGACGCAGAGCAATTCTATTCA
AGATTTCCCACCTTCCGCAACCCAGGATAATTGCTCTTCTGATATTGGTT
GTGCTACAGGCAGTGACGAGCGAAACGCACTGATTGCCACGCCTTTACCA
AACATGGTGCCTGATCAGACTGGTGACAAATCATCTTTTACCCTTCTTTA
TGACCCGGTTTCACCATCTTCGAGGGCAAGTCCAAGTAATGGGCAATTTC
ACCAGAACAAACCCCAGACCTCAGATGTAATGACAGATCATGCTGGCGGC
GCGAGAGTTGCTCTTTTAAGTTCGTTCCTCCAGCCGAACGCCTAGGAGAC
TTAGTGGCAGCAC
>AfB28-mq1_5e07.p1c LEN=564 CLIPPED=56:562
CAAATGACTAACTCAACTAGAGCATGTGTTCCTTTTTAATCTGCGCGCTT
ATGACCGTATCAACAAGACTTCTGCTCTAGAAGAACTGGAGAAAGAAGCA
GGAGTGACGTATCATGACATCCAGCGTGGCATAGCCGAGTCTATCATGAG
CGACAGCGTCCACCCGGTGGTTGGCGAAGAAGGCGACAAACACGAGGTCA
ATTACGACGACGCAGAGCAAGAGAAGGAAGAAAGGCTTGCAAGATTGCGC
AGATACGAGGAGAAGCAGGAAGGGCGCAGAAGTGAGCAATATCGAAGCAA
GGACTCTGTCGCACATACTACGATGCTCAATGGCGGCAAGATGTCTGAGG
AGCCTTGGGAAGGAGATCCGGAGAGTGAAAAGGCAAACTTTGTCCAGGAA
GAGCTCTACGTGCACGGTAAAGTGTGCATTGTAGACGACAGGATTGCCAT
CTGCGGCAGTGCGAACATCAACGATCGGGTAAGTATACCCTCCTATAATG
CTTGACT
>AfB28-mq1_5e09.p1c LEN=587 CLIPPED=35:565
ACTACTACTACTAACAAATTATTAGTAATATTAGCAAGCTAGGGTAATAC
TAGGATATAGCTATAGGCAGCCTTAAAGAGTATAATTTTTATTAAGGTAT
GTGGGATATAGTTATATATAAACTCTGCTATCTATAGCTATATAACCTAG
TTATCTTACTAGTAGTTAATAAAGATCCTTAAGTATACCTCTAGTGTCTA
ATTCTAGCGTTCTATCTAGCTATTAATTTATAAATAAAATATTATACTTA
TCTATTTCTTAATCCTTAAGGATCTACAGAAGTTAGTCTAATAGTAGCTA
GTAAATAGCATATCCCTATTAGTTACTAGGCTTCTTAGTGCACTATATTA
TAGGATAACCTTTTCTAAGAATATATCAGTAAGTTCCTCTGTGGTAATTA
TCTTCCTAATAGGGATGTATTTAACTATTTTTATATATTAATTAATAATT
ACTAGAATTACATTAAATATCTTTTAACCTTATGCTAATGGGGGTAGTAA
GGTAATAAAATCTATAAATAAATTACTCTAG
>AfB28-mq1_5e12.p1c LEN=571 CLIPPED=31:558
GTGACCGCGCTCTCAGAATCCATCATGCCGCTCCTGAGACCCGAGCTCTT
CAAGTGACATCTAACGTACTGCGCAAGTTGTTGATGGCCTTGAATGAATG
TACCGAGTGGGGTCGGGTCACAATCCTGACAACTCTGGCAGAATACAAAA
CCAGTGATGTGACGGAATCAGAGCATATTTGCGAGCGAGTCGCGCCACAA
TTCCAACACGCCAATCCAAGTGTAGTACTTGCAGCGGTCAAGGTCGTTTT
CCTGCACATGAAGAACATCAAGCAGGAGTTATCCAGCAACTACTTGAAGA
AGATGGCGCCCCCTCTAGGTATTTCTCTTGAGCCCACTTGTCATCCCGAA
AGCATGGCACGCTGATATCTATATAGTGACTCTGGTGTCCTCCGCTCCGG
AAGTGCAATATGTCGCATTACGAAACATCGATTTGTTGTTGCAGAAGCAG
CCCGATATTCTGAACAAAGAGCTGCGGGTTTNCTTCTGCAAGTACAATGA
CCCTCCCTATGTTAAGTTCCAGAAACTG
>AfB28-mq1_5f02.p1c LEN=635 CLIPPED=61:488
TCTGTCAAATCAATGCAGCCAGGGTGGAGAAGGGAGAGCAATCGTGATCG
AATCTCCTCCAAGGAATTGAGAGAGTCGGGGACGGCTACATATTGTTGGA
CTTTTAAAGATTTGCCGTTTCTTTTGTCTTTCCTTTTAATCATACGTCCT
ACAAGTAGTCTCAAACTTTCGCAGACGAGCCATTCGCAATGCGTATGTTT
GAAATCTGACAAATCAGTTGATGCAACAGCCGATTGCGATTGCAGAAGAT
ACAGTGAAGGAAGTCCAGAGATTCTTAGCGCGCTGATAGAACTCTCATAA
GCACTTTGTTCTGTTTCCAAGAGTTCATAATTCAATAACAACGACCATGT
GGCAGGTGGAGTCTTGGTACGGGCATACCCGCTGTAGGCAGTAGACCTCT
GTAGCAGAGATGTCACAATCAAACGGAC
>AfB28-mq1_5f03.p1c LEN=613 CLIPPED=48:501
CTCAGGCTAGTAAACACGGTTTAGGATGATGCACTCTGACCCACACGATC
TATGCATCAATCGAAGGCATGTCATTTGGAGCTACCTACGGGTAAAGAGC
GCAGAGAAGGAAACCATTAGGATACCATTACCTAATGGTGATGAAGCAGC
AAACGCCTTCTGTTCGCTGTCCAGTGCCCATTAGGCGATCCTTGACTCCT
TGTTCGGGCAACAAGCAGGAGCGTTTCTGGTGCTCCACATATCTCAGAGC
TTATACTGCTGAAGAATGCAGAGCTGGCAACTTCTCCGAGCGTGAAAGTT
ATTTTCAGAGCTCCAGGCTCCAGGCCTGCAAGCCTATTGCGCGGAGTGGA
CGTTATACCTGCAGGTTGGAGCCTGCTGGTCGGAGGTATGACGAAAGATC
ATTGCTTGGTCTTTGCAATTGCTTCTTGGTTTGAGGCAGAAAGACACATT
ACTG
>AfB28-mq1_5f04.p1c LEN=598 CLIPPED=26:598
CTGTCTCCTGCTGCGCCCTCGGGACTCAGGTATTGTTCACCTTGGAGCTC
AACTCTATGTGCCGTTCACTTTCGACGACTTCTTGCGTCTCGCAGAGGCC
AGTGCCCCTCCGTCGATTCAGAAAGAGTTGCCCAGTCTCATATTCACCCA
AGACCGAAACGCCCCACAATCGCTCCTGGCTGATTTGGTTAAAGTCAGCA
CACGTAACTGGGTGTTTGACTGTGGCAGATCGTATTGGCTAAAGCAGATG
GCTGGACCATTGAGCTTGGCTGCCTGTAAGCATGACGTTGACGCGCTCAA
TTCAGCGAGGATTAAGGAAATATACGAGAACACAGTAAAGAAGTTGGCGA
AGCTTTAGTGTCCTGAATGTTGATCCAAGCTATCTTGTTCCAAAGGAATG
AAGATAGAGTGGCTTGCCCAGAACCATTGAAATCTTGTTTATAATGCCGC
GCCTTAATCCAATTGGATCATGGTTAGACAATCATCCGTGCCATTGACCG
GCTCCGTTCATCGGTCAAATGGATGAGCTTCGGAAGGCCCACAAGTACTG
AATCCAATTAACACTGAGCAAAT
>AfB28-mq1_5f05.p1c LEN=594 CLIPPED=34:594
CGCCCGCAGCACAACTTTTTTGTCTCAGTCTCGGCCAAGAGGAGACCATC
AACATCACTTGTCAGTAACGTTCTGCTTGCTGTACATCCATCATGGTAGG
TGATCCTTCTCGCAATCCCTAGAATTGTGCATTGGCTACTCCATGGATGC
CGCATGCAAAGTTCTCAAGAGTAAAAATCACTGAACCAGTACTAACTGCC
TCTGAATACAGCCTCAGAACGAGTTCGTCTGCCCTTCCCGACCCAGCAGT
GGTCATTCCACAATCTAACAAAACCTCAGGTATATTGAGCGCTGGCAAAA
GCAGCACGGTAAGCGGCTCGACCACGACGAGCGCGTCCGCAAGCGCCAGG
CCCGTGAATCGCACAAACAGTCTCAGGATGCCCAGAACCTGCGCGGCCTG
CGGGCCAAGCTGTACCAGCAGAAGCGTCATGCCGAGAAGATCCAGATGCG
CAAGCGCATCAAGGCACAGGAGGAAAAGAACGTCAAGTCCTTCGCCCCCG
ACGAGCCGTCCAAGACCCCTCTGCCCCAGTACCTGCTCGACCGTTCGCAG
GCGACCAACGC
>AfB28-mq1_5f07.p1c LEN=588 CLIPPED=54:580
TCCTTCTTGTCGCTGCATCGATGATGATCTGGCAGACTCCTGTTACCCCT
CTCCAATTCTTCGGTTACTCGATTGCTCTGATCGGCCTGGTCTACTACAA
GCTTGGTGGTGATAAGATTAGGGAGTACGCTGGCCAGGCCAACCGGTCCT
GGGCTGAGTACGGTGCCAACCACCCCGCTCAGCGCAAATCTATTATCATC
GGTGCCGTTGTTCTCATCTTCTTCCTGCTGATCGGCTCCATGGCGCCCAG
CTACGCTCCCGAGTCTGTGGACAAGGTCAAGGGCATGCTTGGCGGCGCAA
CTGCTGGGAATGCGTAAAGAAAATGTTCAAAGAATGCAGATTAATCTGCA
TACAATGAAGAGCATGCGAGAAACCTCGCATGAGGCGCGGCAACGCAAAA
ATATTGCTGGGTGAGATATATTTGTCACCTGTTGGCGTCAGCAAAATAAA
ATGCCAGGATTCCATAAAGCAGGACTCTGGCTTAATACTTTTCATTCACT
TTTCATATTGAGGCCCTTTGAAAGACA
>AfB28-mq1_5f08.p1c LEN=587 CLIPPED=50:587
TCGCTATCCCAGGTAGCCAAAGTCTCCAATCGTTGAGACACTCAAAGCAG
CGGCAGTCTGAACAGTCGCGGCAGCCTTTGCACCCCCTTCAGCTATAAGT
GGTGATTCAGTAGATGAAGATTGGGCCCGCACATGGATGACTGTTCATCA
CTTCCCATCCCTAGACTTGAAATTCGCCAAAGGAAGGTGACTGCTGGTCT
GGGACAGACGCCACAAAGTGATCTTCAGGTACGCCTTCTTCGATCCCAGG
ATGAGATTCTGCCCTTCTGGACGGCGACAACATCAGTCAGTTTGGCCGAT
CATCCCACCCATACGGTTGGTGCAGTAGTTAAATCCAAATATCAGTAGGT
GGTGGTCGCTTGTTCGAAGGTGCAGTTGATGCTTATTGCTTTCACTCTAG
GAAATAGACATGTCCCAACCCGTAGCCTATAATGTGCGTCTCAGTCTTGC
TAGGAATCATAGGGACCCAGGCAGTTGCAGCATTATGACTGCTAGATCCA
CTGCTCCTCGACTGCGGAATTGGCGAAGATTGAGGACG
>AfB28-mq1_5f10.p1c LEN=592 CLIPPED=57:476
TTGCAGGGTTTCCCAGTAGAAGGGTTGATCCGCTCACATTTGTGGGGGCC
AGCCTGAGAGTTCCGTGCCGAGTGATCGCGGCTAACAAGATGACCGCCAG
GGGTAGTCTGGCGATGAGCCTCTCGCTTGTGCTTCTGGAGCTTAGCTGGT
GTCTCAAACCGTAGAGTGCAGCCGTGATAGGTGCAGGTGTAAGTGCCACC
ATCCGTAGATGTATTGTCGGGCCGAGTAATCTCTTGTTTGAGAGGTAGGA
TGTTCATGTTAGATTGAGACGAAGTCATATCATTTTGAATGACTTCGCTC
CCAGTAGAATCGAGGTGCGGAAGAGAGGCGGGAAACTCGGGAGTATGGTG
AAGCAGATTGTTTTGCTGCTGCTGGAGCTGCGGCTGGCGGTGGTTCTGCT
GTTGCTGCACGAAGGGATAT
>AfB28-mq1_5f12.p1c LEN=589 CLIPPED=52:500
CTAAGGAGAATGGAATCATTCTCGAGAGGCCGACGCCCAAATCGAAAGTC
ACTAAGGGGCGGCGAGAACGTGGCATCGCAGGCCCTGGCATCGGAAAGCT
CTCAGGTGGAACTTTGAATTTGAGCAAGCGAGACATTGCCGTGGTTCAAA
GCGCTCGCCGCTCAAGGAGAGGAGGCAGAGGAAAATCGAAGACAAGGGGA
CGGCACTAAGCTGAGACTCCCCAAGGTGTTGGCACCCGTGTCGCCTAGGT
TCGTTAACTCTCGAGGGTCTCTTGCAATCTGGCGATTGACATGGCATCGT
TCGAGGTCGCGAAAGAGGAGGTTCAATCGTGGGCTGCCATTGCTATCCTG
GGAAGGCGCTGGATGACTCTCGGACTAATTGCGAATTGCTCGGATGATTG
CTTACAGCTATCGTCGCTACTGGCGGAGCTATTGATTACTAGCATAACC
>AfB28-mq1_5g02.p1c LEN=619 CLIPPED=65:411
TCCGGATGATGGGGCCTTGTTCTCTAATCATTTCACCAGGCGTGACCTCT
GCTTCTGCGCCGATGGGCAGAGTCTGACTTTGAATGCCCATTGTGTCCAC
TTTATCGGTAATCTCTACCAAGTCTGTGTCGACGCCACTAGAATCAGCCA
GCTGTTGACGGTGTTCCTCTTCCATCATCTCTTCCAGGCCAGCATCATCG
AATCTAAGTCGGAAGCGCTCGCCCAAGTAGAACCGGATGTCGTCCAACAG
CTCAATGGAGTCAGTGGCTGGGCTTGCCTTGATACGAGCTGCTGACTCTT
GAATCAGTTCAGCGAATTTAGGTGAGTCAATATGAGCTTTCAATCGG
>AfB28-mq1_5g03.p1c LEN=600 CLIPPED=49:535
GTACTCGCGACGGAGATAACGAGGAAAAAGCTCCTCGAATAGAATGCTAG
TATGGTAGAGACAGCCAATCATGCTCAGTACGCGCTTTCAAAATATTGCC
AAGACGTTTGGTATGCTGCAGGGGACCCTCGTGAAGGTTTGACTGGGTAG
GCTGCGAGGCTGCGAGGGGTTTGGGATGCAAGGTGTCTCGTGAATACGAG
CTGGAGATATATAACTGGCTTCATTCCGCAATCACACCCGTCATAAGCTT
CTTCCACGGCTCTTCCGTATATCAGACAGGCAACATGACTCGCCTTCTCC
TCTCGGTCCTCCTGGGCATCCCCCTGGTTGCAGCCCTCCCAGTCGCCCTC
CCAACTCCCCCAGGAATCCCGTCTGCTGCTACCGCCGAGTCCGAGCTGGC
TGCTCTGACCGTGGCCGCCGCAGGCTCCAACGACGGCTACTCGCGCGACC
TCTTCCCCCACTGGATCAGCCAAGGGGGGTACGTGCC
>AfB28-mq1_5g04.p1c LEN=610 CLIPPED=27:522
TGCGGGTGGTCTGAGNACGTTATACTAAATCTCAGTAGTTGGAGCGCCCT
AACACCTAGTGATACAGACGGATATGACTATTGACTCATCGGTCAAGGGG
TGTTTAGAGGCTCATTCTATGATATCCTGTGTTATTTCTGGATCAGAGTT
ATTGAATGCAGGAACTAAAAAAGAGCAGCCACCAGCATGTTATTCAGCAA
CAAAATCCGACTAGGTAGCCGAACACTCCGTAATATAAGCACCTTGAATG
ATTGGGGCATGATGTTAGACGGCTTCGTGTGGATGGAAATACTCTCCAAA
CCCAGACTAGATCTCAGACTCTGATCAGCTACATCGGGAACATTGCTGCT
ATAGGGATCAATTCCATGAAGAGTTGACTCTGTTTATTAATCTATCGGAA
TCGATCACGAATTAGCGCCTAGCACTATATAAGCGTGCTGTATGTACACT
CCCGTAACTACTTGTTTTTCATCTACCTCATCAAGCAGAATGAAGC
>AfB28-mq1_5g05.p1c LEN=607 CLIPPED=30:536
CGGTGTACTCGAGGATGCTGTTGAGCGCATTACTGAAGGTATGATCATGG
ATTCCCTGAGTTGTATCTCGTACCCCTACATCTGCTGCTCACTGGAATTC
GCTCTAACTTTGATCGTCCCATCATAACAGGCAACGTCTCACAGTGGGGT
GAGGTGAAAAAGAAGACGACCGACCGGAATCGCTCCAAGGCCAAGGAGGC
TCAGAGCACCCCGACCGAGGCAACCACAAGTTCCGTTCGCCCAGGCCGTG
GTCGTGGCGGATTCGAGGGTCGTGGACGCGCTCGTGGAGATCGTGGTCGT
GGTGGCCGTGGCGCCCGAGCTGGAGCTGTTAGTGCTAACGGGGCACGCGC
CGAGAAGCCCGTTGTCAGTGCTACGGTGGACGTTGTGGAGACAACAATCC
TTCCTGAGAAATCGATCGAGGTCGGAACTACCCCTGTCGACGCCGATACG
ACCACCGACACTGTCAAAGAGGCCCCGAAGGCCAACGCGATGCCTGATGG
CACCAAG
>AfB28-mq1_5g06.p1c LEN=607 CLIPPED=40:585
ATTATAACACCCACTCATCTTTTTTGTAGCTTTCAGCTCAAAGTCTTTAT
GTTTCAGCTCCTCTCCCTATAGTGAGTCGTATTAGCGGCCGCAAATTTAT
TAGAGCAATATAGTCCTACAATGTCAAGCTCGACCGATGCCCTTGAGAGC
CTTCAACCCAGTCAGCTCCTTCCGGTGGGCGCGGGGCATGACTATTGGCG
CGCCGGATCGATCCTTAATTAAGTCTACTAGATAACTTCGTATAATGTAT
ACTATACGAAGTTATTATCTATGTCGGGTGCGGAGAAAGAGGTAATGAAA
TGTGCCCCGCTTACGCAGGGCATCCATTTATTACTCAACCGTAACCGATT
TTGCCAGGTTACGCGGCTGCAGGCATGCAAGCTNTGGCGCGCCGTCGACC
AATTCTCATGTTTGACAGCTTATCATCGAATTTCTGCCATTCATCCGCTT
ATTATCACTTATTCAGGCGTAGCAACCAGGCGTTTAAGGGCACCAATAAC
TGCCTTAAAAAAATTACGCCCCGCCCTGCCACTCATCGCAGTACTG
>AfB28-mq1_5g07.p1c LEN=605 CLIPPED=60:594
GTTGGACCGGATCGTGCCGGCAAACAGTGTCGGATCTTGCGGGATAATAC
CCATTCGAGGACGCAGATGATGGAGCTTGATCTGGCTGATGTCGACGTCA
TCGATGAGAATGCGCCCTTCCTGAGCTTCGAGAAACCGAAATAGAGCCAA
CGCCAGCGACGACTTGCCCGCTCCGGTGCGACCTACTATCCCGATTCGTT
CATTAGGCTCGGCTGCAAAGCTTACACCGCGGAGAACCAATGGGTGGTTA
GGCGCGTAGGCCACCGATAGATTTTCGACTTGCAAACGGCCTTTGGACGG
CCATGCAGCCGGGGCATCTTGGCCATCGTATCGTTCTGTCTTGATCTCAG
AGTACTCCAACACTCTTTCCACGCAATTCATGTCCAAGTCGAACATGACA
TACATTCTGATCGCCATGGCAAGCGCTGCGCTCAGCTGAATGATAAAACT
GATCGCGAAACCGGTTGATGACACGCTTTCAGATCCTTGCAGGAGAGTGA
ACGTCATAGCCGCTGCAGTCGTAAACAGAGCACCG
>AfB28-mq1_5g08.p1c LEN=597 CLIPPED=40:536
CACTGCCATCAATGTGAAAGTGTTCCAATGTAGAGGCAACACTTCTGCCG
CGTTGCCTTGCTTTCTCAAAGAACTCTCTCGATTTGAGAATTTCAGACTG
TCTTTTTTCCATTGCAAGGCGTCGCTCACGCCTGGCTTGAATAGAGTCAT
GTAGATGGTCGGTATCTTCTCTCACAGAACTGCGACCGTCACTATCATAT
TCGTCCTCCTCTTGGTGTGGGACACATGACACAAAGAGATCTCCAATCCA
AAGCGATAGCATACCCCTGAGCTCCAGCAACTCAGGAGAGTCCGAATACG
GGGGAGAGACAAGTATCTCATCCATCCTAGCCGCAATTTGCTGTGCTTCT
TCGAGTTCCCTCGCTCGTACGCTGGTAATTAGATGATGCTTTCTGTGCTT
GGAGACGGATTCACCGTCGGAGACCTGCCCTAATTCTTCATCTTCCGAAA
AGTCTCCGGGCGAGTCTTCATGGCGACTGTGAATATCTTCTCTGGCT
>AfB28-mq1_5g09.p1c LEN=572 CLIPPED=24:565
GGGTCTGCGAAGGCTTGGGGATCTAGCCTTCAAGAGTTCCAGGGAAGGTG
ACGATGACGATGATGACGACAATTCCTCAGGCTCCGGATTTGATGGGGAG
AGTACGGCGATGAGTATGGACAACATGACTGTTCATTCAACTGCGAGTGC
CCGTTCAGATCGGTCGAGCTCTAGTACCAGTTCCAGCGCCCGCCTGAACG
AGGCCCTACGCCAAGCAGCTAAAGAAGCTGGAACGAGAGGCATTGACTAC
GATGAGGATGGGAAGATGTCAATGGAAATCGCTGACCAAGAAATCACTGG
CGCTTTCCAGCCATGGATCAAAAAGGGCCAAAGGCAAAGTTTTGAATGGG
AGGATATTAGCGCTTTGCATGACCAAGAGAATATCAACCCATCGCACAAC
TCAATCCAGTCATCGACTGTTCCCAATGATTCCGCGGATATCGCAGACGA
AGACCTCAGCATGGAGGTAACTAACGCAATTGGGCGTGTATTATCCAGCC
AAGTCGTCGCCAGAGCACCGTCCGGCGCAAGTCAATGAGCGA
>AfB28-mq1_5g11.p1c LEN=577 CLIPPED=40:475
TTCCGTTCGCCGACCTTGTCCGCGCCTTCCTCTTGCCTGCAACACCGGTA
TTGGCATCCGTAGCATCCTGCATATCAATATCTCCCGCACTCTTGACAGG
CCCAAAGCGAAGAGAAACGCCAGGCTCGACATGACCGTTAGTCTCAGGCG
TATCCTCCATTTTTACGTCTGTAGAGGTAGCTGACATCCCATGAAAGGTC
AGATTGAGTTGAATATAGGCATAAGAGTGGGAAATTTGAGGAATCAGAAC
AAATGTGAGAAATGAGAGGAGATAGGGTGGTGCGAAGGGTTGGGAAGATT
CAACACCATGTGACGCCACAGTGAAGACAACTCACCCGCGGAACGACCAT
TTGCTCTGACGAGTGGTGTATCATCTTCTGAGGAGCTCATGATTGCGATA
CGCTGAGTAGAAAATTGCTGGCTTGAGGATTGAAGA
>AfB28-mq1_5g12.p1c LEN=595 CLIPPED=52:530
GTCCTTCANAGAATGACTCGCTTCCCGTCGGCTTTGTGGACGGACATGCT
GTGGTTTTGGTGATTTTTCCCTCGCCGGTCTATCAAGAAAATCCAGGAAA
TCCAGGTGGCGCGACGATCATTATTCTCTCAACATGACTGTCACCTCTCT
TTGGATAACGTGGAAATGCAGTTGGCTGTGTTTTGCATAGCGTATCTGGT
CTGGTTGGCTCGATCAGCTTTTCTAGCTTCAATTGCGACGTGGCTTCCCG
TAAGGCGAAGGAGGTAGGTATTTCAGACGATATCTCCGTAACCGATGATC
GTCTGATCTGACAAGCGAGTGATGACTGAGAAAATCATGTATATTTCGTG
GTCGGACCAGCGAGATGGTGGAACGACTAGAAGTTCAAGTAAGAGTTTGA
GCGTGCTGACTGAAAATGGTTCATATTAATGGCACCGAGTGATCGATCGT
TCAGGTTTGAGGGAATAGCATTTTTTTTT
>AfB28-mq1_5h02.p1c LEN=619 CLIPPED=52:527
CCTGTACTACATCTTACTTCAATCTTCGACGCTCCGGACGCAGTTGCAGC
TCGAGAAGACCTACCCTTACTTCCGCAGCCGATTCTTGGAACCCCTCAAG
ACCCTCTGTCATGCCTTTGAGACGGAGATGACGCAGAACGGCGGTGATGG
CCGCATCGAGGCCGCTGTCGGAGAGGAGATGTCTCAGATCGGCATGGCCC
GCTCCGTAGGGCTCATCTCGCATGTCGTCGAACGGGTCGAAGAAGCGCTG
GACAATGCATTCGGGGGTGCTGATCTAGAGTCGTCGGAGCCGAGTGCGGA
TGATATTGCTCGGGTGGATGCGATTCGGAAGGAGACCGTACTATGATGAT
TACGTCCGATACATTCTAGTTGTATGTAAAATGAGACCAGACCTTGTCCC
AAGCAACTATGCATGATACCCCATGAACCTTTACTTCCTTCTCATTTAGA
ACGAACGAAGCAATTCATCAGATCTT
>AfB28-mq1_5h04.p1c LEN=593 CLIPPED=30:529
TCAATCAAACTTTCCTCATATAGGGCATTGTGCCCATCTGTTGAGTCCAT
TATTTGCTTGCAAACATGCATGAAAAGAGGTCTTGTAATAATACAAGTAT
TCAATTTTGGAGAGGGATGAAAATTACGGTACCCAAGGACCAGTTCCCCA
AATGAAAGTAAAAACTCTCTCGTTCCCGACGCAAAATTTGCAAAAGCAAC
CGGTCATTTTTCATAATCATCTCTTTATCATATCTCCATCGCATTTATCC
AGTGTCTATCATAGAGCGACAACTACCACAAAGAGGAGCCCATTAAGCCC
CATTGTCACCCAGATCAAAGCTCCTCTCCTGCGCCTGGGTCACCTCTGGC
CCAACCAGCCATCAACCATGTCAATGTATCCTTGGCATGGGACAACAGGC
TCCAACGCTCATCATCACCAACATACAGGAACCGCAGCGACCGGCCCTCG
AATCGATCACACAGCTCCCTCGTCGTCGCCCTCGTCGTTCCAGATGCCTC
>AfB28-mq1_5h05.p1c LEN=593 CLIPPED=43:592
ATGCAACACTTACTGCCGTCTTCTCCCAACGGGGCACTACTATTAGAACA
GCGGACATGATTTTGCCAATATCAGCGCGCAAATCAGCAGCTAATGCATC
GAGTGCCCTGATTGTGCCTTCAGACAATGTAGAGATAGCCTACCGATTGC
CCTCCAACACTTCCCGTGCTATTGTGTCGATTTCTGCTTGTGGACAGTCC
ACAGAGGAGTTCTGGTGGTCTAACGTGTTCTCACCCGACACAGAATCATT
TGTCAACACGGTTGGCGAACTCTACGGGTATTCCCCCTTTCGTGAAATTC
AGCTCTATATCGACGGTCTGCTTGCCGGGGTCATCTGGCCATTTCCAATT
ATCTTCACAGGGGGAGTTTCGCCCGGCTTCTGGCGCCCAATAGTTGGAAT
TGATGCTTTTGACCTGCGACAGCCCGAGATAGACATCTCACCATTTCTTC
CTCTTCTGACTGATGGGCAAAAACATTCTTTTGAAATAAAGATCGTGGGC
TTGGAACTTCAAGCGAACGGAACTGTCAGACTTTCTGATTCCGTCGGCAC
>AfB28-mq1_5h09.p1c LEN=597 CLIPPED=34:568
TCCTGCCTCCTCTGATCGGCGTTGGATGCGTTACCATTCAAGCCTTCGTG
TTCCTCGTACGAAGGCTTCTCAAGTCTGATAATAAGATTTCCAACCAAAG
AGATCTACGCATAGATCTTCTTCAGCTTCTTGTACCTCCACCGGCAGGTC
AGAGTCGATATTTCGACTTGGTCACATACCGCTTCCATCTTTCACGGAAA
GAATTTTTGTTCAAGCATCCTGAGGAGGCTTTCGACATTATTCGGGATGC
CATCGCCTTGATTGATTCGGAAAGCCAAGAAGGGAACTATCGACAAGTGG
ATCTAGGTCACAGTGCGATGGTACTCCTTCAGATTCTGCTCACCAAGAAT
CCAGAAAGTGCTGTTCGGCACTGCTCAGAGAAACTGATTGGTCAGCACCC
GTCTGCCGTGACGGTTCTGACAAGAGCGCTCGATTCCCTTCTGGGATTGG
ATAGTAAAGCAGGTGGGCACTTATTCACTTCAAATGATACTTTTATCTTC
ATTCCCATTGACACTGGTCCAGCGACCCCAGACAT
>AfB28-mq1_5h10.p1c LEN=566 CLIPPED=53:457
TGCTTTGAGATCAGCTGTTCCATTCATGAACGTCATGTCGGCCTATTATG
TGGGACCTTTCGGGCGTATGTTACCTGTTACCGACCGAAATTCTCCGGAG
AGGGAACCAGAGCGTTCAGCTAACGAGCCAGTATCTGGAAACCATCCCTA
CCAACTTCCCCCACCGCGCACAATGGAGTCTCTGCAGTTTGGAACAGACC
CCTTTCTCTCCCGGCGAAATCTGGAAGGAAATGGAGACTCCCGACTCGGC
TCAAGTGCTCATGGACATCAGCCAGTCATAAATGAACAGCTTCCTTCCGT
CAGCGAGCTGTTGACCCCATCCTCTCGTTCCAGCCAATCGGTGTCACCGA
ATCGCTCACGGCTGTTCGGTTTTTACCATCCTACAGGCGAAAGCCCCAAG
CCCAG
>AfB28-mq1_5h12.p1c LEN=580 CLIPPED=31:580
TTACATCGCGAACTTGGGTGTGGGACGACGACGCGATGTGAGTGGAAAGA
TCGCCGAGGAAGGTAGAGGTGGCGTGGTCACCAAGAATCCAAAGCCGATG
AGGGCTGCCGGATGGGCTCGGTTTGCTGGACTCTAGACCTGCAGCTTGGG
ATTCATGGTAATATTGGATGATCAGGTTTGTTGACGATGGCATGGTCATG
TTCACGATGGAATGGAATTGTAGCGAGTTTTACGTGACAGATTTTCTTTC
ATGTTTGATAATACATTTTTTTTACATAAAGCTGTGTTAGGTAGTTAGTA
GCTTCCTCAAATCCAATAAATATTGTTTTGCAGCAAATAGAAGGATAAGA
TGCGCGTTTTATATTGAAGTATATAAGAGAATAGTACACGTGAAAAATGG
ACAAACTACGAAGGAACACCTTCGTACTCCCACCCTTGAATGACCCTTTT
GCCTCTCCTCGAATTTCTCCGGTTCGCGTTACATTTTACAAATAACGTGA
GCGCAGTGATGATGCAGATAACGATTCCGGCAATGGCAGCGACAACACCG
>AfB28-mq1_7a02.p1c LEN=559 CLIPPED=33:559
TTTCTAACATCATGACGACCACGTGCACATGTACATAATCTAATATATTG
CTCTAAGCTTTCTTGTTACGGTTTTTCTGTGTTTGTAGGTTTCGGTTAAT
TGCTGTAGGGATGAACAATTGTAGCGTGATGTATGCTGCAGGTACAGCAG
TCCTACTCGAAGTCCACATGCCCATGAACTACAGGCAAACACCTGTAAAC
GATCGAATACATACCATAACTCGAGCTGTATCACTTCCTTTGAATCGGGG
AATTGCAGATTGGTAACCCTTACAGCTATCCATGTTGGGGCTATGTCTGC
TTGAAGGATAAAGGTACTGTGCGCAGTGAATCTACTGGATGATCCAAGTT
CGTATGTCCAATGTAACCATCGAGATTCATATAGGCATAGTCAGTGAGCT
GACTCTAAGCCATGAACATCCCATCCGATATCTGCATTTGCGATATAACA
GCAGCCAAAAAGCAAGTCTCATGTTTTCCATACCATCCGAAACTCCATGC
GTACGCCAATGCACTAAACCAACAAAC
>AfB28-mq1_7a03.p1c LEN=590 CLIPPED=106:584
AGCCATTGAGCCTGTTGTCATGGCCGTTATCCTCGGCATCTATGACCTGG
TTGACTCTGTTTTCATTGCGGACACCCTCAAGGGCGGTACTACACTGATT
TTGCTGAGGCCTCGAGTTAGATTTCTTGACTTTATTTTGATTAGTTTATG
ACTGATGCACTGGGAATGCCTGTACACTGGGACCCTATCTGCTGTCACTA
GCGGCCGACAGCGAGGGATAATGGTGCTCGTGGACAAACCGCGAGGATCT
GCAGACAGACTCTGGGCAGCATACAGCCTATGTATCCACGATTGAATTTC
TCGCCAGACAGCAAACCATCGACTCGGGTTGCATACAGCTGCACAGGCCT
GATCTGGGACCTCGCACAGGTGTTTGTAAAGGGCCTGAACTGTACTTACG
CATGATAGTTAGTTAGAATAACTTCTATTGATCCCGCAGCATGGAGGTAA
TCAATAGATGTGATCATTAAATGTGTGAC
>AfB28-mq1_7a05.p1c LEN=608 CLIPPED=69:608
GCCCCCTTTCTTCCTTGGTGGAAGAAAGGACGCCTGGGCTATCGTTCACC
TCTCTCCTGGACGTTGTCAAGGGAATCGGGGGAATCGATGGCGAAGCAGA
TCAGGATGACGTGGGAGTCGGGGTATGAAAGGGGACGAAGACGGTCATAA
TCTTCCTGACCAGCAGTATTCCAAAGAGCAAGTTCAACATGCTTGCCATC
GACCTCGACATCGGCGACGTAGTTCTCAAAAACAGTGGGGACATAGACCT
GAAAAATTGTGGAGTGTCAGATGATAGGCGTCATTCGAACACTGGACGAC
AGAATTGACTCGAATCGAGTAGCAAGTATCGGTAGTAGGATGATGGACGG
CAAGGCTGGGGAAAGCTAACCTCACGGAAGGTTCCCTTGGAGAAGACACT
ATCCAAAGAGAATTGGGATTAGCTCAATGAACAGAAAGCTCGGTGCTGCC
GATGATCATGATCGCCATAGGCAGGGAGAGTATATGAAACTTACATCAGA
AGACAAGTCTTACCACAGGCACCATCGCCAACGATGACAA
>AfB28-mq1_7a07.p1c LEN=573 CLIPPED=21:510
CTTTGCGTTCCAGTCGCAAATTGCCTCGATTCCTCAAACACAGGCGCGCC
ACCGACCGGCGGCGAGGCTGATGTCGCTGAGGAGTTGGCATGGGGCCCCG
CGCATCCTTGCTACCCTCATCTGAATCCACATGTTCCCATCGGGTCGCAA
GAGTATCTCACGACTCGAATTATTCGAATACGACGCGACTGGATGGTGAA
GGGAGATCTGGCGCCGACGTTCTCGAACCTCTATCCTGAGATTTTGGACC
CGTTACTACCAGAACAGGAGTTTCGGCGGGTGATTGCGACGGTGAATGAG
GAACTCATCAAGGCCTTTGATCCGTTCAGTTTCCGCAATCTGCTTGATGG
CGCGCTGGGTCTGGTCACAGGTTGGCTGTGGGAAGATATCGGTGCCGCTG
GTATCAAGAGCCATCTGCAACAAGTGGAGGACTGGCTTGACAAGTGGAAT
CGCGAGGTCGGCGCGAAGGACGGGGTCATATATGGAGTCT
>AfB28-mq1_7b07.p1c LEN=572 CLIPPED=33:569
GCCACCGGCGACACCCAGGCCGAGCTCAAGGTTAGTACATGATACACCCC
TTGTTTATCTTAATACCATCCTGATGGGGATCTGGAGGCGGTGGCTGTTA
TGTCATGCTGAGTGTCGAGTTTTCGTAACTTGCAATTATATAGCTAACAT
GCAACAGCGTCATCCTCATCTCCCCCAAAAATGAAGTCTTGTTACTGCAT
CGCGTCAAGACATCAACTTCATTTGCCTCAGCGCATGTATTTCCGGGAGG
AAATCTGTCTGCTGAGGACGGGGAATGTCCCGCTGCGGAAGATCCAAAGA
GGCATGAAGATGCGCAGTGGTACCGTAATGCTGCTGTGAGGGAATTGTTT
GAGGAGAGCGGTATCCTGCTGGCGAGAGACAAGAATACAGGCGTCATGCT
AGCCGTATCTGAGGCAGAGAGAGAAAAAGGAAGACGAGCTATCCATCAGC
ATGAGGTGACGTTTGTCGACTGGTTGAAGAAGCAGAATGCTGCAGCAGTA
CCGGATATAGGTGCGTTGTCATTAAGTCGGTCGATAA
>AfB28-mq1_7c05.p1c LEN=580 CLIPPED=31:527
GTATCATGCTTCTCCGTCCCCTCTACCGGTGCAAGCCACTCTCTCCGCCT
CGTACAGAAGACCTCCATCGCGGGCGCCCACTCGCTCCTCGCAGGCCCCA
GATCCATAGTCCCCGAGGTGACAGTCACCGCAGCAGGGTCTATGGACTCG
CTGCTGATAAACAACGGCGAGCCGCAGTTCGAGCAGAACGACCTCGACTG
CGGCTTCCCCGACCCCGTGCCCCTGTCGTGGTACACTCTCAGGACCTCTT
CTCCTGCGAGAACCTGTAGTTGCTATCGGCGGGTTTAGCTTGGCTTGCAG
CCATTCCGGGGCGGGAGGAAACCATCACGTACGGTTTTCAGATAGAAGCT
ATTTGCCATGAATGCTGACCCGGTGCTTTTGCGACAGCTGTCACAGTGGC
AGATGATGGTGGTTAGGGGCGCGCCGGTCACTTTGTAGCGGACTTTCTGG
CAGAGGCAGCTGCCGGTCACGACGTCCGGGGTGGACATGTCGATGCT
>AfB28-mq1_7d04.p1c LEN=596 CLIPPED=73:256
CCGCTATTATAGGATTAGTTAATACACCAGGGCCTTTTGACTTGGACGAC
CGCACCGTATAACAGTGGCGCTGCTGTATCGGGGTCCAGCTCGGGCGGGA
TGATGGTGACATGTTTGGACGGACTGACAATGAATTCTAATGAAGGTGGC
AACCTTACTCATCGATCTTGCAGCGAGCGAAACA
>AfB28-mq1_7d05.p1c LEN=554 CLIPPED=44:554
CCGTTGTACCTGGCCAAATCGGCGGCCGAAGCGTGAAGTGGATCAAGAAA
CTGATCTTGACTGATGCACCCAGAGACAACTGGTACCACATCTATGACAA
CCGAGTATTACCGTTAGTGAACCGGGGTACGTGAGATAACCACTTGCTGA
GCGTTGCACCATAACGACCGTCTCTCCCTAAATGGCAGCTTCAGATCCGA
TGTGGTGGCGTGACGAGCGCTATGCAATTTATGATCTCAATGTGAATTCT
GCTGCTGCGTACCCTCAACACAACGAAGTTCTTGATCTTGCGACTGCTGG
GCCATCCTATACCGGCAAGGGTTATGCATATGCTGGAGGAGGCCGAAGAG
TCACTAGAGTCGAGATCTCTCTGAACAAAAGCAAATGTATGCTATACAAC
CTTTATCATTTCTTAACGAAGCTGACCTGTCTTGCAGCTTGGCGTTTGGC
GAACATTCAGTATGCTGAAGACAGATACCGCGACTTTGATGACGAGTTGT
TCGGCGGCAAA
>AfB28-mq1_7d06.p1c LEN=573 CLIPPED=28:566
TATCCTAAACTGACAGCAGTGTCGTTGGTACCAGCAATGGGGGCAGCATC
TTCGAGTAGTTCCCATGGACGTACAGGGTAAGCTCCAATGACCCGGCCAC
GGTATTGAAGACAAAGATGGCTGGCAGCGCAGTTCAAGCCATCTGGCAGT
CCATGCGGCACACCTGAAACAAATGCAGGTTGTTGGGGGTGAGAGAATCC
GCCTGTGGAATTACCCGATAGAGTAGGGGCGGGAGTGGAGCCAGAAGCAG
CGGGTGATGGAATGGATACAGGAAGTGTAATGTTAGAAGATGGGCTATCG
CCAATAGGACCAAGAAGGTAGAGGAAGCGCGAGTCATTCTGAACCCGAGC
AAAAGGAGGGCATTTCTCTCTCAAATAGCGAGCGCATTGATGACGGGCTT
CATCAGGAAACATATCAATCAGGGATGCTGCAACATCCAGAGCATGCGTC
TGCAGCAGGATACCCGGACAAGGACGACAATCTGCTGCCCTCATCGAGTG
GGGAAAGTAGTCGGCCGCTGGAAAGAGTCGCAACACACT
>AfB28-mq1_7e01.p1c LEN=494 CLIPPED=4:494
TGCGGGGGGCCGGCGACTTAGTTCGTCGATAAAGACTCGCTTCTGAGTGT
ATATACGATACTGTAGATTGTAAATGCCGACCGTCAACTCCAGTCGACAT
GCGAGCAAGGCCAAATGGACAGACTCAAGCGGCGTCTAAAGAAATGCACC
CAGGTTCTTTTCAACGGGGCTGGGAATGAAAATGAGAGACTAATTATCGA
CTAAAACGAGTGAGGACCATCGATTCATCAGAAGCCTCCGAACGAACCCA
AATGAGATCGTGGAGGATGAGATGAAATAAGATCGATGTCAGAAATATGG
CTGAAAGTCACGGGAGGAAAGTCCAAGACGGAGACAAGACCCTCGAAACG
ATGGTATTAGACCCATCATGCTGTGGCGGTTGTTCCCCATCTGCTGAGGC
TTGGCTTTCTGCATGCGTCCAGTGTGTGGGATAGACCAGTCGTAGGATTA
ACTACCTCCTTATGGAGTAAAGCACTCCTTATCTACACCAA
>AfB28-mq1_7e06.p1c LEN=597 CLIPPED=39:596
TCCCTTACTCGAAGCTCCCGTGGATAGCTGCAAACATGCGGACTTACTTC
GCGCCTTGTTGGACTCGTTGACTCAGAATTCAGAGCGCGCAGAAGATGTG
TCCCTACCCAAGCTAGCACAGACTTGGAGGATAGTCAAATTTGCTGTTAT
TCAGGAGCTTGAATCCAGGGCCAGGTCGCAACGACAGGCCCCGGAAAGAG
GCTCACGCAATGTCAAGAAAAAGCTCTCCAAAGAGGGGCAGCATGCCGAG
CGACCTCCCGCCCTGGAAGATGGGAGGACTGACAGATTGAGAAACCGCTT
GTTCAGAGGGGTAATGGAAACAGATGCATCAAAGCATTCCACAACTGAAA
TTGAAAGCACGTCAAACATCACCACACCTCTCGCGCGACCCTTACCGGAC
TCACCCGTCGAGTCACTGCATAGTCCGCACTCGCAAATGACCTCTGTGAA
CGATGACGCGGCGGATATTGAGCCCTTACCGCCCTCTGTTCTGAGCTCTA
ACCAAGGCACCATGAACACGATGAACTCGAACGGTTGGTCGTCAATGTCA
GATGTCGA
>AfB28-mq1_7e09.p1c LEN=598 CLIPPED=76:587
GGCAGTAACACCACCGACGGCGGCCAGGACCAGATCAACTGCGAAATGAG
GCTGACCCCGGCGGGCGACTTGTCCGTCGTGCGTAATCCCAGCATGGACC
TGGATGTTGATGGTATGTTGCCACTGCACTTACATTTGCCATCTTGAGCT
GTGGTTGGTAACAATGACGACTTTAGCCACTCCGTTCTTTGTCCCTGGCG
GCAACCCATCCTGCAATGTTGACCACGTTTTCCCCAATGAAAGTGCTGCA
ACCTTTTGTTAGATGGTGCTCATGAACACTCAAGATTATTATTGACTGGA
CCGGTGTGGTAAGGTCTTGTGTAGACTGGCCAAATATGACTGTATAACGT
CATGTTGATGCTATGCTTGTAGAACCTCAAAAATTCATAGTTATACAGAT
GCCGCTTAAAAGATCCCACTCATTGTCTCTCCTGAGCCGCACGGAAGTCG
ATTCCTGTAGAAATAATTCCAAGTGAAAGTGAACGAAACGCTAGCTTATT
GTACAGAAGCTT
>AfB28-mq1_7g01.p1c LEN=594 CLIPPED=87:584
AGAAAGTTGCCAGCCCGCCCAAGTTATAGTAAAGGAAATATGCTCAAGGA
GATAAACATGTCGATGCAAGTATATGGCTAATGAATGAAAGTCTAAAGGG
ACAATGAAGTAGAACGGATTGGAAATTAAAGATTAAAAAAAATAAAATAA
AATAAATAAAAAAAGAATATTAATGTGGTTTTTATAAAAAAGAAAAAAAG
GGAAAAAAACATAAGTGAATAGAAAAGGCTTGATACTTCTATGGAACCAA
GCCGTATGAGAAGAAAATAATCATTATGGAAAAAACGAAATTATTGGAAA
TGAAAATGAAGAGTACTATGTGTAGTACTGAGGGCAAAAAAAAGGTAATA
ATTGAAGGATGAGATCAAGACATCATCCTTCATCTGTTCATATAACGACA
CCACTACTTACTGCGCTCAAAGAGCCAGGGTCGGTTAGTGCTCATCCGGA
GAAGGTGGTGTGTCCGCTGAGTCCACAGTGCAAGAGCGTCCATACAGA
>AfB28-mq1_7g04.p1c LEN=521 CLIPPED=17:338
GCTCAAGATAGGCACAGCTGGGGGTCAATCCGATGAACTACGCTCACGAA
AAAGGAGCCACAACAACATAGATGCGCCATTGATCGTTTCGAGTCGCAGC
CACAAGGACGATAGACTTATAGACGTTGACAGGGAAGGTCAGGGACTTGG
CCTTCAGCGGCACTGTATCAAATGCGGTCAAGCTCTTCAGATGTGTATCT
GGGCACCTACCGTTGTTGAGGAAAACGGTAGGAACCACCTGAACACGGGT
TCTGTTACTGTTACCTGGCAGGACTGCAAACCCCATCGACCTTTGTTTCT
TAAGCTTCCTTGTGTGATATGC
>AfB28-mq1_7g06.p1c LEN=562 CLIPPED=8:400
CCACCTCAGTCAGGGACGACATCTCTGAGTGTGATATCTCTACCCCAGTT
CTGTTAAGGGAGTCTTTGAATTTTTGGATCATAAGCAGGAAAAGATTTCG
ATGTGCTCTCGAGGCAAGTTCTCAATCCAATCCCAGTACGCTCACCCTCT
ACCTTAAATGAGTGTGTACTCACTATATGGCTTCATCTGAAGTCTATGAA
GATTCAGTGGTGGATGAGCGAGGGTGAAACCATATTTAAGGACTTTGGAA
TATGAGATAGTGATAGTGCACCAAGCCCTGTCGATGGCCATAACACTACA
CTCGTTTGTACAACACCTGGGTTACCTAGAAGAAAGCAGGCTGGAAATCA
AAAGCATGGAATACCTGGCCACTACCTATCGAGTTGGGAGCAA
>AfB28-mq1_7h01.p1c LEN=574 CLIPPED=32:561
ACACCTGCTCCGCGGGCTCGTAGTCGTAGCTATGAAATGTGCGAGTCAGA
ACGACTGAACTAGCTCAAGAACCATTTTCGCCAGTGGATTATGCGGCGAG
CAAGTGGAGTGCTCCCAATCCAGACTGAAAAATGCAGTCAAATGAGGTAT
CCTTACGTTTCCTCAGCGTCGTGATCACCGTAGTCAGACATGGTGTTAAA
TTAGAGCTGGCAAATAAGGTAAATAATGACTAAACGAGCGTATTCAGCAG
CCACACAAGTGAAAGGACAGCAAATACCACGTCCAGGGATAGAGACGCTG
CTAAAAGATCGACCTTGCGACAGGCTTGGTGAAGATGAAGATTTCGATAT
CGCGACCCTTCAAAATAGCGGCGGAAAAAGTTCCTTGGCCCCATTAACAC
TAAGCCTTTTTCTGATCAGCTGCTACACCGCTTTTAACATCAAGCCCTGG
CAAAATTTGGTATGATACATTTTTCAACAGTTAATGTGTGCTTGATACGT
CGACCGTTATGCAGTCAATGCTCTTAATGG
>AfB28-mq1_7h02.p1c LEN=607 CLIPPED=57:541
ATATTTAGAATCCTAAACCACCTACTTAAGTAGGTCTAACTGCATGAAAG
CAATGGCAGGTATATTAATTATTTATTTTAGAACTAGTTTAGCATAAAAG
AAAGTCACAGCTTCAGGCAGCAAAGTGAATATCTCTAGTTATATAGTTAA
TAATAAGGGTCTATGACAGAGATAAGGGGCGGTCTTAAAGAATAACCTAG
TAGTAGCATTTATTAAGAAATACATTTCTAGGAAATAATGTCGTCCTAAG
GGAGAATGAAATAACTATCTTTATTTATTACCTGTCTGCAACTATATCAT
TATATCCTATAAATCTTATAGTATGTAGTAATAGAAGATATAAGGAAGGG
AATAAAGGTCTATACTATAGGCAGGTCTAGTGAAATGAAATAATAAAAAT
TAACATACCAGCGTAAGTAGTAAGGAAGTTTTATAATGATCTATGATAAC
ACTATCATAGTAAAGGGAGTGAATAAGCTTGCACT
>AfB28-mq1_7h08.p1c LEN=566 CLIPPED=17:542
TGTGATAGGCAGTCGGTAGGCAATAGACAGCGACCCTCGCGTACGAGCCT
AACTGTATACGGTCCGAATCCTCTGCAAAACTCACGATCGGCCGCTGGTC
GGGGTGTAGCTGAGCGAAGGTTTGATAGATGTCAAGATGATGGGCGGGCA
TAGAATCCGTAGCTCGAGAATCCCCTTCGCTTCCGCCAGCTAATCTCCTT
TGTGTAATAATGTCCAGAATGACCAGAGGCATCCTCCCGGCTGAGAACGC
ATATCGCTGTGGTACCAGGTTGGCGGCCATCGTCAAGGACGTTGCAAATT
CATCCTCTTCTTCCACTTTGTACCCGTAGGCAAACTTGGCCGATTTACCC
TCATGGTTGTGTCCAAACTGTAAAGGGTAGTAGATCAGGACGGTATTCAG
GCCATCTTCCTGACTGGCTATGTAGAGATCGTGGAGGGTATAATCGAGGG
TAATAGGAGATGGGGTACTCGAATACATTGCAGTAAATCATATCGAAGTA
TGGTATTTGGAACAAGATTGAACCTA
>AfB28-mq1_7h10.p1c LEN=601 CLIPPED=92:597
CATATAAAATGGAAGTCGACGGACATCGCAAGACCACCACGAGATCTATC
CATGATTTGGGAAACAAGTCGCATGCATGCCAATCAATCAAGTAGCCACC
GCTGAAGCACCTCATCTTCAATCGCATCCAGTAACTACTGTCACATCAGT
CTACGTGCGCGAGTTGGGGTAAGCCTGAACGTACGCAAGATTTTCATAGG
TGTTGTGACTTTAATACATATAGCGAAAGTCAGCGACGTACTTTGTCCTC
GTCAACGATCCACGTTTCCAAATCCTGGTCATAGCTTTCGAAGCAACCTC
TATCTTTGGCAACCTGGTTTATCGATAGGTGTCGCAAGCCGACCTACTGC
GCTAATTTCTCGCAATGAACAGTTTTCCCTACACCAGGGGTGCCTGTGAT
GATCACATTCGGAGATTTTCGCATACTGGCCCCAGCAACAGTGCCAACCG
CTCAAGAGTGATGATTAAGTCGTGTCTGGTACCATGCAACGGAATCGAGG
AGTTCG
>AfB28-mq1_7h11.p1c LEN=581 CLIPPED=64:392
CGGCTACAGCACAACGTTCCGTTGTCGCCTTCTTTCTGAAACTTCCGATA
TTTCTCTTTATTCTGGCTCCAGTTTCCTCTAATTTCATCTTCATATTTAC
CTTTTAAAATTGCTTTTTTGGACAGTTCTCTGCACCTGTAATTGGTGGAT
CTATCAGCCCCAACACGGCTCTATTGTCGGCTGTGCCACTGGCCTTACCG
CAGCAAGCTGTGTTGCATGCCCCCTGGCTTATGCTCACCACCTCATTCCC
CTTCCGCGCGCTGCCTTTCCCCGTTGAATCCTCAGCAACGTGTGCGAAAC
CCGCATTACCCCTATCATGAACAAAAAAT
>AfB28-mq1_7c05.q1c LEN=533 CLIPPED=29:533
AAGCCTTGTGAAGGACCTTATTGGCGAGCACCTTTCACTACTTACCTATT
ACATACCCCATAGACCTGACACAGCATCTGACACAGCATCGAGGGGTAAG
TTCGATGTTGAGCGGTGAGCAATGGGCGTGGTCTCGAAGCTTTGAACTGT
TGAGCAAATGCAATTCCGCACTGTTATTCCGCATTCCTTATCTACTCCGG
TAGTGTCACCAGAGTATCCATGATCGTCATTCGTGCCAAGAACGTAGATA
GGTACTTTTAGGAGGTGAAGTGGGGTTAAGCTAGGTTTCCTTGCTGCAGC
TGGTTAGTCTCGCCTTGCCTCGGCTGTACATTTTCCGCTTGAGGTAGCCG
CTAGACCCCTTAGTGGCGCTGTGCATCCGAGGAAACAATAAGTTTGATGA
CGGGAAGAAAAGGAATCGCTCTTAAGTCCATTGGTAAGCAACCCAGCCAG
ACTGGGTGCCCTCGGTGCATTCGTGATCTTCTCCCCGAGACCTGGAACAG
TTTCG
>AfB28-mq1_7d04.q1c LEN=542 CLIPPED=15:541
ATGAAAGGGTCCTAGCTGCTCGTGACAGGGAATTGTAAAGGAGGCAAATT
CCAGGCTCTAGAGAACGAGGTCAAGTCGCATTCGCACGAGCTAGTCCGGC
TGACCACGCAATTGGACCTTAAGAACGCCAGCGTCTCAGAAGAACAAGAG
AAGCGAGAAACAGTTAGAAAGACCGTCAAGGATCTTGAGAAAGTTCTCAA
GGAGAAGAGGGAGGTCTACGATAAACTACAGGCAGAATATGATGCCGCAA
AAGCTGAACTCGACGCCCAAACAGCCGAGGTCGAACAAAAGGAGGAACTG
CTTCAGACATTACAGACCGGCGTTGCATCCAAGGAAGGTCAAGAAAGTGG
GTATCAAGGGCAGCTACAAGATGCCCGTAATCGCGCCAGTGCAGCGGCAA
CCGAACAAGAGCAGGCCAAACTTAAGATCGCTCACCTGGAAAAGAGAATC
AAAGAGGACGAGCCTCGTGCCAAAAAGGCAAAGCAACAAAACTCCGGGCT
CCTTGATGAACTGGAAGGCTTAAGGGC
>AfB28-mq1_7d05.q1c LEN=572 CLIPPED=48:572
ATTTGATCCGGACGCATTTAATGAGTCAAAGTTGTTAAGGAGAAATATAG
TGCCAACTGGGCTCATTGGATGCTAAGCCGATTATTACGTAGTAGTCAAT
CGATGATAGGATACCCCTGATCAAACCCATAGTCGAACTTCAGAGACTCC
ACCATGGTCGAAAATCGCAATAGAGCATTACCTAGTTGTCCCAATTAATT
TATGATGACCCGTCTAATCCACTCAAACGAGTCACAAGTTAAGACTCAAG
GCTCAAGGCAATCTATGCTCCTTCAGATATGATCTAATCTGATCATCATC
TAATCAGATTGACCGCCAGTGTCTCATTGGATGCGCAAACAGCCCCTTAC
GTGAAAGCCATTGTCTACGGTACATTGGTACTAGTTATCTCAGACAGACT
ACCTGCTGTGCTTTGATCCGTATCGTTCGTCCTCAGTCGAGGTGGATTAA
GAAAGCCTACAGTCTTCAGAGTGGCCATCTTGTAGCGTGCAGTACTCTGC
TCATCCGCTACCATCGGGCAATTTT
>AfB28-mq1_7d06.q1c LEN=571 CLIPPED=55:555
CTGCAGGAGCTCTGATGGCAAATACTTCTGCGCAAGTAGAGAAAACGGTA
GTGGTATTGTTGATGTGCCGTTGTCTAGCAGATCAGCATTCTCCTGGTGC
ACGAAATCAAGGCAATCTCACTCACCTTCTCAACAAAGTCGTAACATCAG
TTGCATCAATAGTTTTTCGCCCTGCATGCTTAGAGTATGCTGCCAAGTCT
TCGCTGACTTGCTCAAAATACCACGCGGATGCTTGCTCGATAGCAGCCAA
GGTTGCCTTGCTTATCTTGGTCTTGGACCCGGCCCTTGCACGGGCAAACC
TAGTAGCTAGCTTTCGAACTACTCCCACGGGCATATTGGGCACAGGAATT
CCGAGGTGCGAGAGTTACTTCTGCTAGGCACCTGGGAGCACGCTGTCTTC
GACTGGCAACCCCCCTACGATGAGCCCTGGACTTTGGCTCAGAGAAACTC
GTGATGGCATGTTGAGCTCAAGGCCAAAGTCAACAGCGCCTGCTGCCACA
T
>AfB28-mq1_7d11.q1c LEN=598 CLIPPED=53:595
GTGCTTGTNACGCTTTTTTCCACACGATGGAAAAGACACTGCCTGGCGCA
CGTATGACTGCGCTGTTGTCACGTTGAGCGATCTCGGTCTTTCCAGACGT
ATTCCCGAGCCTCCTGAAAGTCCGTTGCTTCAGACCCGTTGTGGAAGTGA
AGACTACGCGGCGCCTGAGATTCTGATGGGACAACCGTACTACGGACGGT
TGACTGATGCATGGGCCCTCGGAGTGCTCCTCTACGCTATGATGGAGAAT
CGGTTGCCGTTTGATGCCTTGCCGGGTGCCCGGGGCGATCCCGAGAAACT
TCGAGCCAGGACACCGCACCGTATCGCTCGATGCGAATGGGCCTGGTATA
GATATGCGGACAGTGATGGCGAGTGGGATCCTGTCAAGGGCAAGGACCTG
GAAGGTGCTCGTGAGTGCGTCGAGGGCCTATTGAAGCGCAACACCAGGCG
AAAGGGCCTCGACGAGATTGCGGCCCTGGACTGNGTCAAAGATGCAATTG
ATGTTCCTGCTGGGCTCAAGCGAGGGGACAGGGAAGTGCCATA
>AfB28-mq1_7e02.q1c LEN=608 CLIPPED=168:595
GAAGGAGACATGAACATGAACATCAAAAAAATTGTTAAACAAGCCACAGT
TCTGACTTTTACGACTGCACTTATGGCAGGAGGAGCGACTCAAGCCTTTG
TGAAAGAAAATAACCAAAAAGCATACAAAGAAACGTACGGCGTCTCTCAT
ATTACACGCCATGATATGCTGCAGATCCCTAAACAGCAGCAAAACGAAAA
ATACCAAGTGCCTCAATTCGATCAATCAACGATTAAAAATATTGAGTCTG
CAAAAGGACTTGATGTGTGGGACAGCTGGCCGCTGCAAAACGCTGACGGA
ACAGTAGCTGAATACAACGGCTATCACGTTGTGTTTGCTCTTGCGGGAAG
CCCGAAAGACGCTGATGACACATCAATCTACATGTTTTATCAAAAGGTCG
GTTACAACTCAATCTACAGTTGGAAAAA
>AfB28-mq1_7e06.q1c LEN=578 CLIPPED=51:578
GACTCATGCGCGCTCTTTCAGCTTCAAGCCCTTTCAATGTATATGAAGAC
TAACTCAGGATAACAGCATGTCGTCTGAAATCGCAAATCCATCGCTAGGG
ATGCACTCCGAAAAGGAGCCTTCGGGCTTCCGTTCCGAGGAGCAACCGAC
TCCTCGTCCTCACAAGACTGGTGAAACCAATAGCGAGAGCCCCAGTGGCC
GCGTTATCCCGTCTCGCGTGGGTATGTATCTTAGGAGATTCGAGCAACAG
CTCGTCGAGTATAACTTCGAGGCTCGCGGCATCGAACGAGTGCATGAGGG
TGAACGCATGAAAAAGCTCACCTGGGTTTCCTACACCCAGGCCTTCCTAC
TCTGGGTCTCGATCAACCTGGCAGCAAACAACATAACTCTGGGAATGTTG
GGCCCTGTTGTTTATGGGCTCAGCTTCCTCGATTCGGCGTTGTGTTCTGT
ACTGGGTGCGTTGCTTGGTTCCATTGTATCGTCGTGGATGGCTACTCGAG
GACCTCTCTCTGGAATCCGCACCATGGA
>AfB28-mq1_7e07.q1c LEN=583 CLIPPED=37:575
CCTTTCTAATTTGGTCTTATTCTATATGTTTATTCAAATGGATTGAGAGG
TGTATCATGCTATCCCTCGTAACCCTTCTATCTGGGACCGCTGGTCTTGC
ATTGACCGCGTCGGCACAGTATTTCCCTCCCACTCCCGAGGGTCTCAAGG
TCGTGCATTCTGAAGCACCAGGAGGGCGTGAAGATTTCGTACAAAGAAGT
ATGACGCTTTACCTAGTCTACGGGAATTGCTAACAGATCCAGCCTGGTAT
TTGAGAAACCACCCCGGGTGTCAAATCGTACTCCGGCTATGTACATCTGC
CGCCCGGCACGCTGAACGACGTTGATGTCGACCAGCAATACCCCATCAAC
ACTTTCTTCTGCTTCTACGAGTCGCGCAATGATCCCATTCACGCACCGGT
GGCCATTTGGATGAACGGCGGACCCGGCAGCTCGACCATGATCGGACTAC
TGCAGGAAAATGGACCGTGTCTTGTAAACGCCGACTGCAACTGAACGGAG
ATCAACCCCTGGGCGTGGAACAACTACGGGAACATGCTG
>AfB28-mq1_7f01.q1c LEN=546 CLIPPED=42:546
GCTCAGCCGTCATGAGATCGACACGAGTCGTAAAGGACAAACGTCCATCA
CGCATTTGATGAACTTTTCCCTACCTCCACGTCCGCAATACCAGCCGCCA
CCACGCAATAGCCGTCGATATGCTTCGTGGGGGTTAGGCTCGGGTTATCA
TGCTATGGATAAAGCTCGCTATGTGCACGCAAATTACCGCTTTATTGTGA
ATCCCACTCGAAGTTATCATGCGCAGGCGGCGAATGCCGATGTTCATCTG
GATTGGGATTCGGTCTTACAGGTCTTGGTCTCGGCACAAACCCAATCCAC
AAGCTGTCCTATCTGTTTATCTACGCCCGTAGCTCCTCGGATGGCTCGGT
GTGGTCACATATTCTGCCTACCGTGTCTGATTCGCTATATGCACTCTACT
GACGATGACGCTCCCGTTCCTGAGAAGAAGGCTCGCTGGAAGAAGTGCCC
ACTTTGTTGGGATTCAATTTATATTTCAGAGACTCGACCTGTACGATGGT
TTCGT
>AfB28-mq1_7g01.q1c LEN=557 CLIPPED=36:546
TATCCTCTCATGCCTGTATCTACTCACGGTTCTTCCAGCAGGGTCTGTCT
ATGGATGCTCAGCAGCCCACTTCCTATACCAGTCCAGGCAACCAGCATTT
GCAACACTTGCACCAATTTTTATATTCAGTCCGCAAAGGATCTGCTTCAC
CGCATTTTCCACTTTTTTGCCGTTGGATGTCACTGGAATCTCAGGACATA
CATCCACTATACCCGGGACATGGCGAGGACTGAGCTCTTTGCGGATAGTG
GCTTGAATTCGCGCCGCAAGGTCCGCAGGCATGGTTGTGGGTGTCTTGCC
ATGCGAGGCGAGCTTCACAAATAGCACGACAGTCTCGTCAGTATCGATGC
CCTCTCGTCTGCGTCCTACGCACAAAGAGTCTTCGATTTCCTCAGCAAAG
TGTTTCAGGAGGATGTTGTAGATTTCCGCACTTCCGAATCGAACACCTGC
CGGCTTCAGGACGCCATCACTTCGGCCAAGCATGTGCACACCTCCGGTGT
GTGGGTTGATC
>AfB28-mq1_7g02.q1c LEN=546 CLIPPED=65:536
AGCAGGATGCGCTGGAGTATCTGTACCAAAGTCAACCGTGGATTCGCAGC
AATGTCGCCTTTACGCCTCAGCGCTACATCAACTCGTTCCCTCCAGGAGC
TTGTGGTGAAGGCGACGATCCGGACGTGCATTACTCGGAGAAGGATCGTG
ACTTCCTGGTGAATATGGCCGGTTGCCAGTTCGGCCGAGACTGCTGGGGG
GAGATGTACCAATTTCGCGAACTCAGCAAGAAGCTCAACCGCACGCGCTG
GCAGCGTTTGAAGGATGGACTAGGCGAACTTTACAGCAGACTACTGCCAA
AGGAGGACAAGTCGCAAGAACAACAGCAATAAACATAATTGTTTCTTCCT
TGCAAGGACAGGCTTTGTTTCACTGCATACGATAGCTGATGAACTATCTC
CCCAAGCGCTGTATCTCCTGTACTGATCGCATGTATGACTTGAATGTTTT
CTTGGATTGATCTACTTTGCAT
>AfB28-mq1_7g04.q1c LEN=561 CLIPPED=24:558
GCAGGGGGGGCGGCGCGGTTCTGTATGGATGTTGGTACATTCCTTGAGGC
GGCGGAAGGGTGGTATCAGCAGGGGGCTGAGGCTGCTGCTGAGGTGGCAA
AGGCTGGCCATGGGCACCATAGAGCATCACCGGAGGACCAGCGCGGCCGT
TTTGAGGGTTTCTGAGATGAGGATAGGCAGCGTGTGCCGGCACAAATGCC
TGTGCCTGGGATGAAACCGGAGTGAACATACACTCTTGGTTGAAACGGAT
GCAGTTGCTGCAGCGCCCATCCTGAGAACTTTCAAATCCCGAGCATCGAA
TCTGTTAAATTCAGAGGATGACCGTCAGCGAGGCTCTGTGGAGTGAGAAC
CGAATGTGCCAGCAAATACTCCTCGGGCAATGAACGCACCTTGCGTCTGC
GGCAGTAACGACAGGCTATAGCGGTCCGTTGTCTGGGAGCTGCGGCTTGG
TATACAACTTGAGGCTGTGGTGGAGGAGCTGGCTGAGCGTAGACATCCGG
AGGGCGGTAGGCGCCAGGAGGAGGAGGGAGCCTAT
>AfB28-mq1_7g06.q1c LEN=570 CLIPPED=35:551
TGGCAAGTCTGACATACGTATGGCTTCTCCTGGCTGTGGGTGAGAAGAGG
CTCTTGAGGTTATGATGTCTGGTGAACTCAGTGGCACAGTAAGGACAACG
ATGTTTTTTGGCCGACGGTGATCGCTGGCCACTTTTTTGGAACCCAGAAT
TGGGTAGACTGAGACCGCGGCGCGCATCGCCGAGATGGCCCGTAGGCATT
GGGTACGAGAAAGCCTTATTACTACTCTCCTGCATATCTGCGTCGTCTCG
ATGGCGCGGGCGATCACCGTCCTGGGAGGTAGAGTCCTCTATGGGGCCCG
GACTAGCCACAGTTGGAGCGGCCATTAGGGTCGAGCCGCTATCGGCACCA
AAAGTATCGGGGACGCTGCCCGAGTTATGCGCCGAATCGACTTGCATATG
GTCCGACGACATGGACATGGAGTCGTGGATGGAACCGACATTCTGCTTTT
CGCTAGCACCCAAAGCCTCTCTTGCTACCAGTGAGCTGTTCTGCTCGGAT
GCCTTTTCCGATTCTGT
>AfB28-mq1_7g08.q1c LEN=592 CLIPPED=51:592
CTTGACTGAGCATCCGCTATTGTCCAAGACTGGCCGACAAAATACAAGAG
AGGAACGAGCAGATTTCTCGGCCAGTTTCTTCGGATAGTAAATCTGACCA
ATATGAGAGAGCAAACTCCAGGGTATTTCCTGCGTCGATGACGTTCAGAA
TAGCCCCGAACTCGCTAGGATCCCTGCCCGACAATTCACATATCTCAATG
TCAGAATGGGGATTCTGCTGTGTCAGGGCGCGGTGTTGAACATTAAGCGC
TGTGTTAAACAAGCCTAGGTTGCCGACAGCTAGTTCGTGCTGGATCTGAG
TCAAAGAGGTGTGCTGGTGAGCAGACATGGCAAGGAAAGTGTCCCGTATC
TCACCCAGAAATTCCTTCACGCTAATACCCTGTCGGAGGGTTGCACGAGC
GACCAGTATGTTGATAAAGGGGCCCACAGCATCCTCTAAATTGTCGATAG
GGGCATCCCGACCAGAGATGAGATATCCAAAACAAAACATCTTCCATGCC
AGTGTAGCGATAAAGGACGACAGCCCCAGGCCAATTGAAAGA
>AfB28-mq1_7g10.q1c LEN=599 CLIPPED=44:597
TCGCCATAGCCCCATCACTTCCAAAAAAAGAGAGTGTTCGAGCGAAAGAC
GTGACAAGCCTGATAGTCGTCCACATGGGGACTCTCATTGTTATCGAGCG
AGACGGCGTGATTCATAAAGACATGGCGTAGTATATTGGTATTCAAATCG
TAATGCATAAAGTCATGCACAGCATAGGAGGAAGATCGTGATCGTGATCG
TGTCGACATAATCGGTAAACATGATCAAAGGGAAAGGAGAGGTTACCCCC
CCTCTTCAGCAGTCTCCTCATCAACAGCCCGTTTCTTAAAGAAGAGGACG
TGGTTTTGCATGGCGTAGATGCCGAAGCCGGCCAGAGCGAGGATGATGAA
GAGGATGATGATGATAATCGCGATGGTGATGTTTTTTTTGACCATTTCGT
TCGTTTACTCCCTGGAGGAGTGGTATATATATATATAGATAGATCTAAGA
TGGAATTGTAGATCTGCAGACGAAGGTCAACGAGACCTTCAGAAACGGAA
ATCCTCCGTAAGGGGTGAAGGAGAAGAAGATACAAGAAAGAAAGGAGGGA
GAGG
>AfB28-mq1_7g12.q1c LEN=642 CLIPPED=128:575
GCAAGACGCATATAACCTGATCTCAACCCCTGTCTGTCCCATGCTGACCC
GCACCCAGAAACATGGTGCGCTTCTCCTTACTCCTGCTGGCCTCGGCCAT
CTCCCTTACCGCAACAGCATCCTGGCTCAAGCGCGATACTCTCAAGCTCT
TTCAAGAAGGCCGATTCGCGCCATCAAATAATGCCTGCACCTCGCTAGCA
TACGACAACAATCTGCTGCCGCGGTACTACGACTGCTTACCAGGTGCTCA
TATGTGCGATGCTGGCCAGTGCTGCGACTTCACCTGTTGCTCGGATGGAT
CCTGCTGTGGGGCCGTTGAGCTTTGTTACAACGACGTGAAGCCGTTCAAG
GTACCGTCGTTCTGTTGGGAAATATATACTGAGAAGGAATGCGATGCAAG
ATGTGTGCCGATGATGTCGGAGTGCTGGGGCGATGGGTTCTATGTGGG
>AfB28-mq1_7h01.q1c LEN=556 CLIPPED=47:556
GCGCTCGAATTGATGAAGTTCGTACAAGTGATGAGAATTACCGTGACCCA
AGTTAGCAATCCATCCCTGCTTGCCACCCTGGAAGCCCTTGACCATGACC
TCGACAGCTTCGGTAATAGCTTCGCGACTACCGTAAAGTATGCCGGGGTC
GGCATTGCCCTGGATCGTTACGCGGCCCTTCGCAATCTGCATCGCCTCAG
CAGGATCATGCAACCAGTCAAGGCCGACAACATTATAGCCCGACTCGCAA
AGATCCTCGAGAGCGTACCACGCCCCTTTGGCAAAGACGGTCATTGGCAC
GCGCTCCAGACCCATCGCGTCCAGTCGCTTGGGGAGGTTGGCAGAAATGT
ACCGCAGGTATGGGAGAGAGAAGGTCTTGAATGCCGCAGGGGACATTTCT
CCGGCCCAGGAGTCAAACACCTGGACGAGCTGCGCCCCGGAGGCAACCTG
GAGGGCGAGATACTCCACGCAGATCTCGGCAATCTTCTGCAGCAGTGCCT
GCGACTCCTT
>AfB28-mq1_7h02.q1c LEN=588 CLIPPED=171:529
CTATGCTGCACTGACGCTGCGAGGTACTCTATGNGCTATTATAGGGCCCT
AGTCATTAGTAGTAGCATGGGGAAATATCCTACAACTAATAAGCCTTAGA
AGAGTACTGGGTATTAGACTTTAAAGCATACTGGCTAATACATTGCATTA
TGTTCTAAGTATTACCTATATGCTGTGTAAGAGCATGCAAGCTTCTAGCA
TAGACAAGTGTTATTCTGCTTCATAATTGCCAGGACCTCTAGCTAAAATT
TTGCCATGTATTCGATATTATGGGAGATGCTATAATTATTACTGGAATAA
GTAATGCATAGNACTTATTCATGTCAAGGGTGAACTTGGAAATGNTTGCA
TAGACACTA
>AfB28-mq1_7h03.q1c LEN=552 CLIPPED=57:552
GGGTTCTTGGTGGAATGGCGGGGCGTAGAAAGTATTGATTAAGTGTTTCT
ATTCTCGTCTATCACTCTGAACGGCAGATTTATTGTGATACCATCTCCGG
TGACTCGCTAATCCTTGGGAAAGCGAACATGGGAGGAGGGGGAGTGAGTG
GAAGGAACCAAGTCTTTCAAACCAAAGACTGGGACATGGCCAGGGAGCGG
GAAGATCCGTGCTGTGTTTCAGAATAGAATGTCCGGGAGTAGAGGAGGGA
AAAGAAAGGCAGTAGGAAGGAGCGGATATCAGGATATTAAACAAGTTGGG
CCTGTTATTTGCAGACAAGGATGAAGGAATGGTAGATAGATTATAAGAGA
AGGTAAGAAGTGCCGTCTGCGAAACCACCACTCTATGCGTTCATTCTCGG
TTCATGGGATGGCATCATCGTCATCACTGGTAATAATAGTAACCTAGTGG
TCAGGATTATAACCTAGGTAGGCCACGATGCAGAGACGTCTTCAGC
>AfB28-mq1_7h10.q1c LEN=587 CLIPPED=50:569
GTCAGGTTTTAAAGGACCGCACAGTTGTCATCTGTTCCAGGTCAGCACCT
TCGATCGTTTCAAAGAAGAGCATAGGCTGGTCACTTGCTCACCTGACTTG
GTTGCAAAGTACATGGGTTTCCAGACCGTCCCTCCTCCGCCAACAATCCC
GTTCCCTGAGTTGGTGGAGTTTCCATCCATTGCGAGAATTCCAGAGTAAT
TGGAAGTCCGGTTGAGACCGGTGATGTAGAACTGCTCCTTCGGTTTCTTG
CCCAGACCACGGTTCGTCATCCCACCTTCGACCCCGTGGTCACCTTCTCT
AATCTGGGCCAATTGCTCAAGAGCACAGTACGACCGTTGAAGGCCTGAGA
TTGCTGTATCATTCACATTATGAGCAAACATTGTGAACGGCGGTGTCAGA
TTCATCCACTGCTGATAATTCTCGCTCCCCTCTTCTGAAAGGGTCAAATT
GTCTGTTGACAAGAGTGCGGCATGGATGTCCGCGTCAACAAAATGTAAAA
ATGGCTCGTACACAACGCTG
>AfB28-mq1_7a03.q1ca LEN=609 CLIPPED=76:459
ATTGCTGTTGTTGCAAAACCGAGAACAGACGCTGATGTTCTCATGCGCAA
CACATGACTTGCGCCTTACATTGGCGGGTGGGTTAGACATTGCAATTTCG
CACGTAAAGCAGTCCCACGCCTTTTTTGGTTTATTCTAACCGCTTTCGTT
TCCGATCTTCGAGGTTGTTATGGTGATCCTCTTCAGGACGTTCCGCTGTA
TCAGCGGGGTTGAGGAGCGAGTGAACATTGCTGGCCATGCTGGATCGTCT
GGTGGCAGGAAGCGAAGATTCATGCCTAGCATACTTCGATCCACCATATG
TCCATGTGTTGTCCACAGTTAGAGTGGATGACGGCTGGTCCGAATTCAAG
GGCGGCGTAGCATGTCGCGAACTGCTTTGAAACC
>AfB28-mq1_7a06.q1ca LEN=623 CLIPPED=135:582
CTGCCCAAGTTTGTATTGAGATACTTACCTTGCCGAAATAACCCGGTGGA
TTCAGGCGAATACCAACATTCTCGAATCAAAGTTGTGCCATAGAATCGAA
AAACCTGATTTTTTTTTTTTTTAGGCGCTTTGTGTTTTTTTGGGAGATGC
TGAAGAAGACTGGTAACGAGGCAGGTTATGGAGAACCCTTCCAGACCACC
AGTTGGGACCTCATTAAGACCACGAAGTAGCAGAAATTGCTTGACCACCG
CGACAATCACGGGCATCGGCGGATATTCTGATTTCCAATTTTGAAATGTG
TTGGTGGCGATGAGCCCGCTATTATTGTCAAACGACAGATCAACCCGCAA
GCCGGTCATCTTGTGCACAAACTTGAGAATCGGAACGCGCGCATGCGCGA
TGGTCTCTATTGAATTGGGAACGGCGATTTGCAAGATTTTTGAGAAAG
>AfB28-mq1_7a09.q1ca LEN=607 CLIPPED=53:560
CGCAACAAAGAGTGGAAGTGTTANGCGCTTGGTGAAGACAACAACAAAGG
AAAGGCAACAATCACTTAATCAGGCACAATGAATAGGGGAAAAAAATGTG
GGCGAATAAAATTTATATCTGCAAAGCAGTCGCCTATTTCCCATTGTAAT
GAAAATGTTCTCCTCTAACCTGAGCAGCCATCTGAGACATTCATTTAGAA
GCCTGCCATCGAGCCCGACCACAGCCAGGAGGACCAAAAAAAAGCAGCTG
CTACTCCATAGATCAAGATAGATCTAAGGTTTCTGCACCTGGGTCGTTTC
ATCTTGCGCGAGATGCTGAGCGGCTCATCTCAGTGGTTCTTCAGAGCTCT
GGCAAACCAAATATAGCCTCCCACAGCCGGCGCTTAAGCTCTAGGATCGC
TCAACCAGTCCTTCAAGTAGTGCAGCAAAGCGTCAGCCAATCAATCATAT
ATTATGAACAAAGACCTGACTAGTGGAGTAAGTGGGAAGAAAAGCAACAG
CTCTTTGT
>AfB28-mq1_7a10.q1ca LEN=616 CLIPPED=92:481
GAATCTTAACCGGCCGGTACTGATCGAGCCGCTGCATGTCCCTCATGGTC
GCCGGGGACTGCTTGGAGGGGTCGGCGGCCATCCCGGTCGGGCGTGTGGG
CGGAGGCATTGGCCTGGCAGTTAATTCGAGGCGTTTTTTGAGGACCGGCT
CCAATGGGACATTGACGATGACCATCGGAATTGTAGGAAGGGAGGGAGAC
AGAAAGGTCCTCGTCGTCAAAGGCAGCTGCCATTGCTAGACGGGAGGACG
GACAAGACAACGTGACGTGATGGATTTCTCCGGGCGGTCCCAACGGTCCG
TCCTGCTGACTTTCCAGCTTTTTTTTGCACCCCAAGCTAGCCTTTCTCCC
CTTTAGTCTGGAACCGACTAAAAACTCGTCTAGAATTATG
>AfB28-mq1_7a12.q1ca LEN=617 CLIPPED=58:364
CAAGTCTGTCTTCGCTGGCAATGACGATGAAGCTATTATCCAATCTATTA
AGAAACATGTGGAGGACCACAAAGCTAGACACAAATGGCTCAAGGGAGGA
GTTCGCTTCATCGATGTTATTCCCAAGAGTCCGAGCGGTAAGATTTTGCG
CCGATTGCTCCGTTTCCTGGAGAAGGAGTTGAGGTTTATAGGGTGGGGCC
AAGTTATAAACCATTCACTCTAGAATCTGATGTGCTGTAGATAATCCCCG
AAATATAGCGTGCATTGGGGGGGGGGATACTATGGGGTATGTAACATACA
GAAAATT
>AfB28-mq1_7b05.q1ca LEN=632 CLIPPED=262:486
GGAGCGACTCAAGCGCTTTTTTGAAAGAATTTTTCCAAAAAGCATACAAA
GAAACCCACGGGGTCTCTTATATTACACGCCATGATATGCTGGAGATCCC
TAAACAGGAGCAAAACGAAAAATACCAAGTGCCTCAATTCGATCAATCAA
CGATTAAAAATATTGAGTCTGCAAAAGGACTTGATGTGTGGGACAGGTGG
GCGGTGCAAAACGCTGACGGAACAG
>AfB28-mq1_7d03.q1ca LEN=635 CLIPPED=340:508
GATCTCTATAATGGACCCTGAGGCTGACACTTNCAACTGGAGCAATCTGA
CACCAAATGGTGGCCAAGGCCCAATAAACGGAACCTTCAAGCGTAGGAGT
CGCGACGATTTGCGCAAAGCATTCACTGGTGAGGACTGGAGAGGGGATTT
TGAGTATGGATCATTTACA
>AfB28-mq1_7e04.q1ca LEN=646 CLIPPED=342:416
CCAGGTCATCTGCGGATGTAATAGGAAAGGCGGAGNCGGAAATGTAGTCC
TTCACTAGCAGATCAAATGAAGAAG
>AfB28-mq1_7e05.q1ca LEN=660 CLIPPED=361:515
TTGATTTCAACGACAGGCTTTCTGGTGATACCAGGCCGATTGTCTCGCTT
ATGTTGGACTTCTAAGGCAGGCAGCAATTTCTTCTGGTCCACCATTTTCG
CGTCTTTTAGTCCTCCAGTAGTGAAGAAGATAGCGGAAAGTAAGAGGAGA
GTAGA
>AfB28-mq1_7f05.q1ca LEN=624 CLIPPED=315:395
GGACGATCTGGATGTGGGCGTCGGCGTGGGCGAGGGTGCAATGATGCCGG
CCGAATGGGGGGATCACTTGTGGGTGGGGGA
>AfB28-mq1_7f11.q1ca LEN=602 CLIPPED=78:529
AGGACTTGGATGCAGGACGTCTCCCGTCCTCCGTCGAGGAGTATTGGCAA
GAGATACTCCATTGCAGACACCGCGAGCAGGATGGCTTTTTCCCGTCGCA
CTTGCACAGTTTGCACGTCAGAACAAGATACAAAGAGTAAATGCATGCAT
GACATAGGTACCTTTGCTTGTCGGCGACGACACTCCTCGCAGGCTTTGGT
GGTATATTTCCCTCGGGATTGTTTCTTTTCAGCCGGGGGCATTTTCACTC
GACATTAATTGACACTAATTCTCAATTGAAGATCATTGTCCGTGGGACCT
CAAATTCCAGGGTCAGACGAACAATTAAACTCCGCATTATTAATCAAGGC
TGTCCAGTATCACCACTTGACCACTTATTTCAATCAATATGCCCCAGCAC
TGGTCGCTATTCTCTAATGCCATCACTACCTAGGCTATCTATCTATCTTA
TA
>AfB28-mq1_7g04.q1ca LEN=652 CLIPPED=211:532
CAGAGCTATTAGAAACATGCAGCCCATTCTTCGTTACGAGGACCTTTTTT
TCTTCGGGGAAGTTTTTTTTTGGGGGGGAGCNGNNNGAGNNGAAATTTAT
TACCCGTTTTTTAGGGAAGAAAAAAAAATTTCCGCACATTAGCAGACAGT
AGCTGACATTTGCCGTACTAGGATTCGGTCTCCGTTGCCAGCATCTGATC
TTTGAAATGTGCCGTGCATGTGGCATTCATGACCTTGCGGGTCGTGTGAC
CCGCTCAAGGAATTCCATGAACACAGTCAAAGCCGCCTACGAGGGTCTGA
TGAGCCAGCGCAACCCGGAAGA
>AfB28-mq1_7g06.q1ca LEN=676 CLIPPED=336:674
TAAACCAAAGCGGTTAACCCCCCCCCAGCAAGGAGACCGGGGGTTCATAC
CTGGTCGAGGAAGAGGCAGCAGATCCATTAAATCCCACGTCAATTCACCC
GATACACAAGACAACAACTCCCGTTCTCCAGCAAGGAGATTCGAATTTAG
TGTCAGTTGAGCTTCCATCTCGGTCTAAGCAATTTAGGTTTTACTCACGA
TTATTAAGACATCTCGTGGCAGAGGTGGATACAGGAATGTTTTCTCCGGA
GGACGAAAGTGCGAACTCAATGGACTCGTCTGCTGTCCTGACTCGATTGA
GTGGAATACAGCTGACAAAAAACACCGAACAGAAACCTG
>AfB28-mq1_7g08.q1ca LEN=594 CLIPPED=34:349
GTGATACGCAGATTTCTCGCCATCTGGAAGATATATGTGCTTCCGAGACC
AGCCCGAAGTGGCTCTTCGGTTCCTCGCCGTAGTGAGGATGGTACCACTC
ATCAATGCTCACTCGCTTCGAGGGGTAGAAAGCGGCAGGTTGGAAGTTGC
TTGGTCTCGCGAAGTTTATAAGAAGCTCAGCATCGGTTTTCATGCTGGCG
AAGGTGGAGGAAGGATTTGCATCCGGCGCGACGGTTGTTTGAGGTTGATG
TAAGGGAGACGGTCTTTTTTCCTACCGCGGTCGCTTGGCTGGACGTTCTG
TTCTTTCAATGGACTG
>AfB28-mq1_7g11.q1ca LEN=603 CLIPPED=43:506
ATGGCGTTATTTCAGACTTGATAATGAGACAGATTCTTGAAAGTCCGGAG
GCATATAGCTATTCAATCGCATGTTATAGAGAAAAGACAGAGAGAGAGGT
GTTGGGTATTATCTGGTCGTCTGGAATGCGGAAAACTCCATTCTCGCTCG
CGGTCTGCTCCTGGGTAAGGTTAAATAGTCAGCGTCCCGTCAGTTTTGTT
CTGGTTCCGGACCCGCGACGGTCCATCTCTCGAGCCCCTTCATTCAATCT
TTTTCCTCTTTCTTCCTTACTCACTGCTCGCCTTTGAGTATCCATCGTTG
CTTTTGCCATTGGTTGTTTATCGAAATCCATCTGCTTGGAGAGGCTGCTC
ATCTTCTATATCTCAGCTCGTTCCAAAAATAGACCAAACTCGCAATGGTA
GATGCTCTGTTCTCGAGTATTGTACCCAAGCGGCTAATGAGCGGCATGTC
GTACTCATAATGAA
>AfB28-mq1_7h02.q1ca LEN=627 CLIPPED=126:153
CCACGGGCAATGAGTCCAGGGAATGATT
>AfB28-mq1_7h10.q1ca LEN=593 CLIPPED=80:199
TGCGCCCACTGAACGTGACCTTCCCCATTCTGTTCAAAGAAGACATACCC
TGGCTTATTAGCAGGATCATTACCCTTATTCTTAAGTGTGTGAACACCCC
TGGGGCTGGTGACCAGACCC
>AfB28-mq1_7a06.p1ca LEN=491 CLIPPED=48:491
GAACGTGGATACAAAAAAGCAGATTCATGAGAAGAGGAAGGTGATGAACA
AGAATAGAGGCTTCGGTATCATTGCCTGGCGAGAGTAGAGTGTGGTTAAT
TGTGGAGGTTGAGTCGGAGGTTTGGCGCGCGGAGGAGGGGAAGAACAACG
TGGGAAGGATGCGATAATGATACGTTCATTAGAGCACAGGAACAATAATA
TATGCCAATTCCCGCGCCTAGCACACAGACCAGTGTTTCACAAAGAACTA
TCAGTCTACAGGTTGCTCTAGAAAACAGAGGTGACCAGCTGGTGACTTAA
GCTTGACATTTTAATTCTCCCAAGAAAATGAGGCGCCGTTCAGCACAGAT
TGGGAATCCCGCTTGGAGGCCGCGCCTACAGGAGAGCTTTTAAATCCCCC
ACTCGTGATCCTCAACCTCTTTTTGTTCAACATGGGAGCATGAC
>AfB28-mq1_7a09.p1ca LEN=593 CLIPPED=49:589
GAATAGAAATACTACAATCACGACGAAGAGTAAGTCGTTAGAGGAGAGCA
GGTTCGCGCCTGGAGATTTTCCTATTTTAGATATGCAACTGCGGAGGCAA
ATTTGGCGATAATGAATTTGAGCAGTGTTTTCGCGGGCAAGGTCGAAAGA
AATCCAAGTATCAATGGGAACTCTAAGAAAAAGAAGACGAGAACAGAGAG
GCACACTGAGCTGAAAATGCTCCAGGAGAGCTTTATCTGACCTGAAAAGA
CGAAAAAGCGTCTATCACATTCATACCGCGTAGTACAGAGTACGGAGTAC
TAGGCGTGTTATTCAAAGGGTGCAGGGAACTATTGGACGCCATCCTGGAG
CAGCCGGTCTATTTCTGTCATGCACATACGTATGTTCTGCCTGTCTACAG
AGTACTGTCGATCCGATCGTCAAGTCCAACTAATTCAAGGTCACCACTAG
ACTCAACCTTCTGTCAGAATAGTAATATCAAAATCGGGACAACCTGATAC
GATACAATCACCGATATAATCATCACATTGTCTTTAGATTG
>AfB28-mq1_7a11.p1ca LEN=609 CLIPPED=127:608
TCACTTGGACATGATGCACCTATTTAACTCCTAGGCCTGACACTATGCAA
TATCTCGCCTTCCTCACAGTGGACGCCGCCAAACTCAAGTATTCCCCAAG
CACAAAGAAAATTTTATGGAAAGAGAATACATCGGAAGAGTGGGATATAA
TCATCGATGCTACGGGATCCACCGGCTAATGCAATTCTGTATCCAAAAAG
AGTCGTTTAGTTAAACAAATAATTACCCGAAGGGAAAACAAGAGAAGGAA
GATGATGTCTCATGAAAAATGTCGACTCCGTTTGACAGGACTTGGGGTGC
GCATGTGCTTCTCGCGATCACGGGTCCGTTCTGTCACGAAATCCATCTGT
GGATGCTCAAGCATCAAGGGCACCTCTGACTTGTTGTCAAGGTTTGGAAT
ATGTTCCTGACCGCGGTCACCGTACGCAAGACCTGGAACAGGTTGGAAAG
AATACTGCGACGACGGCATTGGCGGGTGGTGT
>AfB28-mq1_7a12.p1ca LEN=590 CLIPPED=48:583
ACCTTTTACGACAACCACCCCATCACGCAGTCCGAAGGCCGGACCTTCGA
AGACTCAACCATCAAGGAACGGTACGAAGGTGATGTCGGCGAAGAATGGA
AGGAGCGACTTTCCGCCACCGTCGAAGGCCGCGAATACGTCCCCGGCCAA
CTGAAGCCCAAAAAACCAGCCGCGGACCCATCCACCTCCCGGTCGAGCAC
GCCGTTCACCAACACAAACACAAATAGGGGCAGCGGCGCCGGCTCTCCCG
CCTCGCACGACGGCCTCGACCCTACTGGCGCGAGCAGGAAAGATCGCAAC
GAGGCATACTTTGCCAAACTGGGTTCCGAGAACGCAGCGCGCTCGGCCTC
CCTGCCGCCCTCGCAGGGCGGGAAATACACCGGCTTCGGCGGCGGCTTGC
CCCCCACGGCAGGATCCAAGACATCCCCCGCGCGCGGGGCGGTGCCGGGC
CTCGACGAGTTCCAAAAGGATCCCGTCGGCGCGCTAACCGAAGGGGTTTG
GCTGGTTTACGACGGCTGTTGGGAAGAGCGCGAAGA
>AfB28-mq1_7c11.p1ca LEN=592 CLIPPED=74:480
GCTAATCAAGGCTGAGATCAGCGGCAGGAATAGGACCGACATTTAACTTA
TTATTCTGAACATTAGGTATTATGTCTTACTTACTACTACTTCCGAGTGC
TATATTAGGGGCCAACAGGTTGTTGTCCCAAAAACTGCCTCTTTTTTTAG
AAAGTACTTTTTTTTAAAAAAAACTGAGTATTTCGTTATCAGGCAGGTTG
GGGTGGTGCTCATTCTCTAAAGAAAATGACAAGGCCTCTCATTAGTGTTG
GTGGTATTACTTGTTCTAGTACACTGGTTCATGAGCATTCCTGTTAAGGC
CATTTAGTGTGAAACATAGTTCAGTTCATAATGCATATTTAGATGGTAAA
CCGGGTCAGCTCAAGGTTGCTTGCTCGTAATATTATTACTAACAGGTAGG
ATTACTA
>AfB28-mq1_7c12.p1ca LEN=604 CLIPPED=89:490
GAAGCGGGAAGGCTTACAGGAGACAGCCATCAATGGCAAAGGTGTCCAGC
CAGTTCATCATGCCCTGCGCCTGAGTCGGAGACTCTGATTGTTGCCGGCT
CTTAAGCAATTTCTTCGCTCCTTCCAAATGATACTTCCACGCACCGTCTT
CTGACTCGATGGCGTCCATGAGAGCGAGAACCATAATTGCTGCCAATGTC
CGGTTATCGTTCCGCATGATTGGATCACAGATGTCAAGCGAAAGCTGACG
AAGAGCGCGTTGCTTGAAGCCAAGAAAGTGTTCATAGTCCTTGGAAGAAG
GCCGCCTGGCCATGGAACTTATCACAGCTCGCTCCACCTCTTTCGGAGAA
AGCGCCGTGCCGTCATTTTCCGCCGTGTCTGGGGACCAGGGCAATGAGAA
CT
>AfB28-mq1_7d08.p1ca LEN=587 CLIPPED=46:585
GACCGATGAAACTGAAACATTCTAAAGATAAACCACCAACGCCATCTAAA
TGCATTTTCGCCAGCACGACATCACATGATCACGCAAAAGAATAAATATG
CATAACAGCATGCAAGAGAAATCCAGCCAGCCGTAGTATGGTATCAGAAG
TACGGAAGAAAACTCAACATGTATGACGATCAGTTGCTTAGACGGAAGGC
CTGGCGGGCTCTGCGCTTGAGTTCAGCAAACATGGCCTCCTGCGACTGCT
TGGTGCGCCCGACGGCCTCGGTGTTCTCGACGGCCCGTCTGAGCAGGAAT
CCCATGCATTCCTTGACGGATCCCCATGTGAGAAGCTTGTACACGTTAGG
CGACTCCACGAACGAGTTCTTGCCAGTGGGCTCGGGGCTCTGGAAGCCTT
CCAACAGCTCGCAGCTGACCTCGTCCGCCATACCCTGGAGCTGAGCGTAC
GAGAGATCCACGCCTTTGTCCTCACCCTTGCTTGCTTGCTGGAGACGCAG
CGCGTGTGCCTTGCGGACGGAATCACGGTTGTGTGTGGCG
>AfB28-mq1_7d10.p1ca LEN=582 CLIPPED=43:541
GAGTGTGAGTATCCTGGTTTCTTAATGCAATCATCTTGATGCTCTATGCT
TTGATCGCTGGAATTTGGAACATCGGCAAAATGGCATCAATTTCACGTGG
CAATGTTCTCCTGATGTCCGTAATTGGCCGACAAATTTTGGTGGTTGGTG
GATGGCTCTGTGGCAAACTTTTTCATAGGGTGAGTATTCCAATTAGAGAT
TGTCACATCTCAGTTAAAGAATAGTTGATTTGACATCATATTCATATATA
GCTGGTCGATTGCTGAATTGTATTGAATTTAGTCGTCATGTCATGTCTTG
TAGGTAGAGCAACTTGTGCGTTCTCCAGGCGGAATCAAAGTTCCGAGGTT
GAATTGCGCAGAAGTTTCGGATCGGGATTCTCAGACACCTGGCAGTACTC
ACAAGCATTATCCGACCCATGATGATATCAAACAATTCATCAAAGGAATT
TCTATCCTGGAGTCTCATTCTGGTCATCGTCGCAGTAGTCACTGATCTT
>AfB28-mq1_7e10.p1ca LEN=617 CLIPPED=91:520
AGCAGGTTCTGTGAGCTGTCAGGGTTGTGAACATAGTGCCCGCCGGCTCC
ATATGCCCGCATTGCATATCCAACTGTAAACAGCACTGCACACAATGGGT
GCATCCCGATCATTCGGACGCATCTGTAGCGGCTAATAGGGGAATTAGGA
AGTCTTAATGAAGGAAGCCATATCGTAGGAATTCAGGACACCCACAGGCA
TTGCCAATTATGGCCAACTGCTGAGACAGCAAATGCAATGGTGAAGAAGA
TCGGGGCTTCCTTATTAGGAGCGTAGATGTAAAGGCTTCCTGGAACTAGG
GCTTGTCAGGATCGCTATCACATACATCGTATAATACTCTGGTGGACAGA
AAATCGATGCTAGCCTACCGACTTGTCCGCTTGCCATCATGTATTGCACC
TTGAAGAGAAGATTCTCGAGCGAGTTGAAC
>AfB28-mq1_7e11.p1ca LEN=609 CLIPPED=81:407
AATGACTTACCCATGAACCACCACGTAAGTTCACCGAAAGGTGGGATATA
AACGAAGATGGGCTGCTCGTACTTGACCAGAGCATCGACGATGTAGGAAC
CGTACTTGAGAACCTTGTTGTACATGTNACGCTGGCCACCGGAGTTTTTT
TTTTTAGTTGGCCAGAATCATGACGGGGAGGTGCTCGCCATTATTGAAGT
CGCGGAGGGCCTGAGCGGGCTTGAAGGCCGAGTTTGGGTACCACACACCA
CCGGCTTTCTGGCTGATCACCTTCATGGAGTTAGGGTTGGCAGGGTCGGC
AGGGGTAACGTTCTCAACCGAACGAGT
>AfB28-mq1_7f08.p1ca LEN=585 CLIPPED=78:585
CGCTCGTNTGCACGCTCGTCTGTCGTCGGCGCAGCCGAAGCGGAGTCTCC
AGCTCCAGAATCAGAATTTTCCACCTCCTCAGACTTGACCTCCGGCTTCC
CCTTATCCTTGACCTCCTTGGTCTTGCGCTCTCTTTCCTCTCTGGCCGCT
TCCAGTACCCGGATCTCACTCTCTTATCTTCTCGGACACTTTGCGGGCAT
CAAGCAACAGGTTGACCGAGTGGATAAGCTTCTCGAATTCCTTGCACACC
CGCTCCGTAGGCATAAGCAGACGCGGCGGGATCTCCAGCTCTGCCAGCGC
CGTGGCGAGTTTTTGAGACTGAACGTTGGACTTGGCCTGCGTGAGCTTCT
GTGCGCGGTCGCTTCGGAATTGCACGCCCGGAACGAGACGGTCGTGGTGT
TGTACGCCGTACCGGGCTTCTTCGGCTGGGGTGAGTGTCTTGACGGTTTG
CGGGGGCTCCTTGGCGGCGGCGGCAGCTGATCCCTTCTTGCTGGATGGAC
CGGCGGAT
>AfB28-mq1_7g08.p1ca LEN=535 CLIPPED=45:527
GGGCGGCCTTGATCTCCGAACGGAACTGGCGTTGAACACGTCAATTGGGA
GGTGGGCGTTCGGGCGTTCTCCATTTTGTGCAGACGAGACCGCACGCCCG
TTGGTGATGGAGTGTTCTGTCCTGGACATCGTGTCCTGACCCCTAGGTCG
ACAGGAGCGTGGGTGGTAGTTGCAATGTGTCTTTGTATTGTATTGTTGAC
AGCGCGGAGATTCATCCGATCCAGATACGGAGGAGATAGAGCACCAGTGG
GCGGTGAGAAGCTTATACCTTAGGGGCTGCTCTAATCGCTTAGAACATTC
GCTCATTTGAAAGAAGCGCAATGCGCTTTTATCTTGAAGAGCAGTATCTT
GTATTAACGACAATTTCTGATCTGAGAGGCATGAAAATATAATATCAACT
CTCTTTGGAGACCGATTGCTGCATAATTGAAGCCTCAGGCAGCCAGGCGC
ACCGACTACCCAATCGGGGAATTTTCTCCTTCT
>AfB28-mq1_7g09.p1ca LEN=614 CLIPPED=65:597
CGGCTGGTTGGGATGATTCCACTCTTCCAACCATGTTCGGTGTAAAGCTG
TGGCAAATCATAAGGTCTATGTCGATTCTTTCCGTTCTATCTACGGTATC
AACGCTGGCCTTGGTCCTGGAAAGGCTGCAAATGTAGGCCGTTACGCTGA
AGATGTTTACCAGGGAGGAAATTCTTGGTAGGTCAAACCAATCTTTTCAC
TTACTACGTGTCAGACTTCTGATGGATTAAAGGTACCTCGCAACTCTTGC
GGCGGCAGAGCAGCTGTATGATGCCCTCTATCAGTGGAAAAAGCAGGGTT
ATCTGACCGTCACACAAACCTCGCTCGCCTTCTTCCGTGACTTCTCGTCC
ACCGTCGAGCCAGGAACTTACAAGTCGAATACCCCGACCTACAAATCCCT
GACTGATTATGTGCGCACCTACGCTGATGACTTCTTGTTGCTTGTTGAAA
AATACACCCCAAGCAACGGCTCCTTAGCCGAGCAGTATGACCGCAACACC
GGGGTCCCTCTGTCAGCCAACGATCTTACCTGG
>AfB28-mq1_7g11.p1ca LEN=593 CLIPPED=47:591
GCGGTAATGGACTGCATTTCAATCGTGTTCATTTCCTCCAGAGGATGGTC
CAGGATACCAGGGGTGTCAATAGCCTGGAATCGCAGGTACTTGTAGTCGA
AATGGCCGACGAACAAACTCTTCGTGGTGAAAGCATAAGGCTGGACATCA
ACATCGGCACGGGTGATGCTGTGCTAGAAGCTGGACTTTCCGACATTGGG
GTATCCACAGATCAGAAGAGTACGGGTGTTGGGGTCAATGGAGGGGAGAC
GGCCCAGATGCTGCCGAACCTGCTCCAGATAGACAAGGGGATCCTTCAGA
CGTCTGCAAATGGTGGCCATACGACCCAAGGCGGCACGCTTGAGCTGCTT
GCACTGAAACAGAGACTGAGCATACTTGATGAGACGGACATAGTCGCGAG
ACACGGTTTCGATGAGATGCTTGGCGGTCGACACCTGGCCGAGAGCGATT
CTGAAGTGGTCGGCGTCATAAAGGGTGTTCATCAAATCCTTGTCTGAGGG
ATGTTAGTTGCAAAGCACATGAGATCGCCAGTCAAAAGAGCATAC
>AfB28-mq1_7g12.p1ca LEN=585 CLIPPED=49:522
TGGGATACTGCAGGTCTTGAGCGGTTNCGAACTATCACAACCGCGTATTA
CAGAGGCGCCATGGGAATACTCCTTGTATATGATGTCACGGATGAACGCT
CATTCCAAAGTACGTTTCTTCCGCTGTCAAATAGTGATTGACGCTGACTG
CTGATGCGACCTTGTTCTATTATACGTACGTGGTTTTCAAATGTGGAGCA
ACATGCAAGTGAAGGAGTACACAAAATCCTNATTGGTAACAAGTGCGACT
GGGAAGAAAAGCGAGCCGTCTTCACAGAACAAGGCCAACAACTCGCTGAT
GAGCTAGGTATTNCATTCCTTGAGGTGTCAGTCAAGAACAACATTAACAT
TTAGAAAGCATTCTACAGCCTTGCCTCTGCCATCAAAAAGGGCATGGATA
CATCGAAGTCTGAACAAGTGGGGTTACAGGGGGTCAATATAGACCATCAC
GGATCGGGGACATCTGGGAGTACT
>AfB28-mq1_7h02.p1ca LEN=699 CLIPPED=47:180
GCTAATGCACAATACGTAACATTAATAATAATCGTACACTTGAACATCAG
ATAGGCCAATTGTTGACCTTATGAACGGAATGGATCTACTGACGACCTTT
ACTTGGGACAGTGAAATTTGGGTCAGGAGCAACA
>AfB28-mq1_7h04.p1ca LEN=551 CLIPPED=129:174
CGAACAAACGCGCATAGAGCGCCCCATACCAGACGGGGACCGAGAG
>AfB28-mq1_7h05.p1ca LEN=599 CLIPPED=71:480
CACCGGGCTTGGTCGGCGCTGATCTCAACGACTCGGACTTTACGGTAGGC
TCTGCGGCTATCAAACGATACCTGGAACTACTCAAATCGAATAGTGGGGA
AGAGATGGATATAGAAGATCTCGATGATCTGAGCCCTAATTTTTTAGAGC
TGCGACGGCTAATCAATCACGCGAAGGAGACCCCTCTTGGTGACGAGACG
CAGACAGACTTTGACTCCAATGCAGACTTTTTCACCGCTCTTCCCAAAAT
CCAGCCTTCCTCCAAGCGTGAGGGCTTCGCCACTATACCAGACACTACAT
GGGCAGACATTGGTGCTTTGGGACAGATTCGCGAAGAACTCAATACTGCG
ATCGTGGACGCAATCAAGTCTACTGAGCTCTATGCGAACGTGGGTATTAC
GGAGCCCACA
>AfB28-mq1_7h07.p1ca LEN=597 CLIPPED=48:399
CCCGCGTGCTGGGCGAGGACTTTGGGCGGATTGCCTTCGAGACGGCGCGC
TCTGTGGATCCCTCGGCGAAGCTGTACATTAACGATTACAAGTAAGCTTG
TGGTTTTGTCGAGAGATGTACTCCGTTCTGGATCTGACCATTACAGTCTC
GACTCGGCTAGCTATGGTTTTTTCTTATGGGATGGNGAGATATGTTAAGA
GGTGGCTGGCTGCGGGCATTCCTATCGATGGAATCGGTGAGCACAGGTCG
AGGAGCTGTGTGTGATGATTGTACGCTGACTCTTCCTGAAGGCACTCAAA
CCCACCTTGGTGCGGGTGCTTTGTCCAGCGTCAAAGGATAAGTCTACTTG
GT
>AfB28-mq1_7h09.p1ca LEN=559 CLIPPED=45:557
CTCCTAGTGAATGGTATCGATTGTCAGAGTACAAGAATGATTGGCTCTCA
ATAAGGTGTCTCAACGTACAAATAATCGATAGCATGGAGTGGGAGCCAGG
CACTACAGAGTACAGAGAACGAAGAAGGTATATGTAAAGATTCGGTATGA
ATATGTGTCCTGTTTTCTTTGTTTTTGTACAGNAAGTACGGGCTAGGTGA
CTGGGGCGTACCCGTAGTACAGCTTGGGCTAGTTGCATATCGATCCTCGG
CCATTCCCGGCTGAGGGTGGGTTTATGTGGGGAGGCCAAGGCAGCTCCCA
GTCTGAGTCCGTGCAGTCGAAATGAAATACTACTCGGTATGTATTTGTTT
CACTAATCGTGTGCTCGGAGGAATATATTGCCTCAGGCTAGCGTGCTGGA
GATAATGGCATGCAGGCAAGCTGAAGTAGTAATGATCTGTGCCGCTATGC
AACTTCTGCCCTCTCAAGTCAAGGAGGGAACTGGGCTGCATGACTAGTAG
TCATACAATAATT
>AfB28-mq1_7h10.p1ca LEN=580 CLIPPED=70:513
TTATGGATGGAGATGCTTGAGTGACCGACGCAGTTCTCGCTGCGAGTGAA
GAGGGGGGACAAGGGTGAAACGGGAAAAGAAGCGTACGTACCAGTAAGGC
AACTTTTTCCCACACCTTCTACAGCGCAGACGACCGACAATCAGTTATTC
TTTAAAGGCCCTGGGGCGCCTTTCGACACGACAGGAGGAATATGCCTACC
AGCACCTAGAACCACAATGTGATATTCCCGTCTGGCAATTGAAACATGGT
AACATCAGCAACCTGATGCGATCTCCCTCAAATGGGGATGTCTCTGACAG
GAGGACTCACTGGGGCCGCATTGAGACTGTACAGACTCTTTCAATAGACA
GTCGACCTTGTAGACTTCGCGCACGATCGTTAGTGCATAGCTCTCACGTC
AAAGGAAGGCAATCGAAGGTGTGCCTTATATACCTGCCAACGCT
>AfB28-mq1_7h11.p1ca LEN=590 CLIPPED=55:560
CGAAGTGGNCCTGGGCCCAGCCCGTGTAGTCAGTGACGACAAAATAGGCG
CCGTACATCTTGGCGCTTTCGGAGTAGGCCAGATCGCCGTTGAGGTCGGG
AGAAGCTGACAGGCCGTCAGCCTCGTGCACTCCGGGGCCACCCAGCCAGG
TCTTCCATGTCTGCTGTTCGTTGGTGTAGCGGTAGAGGACTGGAACGGGG
GTGTTGGACGGGGGCGCATTGCTGGTTCCGGAAGGCAGGGCTTCGTTGGT
CAACAAGGCAAAGCCATCATTATGCGCAATCAGTCCACCAGCTAGACGCG
GTCAATACACCATCATGCCAATATGAATCGCACCACATACCTTGCTTTCC
TACGGNCACAGAAACCGTGGTCCCGGTAGCTTGGAAGGTAGAAGGATCCA
GCTGCTGGACATGCACTCCTGTCTTACTGGAATCCAGATAGGCGAGATAG
GTCGTTTTTTCATCGGGCGAGACAGTAAAAGGAGTGCGACGGTGATGAGG
GTAGTT
>AfB28-mq1_8a03.q1c LEN=593 CLIPPED=38:212
CCTGCCCCGAGAGAAAGAACCAGATTGATCTTGGGGACCACAACACCAGC
AAACCCTTACATATTGAGAAGCAGAAACGGGAACAACCAAAAGACCTTGA
AACAGATCAGAACGTGATGAATGGGTTCGAATTGGGGGCATTGGCTTAAC
GCACATGAGGGCGTCTGAAGAAACT
>AfB28-mq1_8a04.q1c LEN=618 CLIPPED=42:246
TGCTCCGCCCTTCGGTGAATTAGAAGTCTTCTTTTGGCTCTTCGCACTGT
TGCCCGACTCAGTCTTCGCCGAGCTTGCAACGCTACTCGGCGACGGCAGA
GAGATGGTTCTGGCGGGTACAAGATCTGGATCTCGCCAGTCCTGCACACC
AATGATGAAGCCATTGTCGTCGGCTAGGGTTGAAACGCTCTTAGATTTTT
TGGGA
>AfB28-mq1_8a07.q1c LEN=607 CLIPPED=33:406
GTTGGAGGGCGTAACCACGCAGTTAGTTTGAGAAGCTAATGGAAATAAAA
TGTCAACTGCGAAGCAAGACAACAGAGATGGAAGATAATGCCAGAACTCA
AAGTGCTCACGCATATCGGACTCCAAGCCAGGAAAAGCCATGGCGCAATA
CCTTTGTATCTCAATTTTACGGCCTCGGCGCGTTCAAGAAAAGGAAATGA
GGTCGCTGAGCAGCCGTTGTTGAAAGCTGGAGTTGTCGCAGAGGTCGCCG
ATGGCCGAACACTTCGACTTTGCGGCGTGAGCAGATATGACTTCCGTGCC
AACGGCCATCGAACCGCGGCGGAACCCGCTGGATGAACAGGTACGGAAAC
TTGATGCCCAGTGAAATACCTTCT
>AfB28-mq1_8b08.q1c LEN=624 CLIPPED=53:293
GAAATGACCTCCACCTTCTGTGTCAGAACGCCCGGACCTACAATGAAGAT
GGAAGCATTCTGTTCCAGGATGCCAACGATATTGAAGTAAGTTTTTGCTC
TGGCACTTTACTTGGTTTTTTGCTCTCATAGGGTGCTGACTGGTAGACAG
GCGAAATGTGTCGAGGTGTTGAGGAAAGAAACTGAAGACTACCCACAATT
TGCCGATTTCGACGATTCTCTGTCATCGGCAGGCAATGCTG
>AfB28-mq1_8c02.q1c LEN=522 CLIPPED=65:225
CCGTCGTGCGTTTCTTGTTTCTACTTCGTCTCTTAGTAGAATTGATTGAT
CTTGATCCGGAACTTGGGTTCGAAAGCTCGATTGAACGAGAATTATTCGT
AGGGTTGACGATAGTACCTTGGGCTTTTGGGAGGACCCAATACTTGGTCA
TGCAAGCGACT
>AfB28-mq1_8c03.q1c LEN=581 CLIPPED=24:227
GGGGAGGAAGAGGTGGCAGAGATGGATATTACAACGACATTAGTCTGCCA
TAGCTGCGATGAAACAGCCTTGAGCTCCTCGACCTTGTCGCTTCTGTTGA
ACCCATATTGGTAACCATAGACACGCTTCGGACAGTAGCTAGGAGGGGAG
TGGACCTACAATGCACCGATCGGTCCATAAGCGTTCAAGGAGGGGACCAA
CCCT
>AfB28-mq1_8d03.q1c LEN=614 CLIPPED=55:99
GGTGAAACGGAAGAGGATATGCCTGGGGAATCAAGTTTGGTGGCT
>AfB28-mq1_8d06.q1c LEN=629 CLIPPED=53:396
CTGCAGGAGCTCTTTTGGCAAATACTTCTGCGCAAGAGAGAAAACGGTAG
TGGTATTGGTGATGTGCCGGTGTCTAGCAGATCACGCATTCTCCTGGTGC
CGAAATCAAGGCAATCTCACTCACCTTCTCAACAAAGTCGTAACATCAGT
TTCATCAATAGTTTTTCGCCCTGCATGCTTAGAGTATGCTGCCAAGTCTT
CGCTGACTTGCTCAAAATACCACGCGGATGCTTGCTTGATAGCAGCCAAG
GGTGCCTTGCTTATCTTGGTCTTGGACCCGGCCCTTGCACGGGCAAACCT
AGTAGCTAGCTTTCGAACTACTCCCACCTGCATATTGGGCACAG
>AfB28-mq1_8d08.q1c LEN=624 CLIPPED=25:430
CTTGGGGGCTGACCCCGCCTCTTTAGCAGTCTAACTGAGTGATACTTTTG
AGTAGAATAATCATGACGAAGCTCATCAATCATATCCAATAACATGACTG
GAAATCCTTACTACTCCTGGTTTAAAGCAGGGCATCTCCCTGTGGCAGGT
CTTTGTCCTAACGTGGATTTGCAGTTCACTTAGTGCCTCATCCCATTCTT
GCATTTCTGGACAAAATACACTATGCCGTTCATGTCATATTCGCATGTAC
TCGAGCTGAGACGGTGGTTGGAAGGGACTCGAGCGAATGTCATCTGTTAC
GGATCCGAGGACTATGCGGAAAAGATCAAAAGATGGAGCGATACTTGCGA
ACGCGACGCAGTGCGTTCCCCCGCGTTCTCATTGTACATACAACGGGAAA
TGACTG
>AfB28-mq1_8d10.q1c LEN=629 CLIPPED=43:270
TGACCCGCAACGTTAACGTGACCGAGAGGAAGCACCAGCAGCAGCTCTGC
GGACGGTTCACGACCTGCGAAGAATTCTCCTTGGCATTTGTTTTGGAGCA
GGAGTCTAAGCGACAGAACGTCTCCTATATTTCGGGATCAGCCGCAAGTT
GGATCGACGACTTCTTTTATTGGCTGAATCCACAGCAAGATTGCTGCAAG
GAAAATGGGCAGATTTGCTTTGAGGACC
>AfB28-mq1_8e06.q1c LEN=619 CLIPPED=47:387
ATGCGCGCTCTTTCAGCTTCAAGCCCTTTCAAATGTATATGAAGACTAAC
TCAGGATAACAGCATGTCGTCTGAAATCGCAAATCCATCGCTAGGGATGC
ACTCCGAAAAGGAGCCTTCGGGCTTCCGTTCCGAGGAGCAACCGACTCCT
TGTCCTCACAAGACTGGTGAAACCAATAGCGAGAGCCCCAGTGGCCGCGT
TATCCCGTCTCGCGTGGGTATGTATCTTAAGAGATTCGAGCAACAGCTCG
TCGAGTATAACTTCGAGGCTCGCGGCATCGAACGAGTGCATGAGGGTGAA
CGCATGAAAAAGCTCACCTGGGTTTCCTACACCCAGGCCTT
>AfB28-mq1_8e07.q1c LEN=605 CLIPPED=22:446
GCTTCTTGAGCCTTTCTAATATTGGTCTTATTCTATATGTTTATTCAAAT
GGATTGAGAGGTGTATCATGCTATCCCTCGTAACCCTTCTATCTGGGACC
GGTGGTCTTGCATTGACCGCGTCGGCACAGTATTTCCCTCCCAATCCCGA
GGGTCTCAAGGGCGTGCATTCGAAGCACCAGGAGGGCGTGAAGATTTCGT
ACAAAGAAGTATGACGCTTTACCTAGTCTACGGGAATTGCTAACAGATCC
AGCCTGGTATTTGTGAAACCACCCCGGGTGTCAAATCGTACTCCGGCTAT
GTACATCTGCCGCCCGGCACGCTGAACGACGTTGATGTCGACCAGCAATA
CCCCATCAACACTTTCTTCTGCTTCTTCGAGTCGCGCAATGATCCCATTC
ACGCACCGCTGGCCATTTGGATGAA
>AfB28-mq1_8e09.q1c LEN=602 CLIPPED=48:391
CACTGATAACCACCTCTGCGCAATTCATGTACAACTCCCGGTTGCCGATC
AAATTGTACCAAGTCCACGCAAAGAGGGCTTGGCCGTTGGCGACGTCTCC
AGGTATCTTGAAGTTATACTTGGACACAAGTGGACATCCGCCCTCCATGG
ATTGAATGACTTTGAACGTCTTGCCATTGTCGTAGCTCAAAGAGAGCTGG
CAAGAGCCACCGCCATGGGTTGCGGAGCCCGTTATGGTCATGTTGTAGGT
CTGACCTGCGGTATACTGTGCGGTTGCGCGCCAGGGAGTGTTGGTCTGGT
ATCCTTTGCAGGGGAAGTTAGAGCCTGTCACCTGTTAGACATGT
>AfB28-mq1_8f04.q1c LEN=629 CLIPPED=33:235
CCCGGAAACGCAAACAGCCCCATCGACGAGGCAAGCAACACCTCTCCACA
AACCAGAATTCACCGACGACAATGGCAACCCCATGGACCACGGCGAGGAG
CGGTTCACCTCTCGCGGAATCCACCTGTGGCCGACCGAGAACGCCCCCGT
AGAGCTGACCCAGTTTCTTTGCCCGTTCCACCGTATTGGCAAAGTTCAAG
CGG
>AfB28-mq1_8f06.q1c LEN=629 CLIPPED=27:391
TGTGGCATTGACGACGAAACTGTCTAAAGAATAGGCCGTGTCCTTCTTGG
TTTTCTTGCTTCGCGAAGATGCCGAGCTCTGAGCTGCTGGAAACAGGGTG
CGAGCAGTGTCTCCGACGGCACCAACTGCCTTCTTTCGTGGAGTTTTAGC
AGGCGTGGGTAGCATGCCGTCAGTCATGGTGGGCCGGTATTTCTGGAGAG
GGCGCTGTTGAGTATTCGAGAGTTCTGCGGTGGTGAAAGGGTCTGAGCTG
ACTGACACATCGTGGTCTTCCAGTGAATGTGTTACAGCAAACGATCTGGT
CTGGCCCGAATGCTTTTTGCCGGGAGATCCGAAAACCGACCCTGGAGGCG
ACAATGCCTCAAACT
>AfB28-mq1_8f08.q1c LEN=649 CLIPPED=26:217
TCCGGGGCGGAGATTACCTCTTTACGCCGGCATGTGTCTTTTAGTGACAG
AATCAATCCGTGTTCGCTGAAGGATTATGGCAGGCCCCGCCCGGAGTTGA
TTGCGTTTGCAACCTGCGACGTATTGGGTCGATTTTCTACCGGATGTCAG
ACTTAAGGCAGTCACCCCGTGAAGGTATACCCACGGGCATAT
>AfB28-mq1_8f10.q1c LEN=643 CLIPPED=44:91
TGGGAACCCTTGGACTGGATACTGGCTTGCCCCTTAAAACTTAATGGA
>AfB28-mq1_8g06.q1c LEN=637 CLIPPED=52:355
GTATGGGTTCTCCTGGCTGTGGGTGAGAAGATGGCTCTTGAGGGTATGAT
GTCTGGTGAACTCAGTGGCACAGTAAGGACAACGATGTTTTTTGGCCGAC
GGTGATCGCTGGCCACTTTTTTGGAACCCAAAATTGGGTAGACTGAGACC
GCGGCGCGCATCGCCGAGATGGCCCGTAGGCATTGGGTACCAGAAAGCCT
TATTACTACTCTTCTGCATATCTGCGTCGTCTCGATGGCGCGGGCGATCA
CCGTCCTGGGAGGGAGAGTCCTCTATGGGGCCCGGACTAGCCACAGTTGG
AGCG
>AfB28-mq1_8g08.q1c LEN=635 CLIPPED=48:385
TGACGGTCTTGACTGAGCATTCGCTATTGTCCAAGACGGCCGACAAAATA
CAAGAGAGGAACGAGCAGATTTCTCGGCCAGTTTCTTCGGATAGTAAATC
TGACCAATATGAGAGAGCAAACTCCAGGGTATTTCCTGCGTCGATGACGT
TCAGAATAGCCCCGAACTCGCTAGGATCCCTGCCCGACAATTCACATATC
TCAATGTCAGAATGGGGATTCTGCTGTGTCAGGGCGCGGTGTTGAACATT
AAGCGCTGTGTTAAACAAGCCTAGGTTGCCGACAGCTAGTTCGTGCTGGA
TCTGAGTCAAAGAGGTGTGCTGGTGAGCAGACATGGCA
>AfB28-mq1_8g09.q1c LEN=640 CLIPPED=44:357
GGATGAGTTCGNAAGACATTCAAGTCTTGCTGCGAATTCACCTCCGGATA
CGGCGTTGCTTACAAGCCCAATGTTTTTAACTGGAGTCCAAGCCATCCCG
CTCAGTCGCCTCTGTTCGACATCCCTGGCATTAAGCTGACTCCTGGCCGC
GCCTTCACTCCCACCACTGTGACCCGTTTAGCGGATGCCAACTTTGTGCA
CCTCGAGCAGGAAATCCCTGCAAATGGGGCATTCCGCATCTTGATCTTTG
CCGGTGAACAGGCAAACACCAAGAAAGCGATCACCGACTTTGGAGCCAAC
CTTGAAAAGGAGCG
>AfB28-mq1_8g12.q1c LEN=635 CLIPPED=44:335
AGATCCCGAACACGAGGTATCCGCAGCTCTTGACCCCATACCCAGGAACG
CAAGACGCATATAACCTCATCTCAACCCCTGTCTGTCCCATGCTGACCCG
CACCCAGAAACATGGGGCGCTTCTCCTTACTCCTGCTGGCCTCGGCCATC
TTCCTTACCGCAACAGCATACTGGCTCAAGCGCGATACTCTCAAGCCCTT
TCAAGAAGGCCGCTTCGCGCCATCAAATAATGCCTGCACCTCGCTAGCAT
ACGACAACAATCTGCTGCCGCGGTACTACGACTGCTTACCAG
>AfB28-mq1_8h06.q1c LEN=613 CLIPPED=87:344
ACTTTCTGACCGTACTACCTGAAATGGACGTTCTACGGGTGGACCTGGTC
CTGGCAACCAGCTTTTTGATCCCAAACCACTGATTCGAGCATTCGAACAT
GCTCAACAACGACTTGGTGAACTTTCTGGAGATTTGGAAATTAAAGAGAA
CGAGCTATTGGGTGGAGCTCGGAGAGCTGAGGCACAACATGCGCAAAATC
TCGGCACGCTGGGTAGAAAGTTGAAGCAGACCATCGATTCCTTTCAACAA
TTGGATAC
>AfB28-mq1_8h07.q1c LEN=639 CLIPPED=28:374
ATTTTCCGGAGGATTGAGCGAATTTTCTCTGCCTTGATTGCGTTCCCGGG
GAACAGAACGTCGACTTTCTTCGTCTCCGACGACTTATCCAGTCTCCTCT
GGGCCTTGAGAGAAGGAATGCTTTTCAGGCCCCATTCTTCGAACGGGATG
CGCTGCTGGACCTTATTGCCCCAAGTCACAAGGGGTTTCTTCCACCCTTT
ATCAGCTTCCTCCCATTTAGCCCATGGTTCCGCAGCCTTGTTCGTGACGC
GATCAAGTACCGAGAGCTCCCTAACGATATCCCTGCTGAGGGGCCGAGAG
TAGATCAACGCTCGTTGCGTCGAAATTGGCACCACAAAGAGTCGCAT
>AfB28-mq1_8h10.q1c LEN=628 CLIPPED=29:390
TGGAACTGCATACGCCACTTCTGAGCAGAATGTCAGGTTGAAAAGGACCG
CACAGTTGTCATCTGTTCCAGGTCAGCACCTTCGATCGTTTCAAAGAAGA
GCATAGGCTGGTCACTTGCTCACCTGACTTGGTTGCAAAGTACATGGGTT
TCCAGACCGTTCCTTCTTCGGCAACAATCCCGTTCCCTGAGTTGGTGGAG
TTTCCATCCATTGCGAGAATTCCAGAGTAATTGGAAGTCCGGTTGAGACC
GGTGATGTAGAACTGCTCCTTCGGTTTCTTGCCCAGACCACGGGTCGTCA
TCCCACCTTCGACCCCGTGGTCACCTTCTCTAATCTGGGCCAATTGCTCA
AGAGCACAGTAC
>AfB28-mq1_8h12.q1c LEN=639 CLIPPED=26:268
AGAGAAGGGCAATTGGCTGTTCAGTCTTGATGATTCTCCAAAAGGGAGGA
CGTGTTTATATAACCCTCTTAGCTAGCTACACGTTATAATAGGCCATACT
TTCATACAATGCAACCAGTATGGCGTGTCATCGATACGCCCAGGCGGAGC
AAGAGAGGTTGGGCGAAGAGGAACGGCTTGCGAACATCAACATAGTTGAG
TTCAGTCATGAAGGCGCGCCGAGATTTCGGTGTGGCAATCATG
>AfB28-mq1_9a09.q1c LEN=530 CLIPPED=27:497
GTTGCGGGTCGCCGAATGGTAACTTGGCGTACCAATCACCCCACGCAGTC
ACTTTCTTATTCAGCTCCAAGGACTCCGCAATGCGATAGACAAGTTCATG
TGGAGGCTCATCGATAGATGAGAAGTGCTTGAAATCAATTCCAAGGACCA
ACTTGCCAACCGGCTGCGATCCCAGTTTGAGCATGTACTGATAGACATTC
CATGCTTCCCCTTTCTTATCTAAGGCATTAAAGACGGTGAACGCATTTTC
AACCGTTTCCTGCATTATGGGCGCATAATGACCCACGGGCTTGGGGCCAA
GTGCTGGTGGCAGGAACTTATGTGCTGACCTTCACTCTGGCGTATTAGTA
TCGCCCAAAAATACACCGGCTTGCTGATTCTTGATCGGATGCAAGGGGTG
CGCGGCATTGATCTTCTTCGTGAAGAAGTCTGTCTCGGCGAAAATGATTG
ATGAGAGCTGTGGATCATTGG
>AfB28-mq1_9a10.q1c LEN=588 CLIPPED=43:537
AGTGGTTAACAATAGCGAGGCTTTACCATCCGATACAACCATAGCGACGT
CTCCCAGCGGCAGGGTATCAGATGAAGTAGCTGTTCAATGGCTTCAAGAC
TTTATCAAGGCAACGAACGAACGTACAAAGATGGGAGAGAATCGGATACT
TATCTTCGATCGCCATAGTTCCCATCTTACCGGTGAATTCCTGCAAATGT
GTGAGGAGAATGGCATTATACCCTTTGGATTCCTGCCTCGTACAACACAT
TTTTGCCAGCCGTTAGCAGGCAAGCTGTTGTCAAGCTATAGGCAACACTT
CTGGCGTGCACATAATGAGCTGTCTTACTGGGCTGGTGAGCCAGTCGGGA
AGTCGGGACTCTTACCCCTTATTGGATCAGTGCGAGAAAAAGCATTTGAT
CATCGGATCATCCGCGAAGCCTTTGAAGATCGTGGAATCTGGCCGGTCAG
TAGTAAGATTGCTGATGATTTTGCTAGCCAGGCACGGGGGCAAAT
>AfB28-mq1_9a12.q1c LEN=609 CLIPPED=49:373
CAGACAATGGTATAATTGAATTGCACTAAAGGAGTGGCCAGCCTTCTAGC
ATATGCAGTAGGTCATGACCTGGAAGACTACCATTTGGAGATGGGAACAA
AGACACTGGCAAAACGCAGTCATCCATGGCATAGGCTCCGTCATCATTTG
TCGATCTTGCCAACGTGCCTGGGGAGAGATGAAGTGCGTGATTTCTCGAA
GCCATCGCGGTTAGGTCAGGCAGCTTAGTTGTCGCTGACAGCATCTGATT
TGGAACGATAAAATCGAATTCATCAGGTGAGCTGAAAATCCCCCGCTCCA
TAGGGTGTGAAGAGAGAGAGAGGCT
>AfB28-mq1_9b09.q1c LEN=579 CLIPPED=46:360
CTTGGTCTTGGCCCGTACCTGCTCCAATAGAAAAGGGGTAGTATTTGCCG
TTGCTGACATGCTCGCAGAGCTGACATTTTGATTGGCGGACTCGGTTTGC
TCGCAACCTACACTGGATACAACATTGGGTTATTTAGAGAAAGATATCCT
AGAATTTATAACCTTGGGGATGCCCGAGAGATCCTGATGGGCCCTATTGG
CCGGGAAATCTTTGGGCTGGGGCAATTCTTATTTTTTATCTTCGACATGG
GAAGCCATATTCTGACCTTTTGGGTCATGATGAACACTGTTACTGAGCAT
GGCACCTGCTCAATC
>AfB28-mq1_9b11.q1c LEN=594 CLIPPED=59:529
ACCATTTATTCGTCATCAAAATGGCGACCAAGCTGGAGTACCGAGTACTT
CGTAAACATTGATTATGTGGAGATGCGGAAATCCCCCATTCCCATTCATT
TGGCGGGATTTTGGCAAATCTTTCCACAACAATTAATTGATCAAGCACAG
GAGACTTCTTGGAGTAACCCACACACCGGGTGGGCGGGTTACCGGACTCT
GGCCGAGATTTTGACGGGCTCTTTCCGTGCATGTGATGGGCGAAAATAGA
AACTGCAATCACATTAGGTCGTAAGGCGTAAGTCGTATTGCGCTAGCCAT
GCACACCCAACAACTTCTTCGCGTTCGACTTGAACACCCGCTTGGGTAGG
GCAGTCTCACTGGCACATAACTGCAGGCACAACTTGGTAAACGGGCGAAC
GTCAACCCCATGAAACCGCGTATGCCGGCAGTCTGTCGCGTAGATTACCC
GCCTTGGAGCCCTGCGTAAAA
>AfB28-mq1_9c04.q1c LEN=580 CLIPPED=12:377
TGGCTGGGCCGAACGGCTGTCATTGCGATTGCGGCCGTGTTCAGTTTAGT
TGCTCCCATTGCATGCGGAGTGACTCAGAACTGGCACCAACTCTTGGGCT
GTCGTATACTGTTGGGAATCGGTATGGGCTTGAAGGAGGTTACGGTTCCT
GTGTTTTCCGCCGAGACCGTACCCACGAGCATCCGTGGAGGCTTGGTCAT
GTCCTGGCAAGTCTGTAGGTGCTCCCTTTTTCCCTGGTTGATCCTTGAAT
TCGGGTCCTGATCTGGTCTAACAACTGACAACGGTTATCCAGGGACTGCA
TTTGGCATCTTACTCGGAACGTGTGCTAACCTTGCTGTGGTTAACACCGG
CTAGATTGCCTGGAGG
>AfB28-mq1_9c06.q1c LEN=597 CLIPPED=32:437
CCTGATGGGTCCATAGCCGGCCTCAGGATGGTACGTGAACAGGAAGCTCA
AAGGCACAACACCACCCTCTGCTGTTCTGCCTTCGAAGAGTGTGAGACTG
ATTTGACCTTGATCATTGACCTTCACCTCCACAGTCTTGACGAGTTTGCC
AGATTGATAAGGCTCTCTAACACAGATGGTGGTTTTGGATGGTTCCTCTG
GATACGAGATCTCCACGTACATCCCCGGGGTGGGTGCGACGATCCGCTTC
ATCGGGTTTGTCTGGAAACGGTGACCTTGAACAAAGACATCTGCCAAGAA
GAGAGCGTGCCTTCATGAGTATGATTTGCCAGCGAGGAGGCGTGACCACA
GGTCAAGATCAGGAAGGTCGCCTGAGGGAGAGGATGATAGACGATAGCTG
ATCTTG
>AfB28-mq1_9d10.q1c LEN=581 CLIPPED=50:427
AGGTGTACCGATTGAGGTTCAAAAGCTTTGGTAGGAACTGGCTCGGTCTC
CTCAATATGACGGCTGAGATTCTTTGGGGCGAAACGGCGGACGGACATTT
CTGGACTGCCCCTGTCGCGCGGCGTGTCTGTTTGTTGGTGCGGATGGGGG
AATATATGAAACCGGGTTGGTGGAGGACCTGAGTGCCAAAGTAAATGAGT
ATGATGTTGAGATTGAGCTTCTGACACAATCGGCTTCCGCTCGGTGCGAG
AAGCGGAGATTTGAGTTGGATCCTGCCATGGATAGGGTGTTGCGTGGGCA
GTTGCAATCGGGACCACCCCTTCCGTTTTCGATGGACCCCAAGAGCTGCT
GGGTGAAAGATCCAGTTGGAGAAAAACA
>AfB28-mq1_9e10.q1c LEN=623 CLIPPED=73:614
GCTGGTGCCGGTCGACATCGCCTTTCATGCCATCAAGCAGTGCGATGTGT
CCTTCCAGCTCATCGCCAATCTGAATGCTGAGCTGGTGCTGTCGCCCGAT
TGACTCCCCCAGCCGATCCAACTGTTCATCCTGCTCACGGAGGGTCTCAG
CGTGATGGGCATAAATCTGGTGATTGGACATGTTGGAGTGGTCCGGACTT
GGAGGAGAAGGAGAGTCGCGGTATGGCTGGAAGAGGTTGCGACGATTTTC
ATCAGCGTCTTCCGCTGCGGAATCCATGAATCGGACAGACTTGGAAGGCG
GATGCTGTGGAATAGGCTGTTTCAGGTCAGGAGACGACTTCTTGACATTA
CTGAAATCCGAGTCCAAGACCGAATCGTCTTGTTCGTGAAATTGGGATGA
AAGGGCTCGATATTGTGACTGTAGATAATGGAGTTGATCTTTAAGATCAA
TGGCGGCAACATCGTTCGCTTTCCCCAAACGCGATACTTGCGATTCTACC
GATTCAATGCCTTCCCGTAGAGATTCTAAAGAGCGGGAGATT
>AfB28-mq1_9f05.q1c LEN=588 CLIPPED=55:484
ATAATTACCACAGGCAACACTTCTGGCTTGTGCTTTCCAACCCAGAGGAA
CCTGAAAGTTGACCACCAATGAGGGAGCAGCTTGATACATTAGGTAAATA
CAGTACATAATACTAGGTACCTTTTGTACTCAAGTTTCCAGTTACATAAA
TGTCCCTACGGGAGTACGTTACCTTTTTTAGTACTGACTTTTCCTTATGC
ACATATGACTACTTAATAACCCCAAGCGAAACGATCCCCTTAATTATTTT
CAACCCCTTCAAGCCTAATTAGATGACACAAGGTTCGATTGGGTCAAAGC
CTTCCCACAGTTTTCCTTCATTTGGCTTTTGAATATCTTCATTCATTATT
TTTTCTACTGGATTATTTCTTGGTATCCCTCTTATAATAGACTTAAAGAT
GCTTGATCTTGGCGACTTTGTCTTCGATCG
>AfB28-mq1_9f06.q1c LEN=572 CLIPPED=47:416
GCCCTGCGTAAGTTCGAGAGGTTTTGAGTCGGGTTGGCTGGCGACCTTAG
TCTGGGATGATATACAACAATTGGGAAGCCAACCATGCCTCGAAAACTGC
TTTCATAGCACTCCATGCAATGAAGATAAGTAATAGCCCGAGCGGCAAAG
GCTGACATGATCTCAAGAACTTCCCAAGCATTTCATTATGATCCCTTGAG
CGGAAACCGAAGGGCGCGCGAGGAGGCATTAGGAAGAATCCTTATTTTGA
CTAGACTTGCATGATGACCTGCGAAATCCATAGATTATTTTTTGAGAACC
CTTGATCAGAGAGGAAAGATAGAGACTGGATGGTGGAATTCCATATAATT
GTGGGCACCTTGGACACCAT
>AfB28-mq1_9f11.q1c LEN=600 CLIPPED=28:310
GGGGAAAAAAGCCCGAAGGGGGGTTTTTTTTTTTTTTCTTTTTCTTTTTC
TTTTTCTTTTTCTTTTTCTTTTTCTTTTTCTTTTTCTTTTTCTTTTTCTT
TTTCTTTTTCTTTTTCTTTCTTTTTCTTTGGCCGACCTTATGCCTATTCC
TTTTAAAAGCAAGCCCTGGGTAGGCCCCCGGAAGAACTTTTTGCGAATCC
CTGGCCCGTTGATTTGGGAAGCCAACGGTCTGGGGCATTTTTACCTGACT
GGCCCCAAGAGTAAGGGTGGCGGCTAAAAACCT
>AfB28-mq1_9g09.q1c LEN=596 CLIPPED=55:530
CGAGTCACCTCCCAACCCTGTGAAGGAGGCCATGGTGCTGACCGTCGACA
CGGGCATGTTCAGCACCTCCGCCCAAATGTCTCGCAACCGGCGTTCCATG
GCCGTTTCAGGCTCGCAGTGGGGAGTGTGATTCTGCATGCTCCGAATCTC
CTGGACCGTTAACTCGTCCAGATTCTCCAGCCATTGAACAACCCGGCGGC
GGTGTATCTTCCCGGACGGCAGCCGCGGCACACTGTCAACAACCAGCCAC
ACCGTGGGAACCATGTAGTCAGGAAGGGCCGATTGGGCTACCTCCTTCAA
GTCACGTATCAACGGCAACATGAGGTCATGCTGCGTCTGGATGCCAATAT
GACCAGCATCATGCGGGTCGGGTCTAGAGCTGGGCGTTGGCTTGGCCCAG
ATCACCGCAACTAGAGATTGGTGCCAGAAAGTATTCTCCCGCGTCGCGAT
GACCACCGCCGACGCAATCTGAGCGC
>AfB28-mq1_9g10.q1c LEN=625 CLIPPED=51:97
TAAAAAGGAAGGCCTGTATTATTTTATTTTTAATGTGGGGGGGTTAA
>AfB28-mq1_9h05.q1c LEN=599 CLIPPED=44:216
CCCGGGGGGAGCCGCCCCGCGGGAGCCGCCCTTTGTGGGCGTGTCCGCGG
GGTCTGGACCCCCCACCCGTGGGCCGTATGCCTGAGTCCGCCAGCGCCCG
CGAGGGCGATCTGACGGGATCACCTGCGTGCGGACCGGTTCTGAGGGGCT
ACAGTGGGGGCAATTGGATGGTC
>AfB28-mq1_8a05.p1c LEN=554 CLIPPED=17:281
GAATCACTTACCCCCTTTCTTCCTTGGTGGAAGAAGGGACGCCTGGGCTA
TCGTTCACCTTCTACTGGACGTTGACAAGGGAATCGGGGGAATCGATGGC
GAAGCAGATCAGGATGACGTGGGAGTCGGGGTATGAAAGGGGACGAAGAC
GGTCATAATCTTCCTGACCAGCAGTATCCCAAAGAGCAAGTTCAACATGC
TTGCCATGGACCTAGACATCGGCGACGTAGAGCTTAAAAACAGTGGGGAC
ATAGACCTGTAAAAT
>AfB28-mq1_8a06.p1c LEN=582 CLIPPED=51:429
GCGAGGAGTTCATCGCTCTTTACTTTTGAGTCTGTAGCTTATTGCAAAGC
GGTGGCTGGATCTATGGTCACAGAAGCCCTGTCGAAGGGGCCGGACTCGT
TTTTCCTTTCTTTTTATGTTTGTCTTTTCGTCGACATGCACATTGCGTTC
GTATGATGATATACCAATCATAGAGTCAAGCCCTGATACTCCTGCTACGG
CATGGGTTGTGACGATAAACGATTGTTTTCATATCTGACGAACAATGTTC
CCTCTTATATGCTTTTTATAGAACAAAACAATCGAATTAATCAATGTCGT
CTTAGTCTACGTTTTCCATAATGCGTAATATATAATACGGTAAACAGTCA
TTCTAATCATTGCGCCTTTTGGGCCTTTG
>AfB28-mq1_8a07.p1c LEN=557 CLIPPED=50:541
TCCATCAAACACAGGCGCGCCACCGACCGGCGGCGAGGCTGATGTCGCTG
AGGAGTTGGCATGGGGCCCCGCGCATCCTTGCTACCCTCATCTGAATCCA
CATGTTCCCATCGGGTCGCAAGAGTATCTCACGACTCGAATTATTCGAAT
ACGACGCGACTGGATGGTGAAGGGAGATCTGGCGCCGACGTTCTCGAACC
TCTATCCTGAGATTTTGGACCCGTTACTACCAGAACAGGAGTTTCGGCGG
GTGATTGCGACGGTGAATGAGGAACTCATCAAGGCCTTTGATCCGTTCAG
TTTCCGCAATCTGCTTGATGGCGCGCTGGGTCTGGTCACAGGTTGGCTGT
GGGAAGATATCGGTGCCGCTGGTATCAAGAGCCATCTGCAACAAGTGGAG
GACTGGCTTGACAAGTGGAATCGCGAGGTCGGCGCGAAGGACTGGGTACA
TATATGGAGTCTGCGACGGACGGCATACCTGTCTTTGGACAT
>AfB28-mq1_8a10.p1c LEN=522 CLIPPED=7:411
TCCAGAGTCCAGGCGCCTCGGCCTGCCTTTGCTGCTTTCTCATCCGCAAT
CGACACGCGTACAGCCCATTCGACCTCAGCCGGCTCCGACCAAAAATACG
CTGCGCCGTCTCTACCTGCGACGGATGAATACACTGCTTCCCATTGAATC
CCAGCTGCTTTCCTCCGCGGCATTCTTCCTCCAGAGCCGCCGGTGGCGAC
CCATCGCTCTTGGTAGACTTGTAGGCTGTACAGACCAGATCAATTGTAGA
CGGCAGATTCGCAGCGCGAGCTGCAGTCACGATGGCGGACCGTGCAAACA
AGAATTCTGTTAGAGATGGAGTGCGGGTAAGACTGAGGTCGAGAGCGAAA
TCCTACGTCGCGAAAATCAGACCTTGGAGAAGTGGGGTCGCTGCACAGAT
CTGGG
>AfB28-mq1_8b07.p1c LEN=556 CLIPPED=13:364
GGGTGAGCGATCCACCGCGCCACCGGCGACACCCAGGCCTAGCTCAAGGT
TAGTACATGATACACCCCTTGTTTATCTTAATACCATCCTGATGGGGATC
TGGAGGCGGTGGCTGATATGTCATGCTGAGTGTCGAGTTTTCGTAACTTG
CAATTATATAGCTAACATGCAACAGCGACATCCTCATCTCCCCCAAAAAT
GAAGTCTTGATACTGCATCGCGTCAAGACATCAACTTCATTTGCCTCAGC
GCATGTATTTCCGGGAGGAAATCTGTCTGCTGAGGACGGGGAATGTCCCG
CTGCGGAAGATCCAAAGAGGCATGAAGATGCTCAGTGGTACCGTAATGCT
GC
>AfB28-mq1_8b08.p1c LEN=555 CLIPPED=31:550
AGGCAGGCTCTCAACAGCCCTTGTACCTTTTAATTCGTGCACACAGTGAA
CCGCCAGGGCCATGCACCCTTTAGGTGTCTTAGTCCCTGTGCTTCCCCAG
CTCCGACGCATAGACGGGTGGCTGCGCAACAACCGCGTCTTCGTCAATAT
GGTTATTGGTCCTCACCGAAGAACAACGGACGCGGGAATTCCAAGGAAGA
GAGAAAGATGAATCGCATTGACCATCGACCTGCAACAGCATAGTGCGTGG
TGTGAAGCGTGTCAAGCCATTGCTATGGCTCTTTAGACTCTTCTCCTGCA
GTCCATGGGAAATCTCACCTTAGCAAGGGCTCTGTGGTTTCAGGTGACGA
CAGACATCATCCAGCACCACCATCATCTGTGACTTCCTTACGTTTGGTAT
GAATAGGCAATTTTAGTACCCCTGCGCGGGGTAGCATGCAATCTTTCGCA
ACTGAGACACGTCGCATCTACAGATAGATTCTACACATAGGACGGGGTAT
TCTGACTTCTATCAGAGACT
>AfB28-mq1_8b11.p1c LEN=551 CLIPPED=11:285
TCCGGGTGGATTGCTCTAACCCTCGTCGACATGTCGACTTGCTGCATGCA
CGCAGTGGCATCTGCGGCGTCTGTCTGCCCTCCAGGCTAGACAAGACTGA
CACTGCAAGAGAGGCATGCATTCTTTCCCTTGTCGTCTGGATTGTTTTCT
TTTTTTTTTTCCCATTTTTTTCTTTTTATTGCTGGCGTCTTTCTCTCTGG
TCCTTCCTTTACCTTGATCTTGGAGTCTACTCTAATTGCCTTATATATAC
CCAAATCGATCCCCATGCTGACCCT
>AfB28-mq1_8b12.p1c LEN=574 CLIPPED=54:574
TAGCGACTCCACATATCAAGNAGCCCAGTTCAAACACTGTGAAGAAGCCT
AGGAATACCCACTACACGGAATCAGCCGACCATTGTGGGCTGAGTAAAGG
GATAAGCTACCTTGGAGGTGAAGTAGGTGTAGAACTTCCCTGTGAGAGGC
TGAAGGGCGGAGCTGTGAAGCAGGTTAGGCCAGGTATGTAGTTTCATCCC
CCAGTATAAGATTTTCTGACCTACCTTGCCAACGTGTAAGCACTACCGTA
CCAGGCGATGTCCTGGAGGGAGTGGAATTGGTTCGTAATTTGTGGTATGG
CCTATTCAATTCAGATTAGGGACACCTTCCACACTTTCCAAGCAGGATGA
CAGACAGTAGACAATATGGACATGTCCAGCAACATCAGGAATATGACAAG
GGTAATCCCTGAGGTTACCATGAATAGGGGAATGCCTTTAATCCACTTGT
CCGAGTGTTCCCCCCCATCATTGGGAATAGCATTGGCCAGTTCTTCTGTA
TTATCTCCTGGAATAGCTTCG
>AfB28-mq1_8c05.p1c LEN=591 CLIPPED=37:573
GGTAGTTACATCATAGTATCATGCTTCTCCGTCCCCTCTACCGGTGCAAG
CCACTCTCTCCGCCTCGTACAGAAGACCTCCATCGCGGGCGCCCACTCGC
TCCTCGCAGGCCCCAGATCCATAGTCCCCGAGGTGACAGTCACCGCAGCA
GGGTCTATGGACTCGCTGCTGATAAACAACGGCGAGCCGCAGTTCGAGCA
GAACGACCTCGACTGCGGCTTCCCCGACCCCGTGCCCCTGTCGTGGTACA
CTCTCAGGACCTCTTCTCCTGCGAGAACCTGTAGTTGCTATCGGCGGGTT
TAGCTTGGCTTGCAGCCATTCCGGGGCGGGAGGAAACCATCACGTACGGT
TTTCAGATAGAAGCTATTTGCCATGAAGGCTGACCCGGTGCTTTTGCGAC
AGCTGTCACAGTGGCAGATGATGGTGGTTAGGGGCGCGCCGGTCACTTTG
TAGCGGACTTTCTGGCAGAGGCAGCTGCCGGTCACGACGTCCGGGGTGGA
CATGTCGATGCTGGCCCAGTGGGTTATGAAATTCTGA
>AfB28-mq1_8c06.p1c LEN=577 CLIPPED=42:561
CTGCTGTTCAANAAGCAACTCAAGCTCATGGATGCGCTTCTCCAGACGCT
GTACTTTACCTTTAGCCAGCGTCAGTTCTCTGTCTCGCCCACCGGAGGCC
ACATGCAGCTTATCCTGAAGCTGATCAATTTCGGCCGACAATCGGTTCTC
TTCCTGCGTGGCACGCTCAATTTCGGAGCTCAGTTGCTTTTCAAGAGATT
CTTTCGCTTCCAGAAGGGAAGCCTTATCGTCCTTTAGTCTCTTTACCTCA
CCTTCAAGGCGTAGGGTGGATTTGCGTAGATCAATTTTCTCTCGGTCAAA
TCGTGCCGTATCGCCAACCTGCTCTTTGACGTTATCGAGTTGACTCTGGA
GTTCATCGCGTTCGGCCTCTAGCTCAGCTACTGAAGTGCGCAGGTCATGT
AGTTCGACGTGAGCATTTGCCAGCTGATCACGAAGCTTCTGCTTCTCTGC
CACCAATTTTTGCAAGTGGCCGTCTTCAGAAGACCCTNTCTGCAGCCGAG
CTTTCGTGTATTCTTGCTCT
>AfB28-mq1_8c07.p1c LEN=580 CLIPPED=45:578
GTCTCTCTCATATATAATATTCTAACGGCCATTGCATTTAATTTGGGATC
TCCCTCGTCTCAAACGTCTAGAAGTCATTTGTTTAACCACTGGTGAATGG
CTTTTGTCATTCTGGACAGTCCCCCGAAGGGATAACGATCAACAAGCCCT
TCAGACTATTTCCCCGAGACGCTCGTACTACATTACCACTACTTCTAATA
CCCCTTTCCAGCAACGGATATAATAAGTCGACGGCGGTTACGAGTGTCCC
CTCGATTTAAATATCATGCCATCTCCCTCACTCGCTTCAAATGCTCTCAT
TCCCCTAGGGTCTTCCTCTCTCTACTTCGCAACCCTGTTCCTTTGTCTCG
AATTTTTCTTTCTGGCTCCGTTCATGCTGTCCCCAACTCTCTCTGGCACG
TATTTCATCTTTTCCCTTTTCTTTCCTGTCGTGCTCTGTCTTGTCCCTTC
AATTCCGTCCTGATACCTATCAACTCGTGGGCCTATATACGTTTCACCGT
CGTCCCTTGAAGCAAGGGCACATCCTAGTCTGCT
>AfB28-mq1_8c08.p1c LEN=562 CLIPPED=17:562
TGTATACGTACCGGGATCAAAACGTCTTTGAGCTGTCCAGGGTGAGGAGA
TCACCCAGCTCTTGATAGTACCTCACCATTCCGTCTCTGAAGGACTTGAG
ACACTTGGTACCTTCATCGAAAGTCATGGGGTTCTGCATCGCACGCTTTT
CAAGGGTGTCTTGGGTTGCGTACAGATGAAAAGCTGACACAATAGTGAAG
GTCTAGACGATCTCGAGTCAATGTCTGCTAATGGTAAAACGAAAGCAAGG
CGACTGGGATATTACAGAGCTGATGGTCATGGTAAACTCACTTCGTGCAG
CTGAGTGAAGTCCTCGGAGCAGTGTGGCCACCCGTCAATGATGAAGGTAG
TCGCTCCAAACTCCATATGCCTTTGGATTTCCATTTTCACCAGACGAAAC
AGCAATTCGGGCGGCACAGATCCCTCTGTCTCAATGGCCTGGACAACCCT
CAGCCAAGCGAGGTATGGACCTGTCTTCCCCAGACGCTTGATCGTCTGAT
CGGGACAGATGTGAATGCATCCAAGCTCTGCGGACACGTTTGCTGC
>AfB28-mq1_8c09.p1c LEN=567 CLIPPED=59:416
GTCCATAGCCTCTGCCAGCGGTAGAGATCTGTAGGAACGTTTACTGCTGC
TGCTGCTGCTGCTGCTACTGCTACTGCTACTGCTGGCTATGGTGGTGGTG
CAGGCACGTACACATGTATTTAGAGGACATTTTTGATGGCTCAGCTCCAA
GGTGCAAAAGACTCCAGTCATAATGGTATCTGTTATAACCTAGCGGACAG
TGGACACGTATCTCACCCACCGTACGCGGTTCTCAACCATCCCCAAGCTA
GCAGGATAGCAATCAATCGACAGAGAAGCTGCCTCTAGGCCAGGGCGCGA
CGACTTGCGCTTGCCATCGGCGATGACCATTGAATACCAGACGAGTCTTA
CGAAAGTG
>AfB28-mq1_8c11.p1c LEN=562 CLIPPED=32:410
CCTTCAAATCGTTTAGATCTACAAAGGCAGGGCCAGCGGCCCCAGTTTGT
ACCTTGGGAACTCCAATCGGGAGATCCGTGATCAAGTTCAAACCCTTGGG
TTTACCCCCCTGCGCCGCTCTCCGCGCAGAATCAAATACACCGATCTCGC
GTTCAACCAAACGATCGCGTCCTGTGCCTGTGGATTCTGCTTCAAGGAAC
GGGTTCTTGTCCGACACGTTGGTCAGGTACTCGAAGGGACGACTCCGATC
CATCTCTCTGTCTTCATCTGAGGACGCAGCCGGGCTGGAGATCTTCTTAG
TGATTGGGGATGATAGTGGAAAATGTGGGACTTGGGGAATCTGCAGCTGC
ATTTCTGGCCTTAATCGTTGAGGAGCCAT
>AfB28-mq1_8c12.p1c LEN=579 CLIPPED=58:578
ACACCGCTCTTGGTGGCTGCGTACAGCGGCGCAGTGGGGAATGGGTAGAT
CCCTGCGTTCGACGCGGTGCAGATGATACTCCCTTTGGAGAGGCCTGAGC
CTAAACCTCTTGGTGCGTTTTTCGCCATGTAGTGCGCTGCTAGCTTGACC
GCTGACATGGCATTAGCACTTCCCGGAAAGAGCACGTGGGAAAGAGGAAG
CAGGGGGAAGTACTATATATCACACCGATAAGGTTAACATCCAACGTCCT
CAGTTCCGGCTTCGAAGGCTTGACGTCGTGGATATTGGCCAGCAGATCTC
CCTTCTGCGTGATACCGGCATTCGCAAAGACGATATCAATGTGCCCTTGC
TCCGCGATTACCTTCTCGAAGGCGGCTGCTTGGCTTTCCCACGAAGAGAC
GTCGCATTGCGCGAAGGACAGGCTGGCGGAAGGGTATTCTGTGCCTAGCT
GGTTGAGGATCGGAGTGCCGTCAGTTACGTCAAGGATGGTGATATGGGTG
TTTGGCTGGGGGGCAAAGTGC
>AfB28-mq1_8d03.p1c LEN=544 CLIPPED=30:371
TCTTCCCGCGCAGAGGAACACGATGCTGTTTGTTCAACAGCCCAGCCACC
GACAGTCAATACTTCACAGGAAATCAACATGGCTGGGCCTGCCACATCCC
TTAAAACTACCCGGCTATGCGCGTGGTCCCTCGAAGAATTTCCATCCCTC
TCCCTCCTTTCTTTCTTGTATCTTCTTCTCCTTCACCCCTTACGGAGGAT
TACCGTTTCTGAAGGTCTCGTTGACCTTCGGCTGCAGATCTACAATTCCA
TCTTAGATCTATCTATATATATATATACCACTCCTCCAGGGAGTTAACGA
ACGAAATGGTCAAAAAAAACATTACCATCGCGATTATCATCA
>AfB28-mq1_8d04.p1c LEN=513 CLIPPED=50:327
ATGAGTACATGGCAATTCCTGCTATTATAGGATAGTTAATACACCAGGGC
CTTCTGACTTGGACGACCGCACCGCATAACAGTGGCGCTGCTGTATCGGG
GTCCAGCTCGGGCGGGATGATGGTGACATGTTCGGCCGGACTGACAATGA
ATTCTAATGAAGGTGTCAACCATACTCATCGATTTTGCAGCGAGCGAAAC
AGGTCAACTCACGCTGAAAGGTCCCTGGAACATTCTGACTCAGATTAGAT
CTGTTGAAGCAGATGCAACAAATTATTC
>AfB28-mq1_8d05.p1c LEN=569 CLIPPED=32:315
GAGCCTCTTCGTCCGGATCACGGTCGTCCCTTGAGAGCCGTTGTACCTGG
CCAAATCGGCGGCCGAAGCGTGAAGTGGATCAAGAAACTGATCTTGACTG
ATGCACCCAGTGACAACTGGTACCACATCTATGACAACCGAGTATTACCG
TAAGTGAACCGGGGTACGTCAGATAACCACTTGCTGAGCGTTGCACCAGA
ACGACCGTTTCTCCCGAAATGGCAGCTTCAGATCCGATGTGGTGGCGTGA
CAAGCGCTATGCAATTTATGATCTCAATGTGAAT
>AfB28-mq1_8d06.p1c LEN=576 CLIPPED=28:574
CGCCGGGCATCGACGCTTCCTAAACTGACAGCAGTGTCGTTGGTACCAGC
AATGGGGGCAGCATCTTCGAGTAGTTCCCATGGACGTACAGGGTAAGCTC
CAATGACCCGGCCACGGTATTGAAGACAAAGATGGCTGGCAGCGCAGTTC
AAGCCATCTGGCAGTCCAGGCGGCACACCTGAAACAAATGCAGGTTGTTG
GGGGTGAGAGAATCCGCCTGTGGAATTACCCGAAGGAGTAGGGGCGGGAG
TGGAGCCAGAAGCAGCGGGTGATGGAATGGATACAGGAAGTGTAATGTTA
GAAGATGGGCTATCGCCAAGAGGACCAAGAAGGTAGAGGAAGCGCGAGTC
ATTCTGAACCCGAGCAAAAGGAGGGCATTTCTCTCTCAGATAGCGAGCGC
ATTGATGACGGGCTTCATCAGGAAACATATCAATCAGGGATGCTGCAACA
TCCAGAGCATGCGTCTGCAGCAGGATACCCGGACAAGGACGACAATCTGC
TGCCCTCATCGAGTGGGGAAAGTAGTCGGCCGCTGGAAAGAGTCGCA
>AfB28-mq1_8d08.p1c LEN=554 CLIPPED=10:552
CGAGCAGCATCTCCGTCAGAGCCTTCTTGAAAATTCCGTATCATTGAGCA
TAGGTTAAACTTGGGTCTGAATTTCAGGGATGCATCACCAGAAAGCCCCT
GCTAGTTGCCAAAGGGTACCGGTGCAGCGGACTTGTCATAGTTCTCTACC
AGAACATTGCACTGTCACGGTTGCTGCACACTGTTATCTTGTCCGGATCA
ATTCCACCCTGCCTTTCCCAATCCGCAAGACACGACCGACCGACAGAGAG
AGTGGAATGCTAAACAAGATCAACTTGGAGAGGAGCTCTTTCGGCTGTAA
TGATGCCGAGGGTTAAATTGACAATGAGGGGTACATGCAGCAATTCCAGA
ATGACCCCGCAACTCAGTTGAGTGGCTAGAATGCATGATCAACAGCCATA
TGGACCTGAAGTTTAGCATAGCCTTTATATTACGTGCGGGCTAATACTCC
ACCAACCATGAACCCCTTGTGCTTGGATGTTTACAGTATGGCTGCGACTG
GGGCGGCTTCTAATTCCTCCAACCACACTGGACGGTCCTAGTT
>AfB28-mq1_8d09.p1c LEN=566 CLIPPED=204:233
GAAATAAGGTGTATTTTTTTTATAATTGAT
>AfB28-mq1_8d11.p1c LEN=560 CLIPPED=41:559
GCTGTAGGGATCTCAGAAAGACGCCTGCGGTCAGCCGAGATGTGGCACTC
TCGGACTGGGCATCAGTAGACGTAGCAGCGGCAGAATTTGCGATGGCATC
GGCACCCGGGTGCCCACTTGTGGCAGCAGCGGGAGCAGCAGCAGCGACTG
AAGTTGCAGCGACCTCGGCGCCAGTAAGTCCCGTTAGAGGGCGCGTCCTT
CTTGCCACCCGCGGCAGCTGCGGATGAACTTTCTGCGACAGGGCAGATAG
TGGTAGTCGATGTGACGTAGACGGTGCTGGTTGATTCCAACTCCGAATCG
CCGCCCTCAGTCGCCGACACACTGGGAGCCCCAGTGGCAGCGGGAACTAG
TCGTGGTCTCTGCAGACGACGGTGTGGCGTGATCAGCAGCGGAAGTCGCA
ACAGTGTTGGTCTGAGCTGGCTGGGGAACAGTGGTTGTCTCAACCGGGGC
GGGAACGGTGGGCGTCGCGGTATTGGCGGCCTGGGCCGACACCCGAGTGC
CTTCGACCTTGGAGGCTGT
>AfB28-mq1_8e05.p1c LEN=591 CLIPPED=58:328
TGCATCAGAGGTCCTGTGTATTGAACGTGAGATTGCCGATGCCAAACTTG
AACTTTTCCGCTTGAAGGACGCAAAGGCACACCCAAATAGCGCTGCCAAC
ATCGTTGGAACAGGACCCGGCGGCACCGTTACGGAGGCGGATCGTATCAA
GGCCCGCGCCCGCGCTAGGATGCAGGCTCGGGCTGCGGATCTTGCTGGCA
GACCAGTGCCTGCTTTCGTGGATGATGATGGAGCTGCGGTTCGCAGGTTG
GAGGCTGAAAGTGCCAGTTTT
>AfB28-mq1_8e06.p1c LEN=576 CLIPPED=53:561
GATAGCTGCAAACATGCGGACTTACTTCGCGCCTTGTTGGACTCGTTGAC
TCAGAATTCAGAGCGCGCAGAAGATGTGTCCCTACCCAAGCTAGCACAGA
CTTGGAGGATAGTCAAATTTGCTGTTATTCAGGAGCTTGAATCCAGGGCC
AGGTCGTAACTGACAGGCCCCGGAAAGAGGCTCACGCAATGTCAAGAAAA
AGCTCTCCAAAGAGGGGCAGCATGCCGAGCGACCTCCCGCCCTGGAAGAT
GGGAGGACTGACAGATTGAGAAACCGCTTGTTCAGAGGGGTAATGGAAAC
AGATGCATCAAAGCATTCCACAACTGAAATTGAAAGCACGTCAAACATCA
CCACACCTCTCGCGCGACCCTTACCGGACTCACCCGTCGAGTCACTGCAT
AGTCCGCACTCGCAAATGACCTCTGTGAACGATGACGCGGCGGATATTGA
GCCCTTACCGCCCTCTGTTCTGAGCTCTAACCAAGGCACCATGAACACGA
TGAACTCGA
>AfB28-mq1_8e07.p1c LEN=586 CLIPPED=51:585
GCTCTGCTGGTAGTAGTCCAGACTCGAACAAGTGTCCTCAGCCGAGCCCG
CCGTTTCCGCATTGCTCGGCGGTACGTGTGCTGTATTTGCATTCCACAGC
ATGACACTGAACGGATCGAGTTCCGACTCCTTGCTTCTCAGCGGTATCGA
GACGGCATTCGACGGCATCGACCACTGTCCCGGGCTGGTCCTCCGTCGAA
CCGTTCGACGACACCCCATTCCCAGGACTGTTGGATAGCCACGACGAGGA
GTACCGCAGATCGTCCAGCAGGTCGGTTCCCGAGCGACTCGAACTCACGT
CGTCCGCTCGAGGCAAGTTGCTCACATTACGGCTCTTCTGCTTTCGACCC
GCCCGTGCGGCGGCGCGGTTCTCGACTAACCAGTTGAACGTGCATTCTCG
ATTGTATTTCCTGCAGTTCGAGCACGGGATGTTGAGGTTGCTCTCTGCTA
GCACCCTTCGGCTGCCGGCGTCCGCGTGCCGGTCTCTACGAGCAGGCGCA
TCGCACGCCCGCTTCCCCTTCCGACATGGATCGCA
>AfB28-mq1_8e09.p1c LEN=538 CLIPPED=65:285
GGCAGTACACCACCGCGGCGGCCGGACCAGATCAACTGCGAAATGAGGCT
GACCCCGGCGGGCGACTTGTCCGTCGTGCGTAATCCCAGCATGGACCTGG
ATGTTGATGGTATGTTGCCACTGCACTTACATTTGCCATCTTGAGCTGTG
GTTGGTAACAATGACGACTTTAGCCACTCCGCTCTTTGTCCCTGGCGGCA
ACCCATCCTGCAATGTTGACC
>AfB28-mq1_8e10.p1c LEN=552 CLIPPED=28:552
TTATAAATGGTTGGCATTCTGCGATCTGTAAAGACCCGACGGAATGACTG
CGCAACCGCAGCAAGCAGGATATCGATTGTTTCTGTGCGCAGCATCTCGT
GGCAGTCACCCAGAATAAACGAAGTAGTGTCTTCGCCCACAACGAAGGAT
TCCATCCTGATTTGTCCGTAATGATTGGGCACGCTCTCCATGCCCCAGTA
GCTAAGGTTCGGAGGCTCAATGGCAAACGGAAGCTTGGCCTTGACTGCTT
CTGATCTGCTGTTTTCGAGTTGCAGTTCGCACCAGCTCTGGAACGAAAAG
GGTTTCTCAGAAGACAGCGAGCCAGCTTCGATGACCTCCTGTATGTCTTG
AAGGATAATGCGCCATGAAACCATATCGACACACAGGTGATTGGCGACCA
GGAAAAGGACTTGTTCGCCGTTAACAGTGAACAGATCGGTCGCAATGATC
GGCCCATTCTCGATATCCAGAGACGACTGAGTATTGACAATCTTGCCCAG
CATCTAATGGGAGCTCATGACTGAG
>AfB28-mq1_8f01.p1c LEN=575 CLIPPED=38:414
CATACATCTAAGGCGGGAACGGAGTTGATCTTCTATGCATTACTGGGCGA
TGTGCGACATTTCTTCTCATACTGGTGCAGACTAATGCCTTAGGACTCTT
CTTTGGCCTTGTTACTCACCTTCTTCTTATGCTTCTACGACCTTGCGGAC
TACCTGGTCATCCTCTTGTACAGCTTCACGCAATTATTCGGGCGTACCAT
TGTTACTAGCGTTTGGATTATCATACTCCCTGATCATCTGGATTCAATCT
CTTGCTACGTGTATAGTCAGATTCGTTCTTTTAGTTGGTAGCATTATGTA
ATACGACGTTTGTCATGCTTGAGTGGTGAAAACTACTGACATGACAGATT
CTCTATTGCCTGAGGCATGCACCCTAA
>AfB28-mq1_8f03.p1c LEN=543 CLIPPED=1:345
GTACCTCTTGTCGTTGACACACCCTGCCCTCATAAGTCAAGCGTATTCTA
GCTGGATTGCTAGCCAGATTTAATCTTTCAAGGTATAGCATAGTGCAGGT
ATTTTCTCCCACAATAATTCTACCTCTGTGAGACTAACCAGCGTCACCGT
GATTCTTGGCCACGAGATATGTCAAATCCTGCCATGGCCTTCTTTGCTAA
TCATCAGATTGGCAACTCAACAGAACGAATGCTACATGCGAGTCCATAGA
GATGATGCCGTCGTGAACCGTTATTAACAGTGTTTGGTCAAGAACAGATT
GAAGTTTTGTTCAAATGCTTGGGTAACTACTATGATTACATACTG
>AfB28-mq1_8f05.p1c LEN=583 CLIPPED=55:451
ATATTTAAGATAGTTAAAATTAAAGAACTAATTTATATAGTAAGAGTATG
TAAAGATAAGGTAACTATTATTAAGGGGGTGACTATATCTAGATCCTAAG
ATAAGATATTTATAGACACCCTTAATAATTAAAGCTAACTAATTAGGACT
CTTACTAAATAGCTTTTAATGATTAATCTATCCTAGGGTTAGTCCTAGCA
GTTATTTATAAGTTAGTAATAGTAGTAATAGCAGAATATCGGATAGAGAG
TATACTCTAAGTATAGATAAATAGGCTATATTATACTAATCTATATAAAT
CCTGTATTGCCTACAGAGGAATCATAATAGATTAGATAAGAAACTATAGG
TTAAGGCTAGGGTTAACTCTAGTTATAGGGATAATATAGACAGTCTT
>AfB28-mq1_8f06.p1c LEN=567 CLIPPED=50:564
AGATGCTTACATCGGCTTATCTGTCTCAATCTGCCGACCTCTCAGCATTC
GGGTATTCGACAGGTCATTTGCAGGGTGGTACGGGCTCGCTGGGTGGATC
GCAACCGCGCATCCAGGCCTTTGCCAAATTAGAATTTGACGACGGACATT
TTTACTGCAACACTTATTCTTTTATCCTAGGACTAGATGTACGAGCAGCT
CGGGCGGCGCATCAACGTGAGTTCCAGGCCAGGCAGGCGATGAGGACATC
AAGGGCGAAAAGTTCGAGCGGTGGCAATGCATCGCACACGCCGGTTCGGG
TAAAGCATGAGGGCAGTGGCATGATAGGAAGTGTTGTGAGCGACCGGGGT
GGTATCATGGGTCTCGACCCTGACATTCCGGCTCATCTGCCCAAACGTCT
CAGTCGAAGGTCGTCGCACTCCTCTGAAGCGGGTGCTCCGCTACATGCAA
CGCCAGCTCAACTCCAATCTACTACCGACTACAATGCGCTTGCGATGCAA
TCGCTGCACGAAACA
>AfB28-mq1_8f07.p1c LEN=572 CLIPPED=46:570
TCCTCCATTGCCTCGGTGCTCATGCGCGGCGTTTTCCAGTCCGCCGGGCA
AAACTGCATTGGCGTCGAGCGCGTCATCGCTCTCCCAGGCATATACGACA
AGCTCCTCGATACCGTCGCCCCTCGCATCCAAGCCCTCCGTCTTGGCTCC
GTCCTCCTCGACTCCAGACCAAAAGATGCCCGGCAGAAACCCAACACCCC
AGACATGGGCGCGATGATCTCCCCGGCATCCTTCGATCGACTGGAATCTC
TCATTGAAGACGCCGTCAGACAAGGAGCACGGCTCATCTGCGGCGGCAAG
CGCTACAATCATCCTAGACACCCCTACGGCCATTACTTCACGCCGACCCT
CCTCGCCGACGTGACGCCCTCCATGCGCATTGCCCAGACGGAACTCTTTG
CCCCCGTCTTTGTCCTCATGCGCGCGGAATCAGTGTCCCACGCTATTAGC
ATCGCAAACTCAACAATGTACGCCCTGNGAGCAAGCGTATTCGGGTATAA
TCAGAAAGATGTCGCGGCGTGCGTA
>AfB28-mq1_8f08.p1c LEN=571 CLIPPED=43:571
GTCGTTGATCTTGAGCTCATCCTCATAGAGGAAGTGCGGGATAGTGAGAG
AGCGGGTCATGGTCTTGAACATTTGTGATTGGATCGGTGTCAGGTTAACC
GTGGTTTCTGTTTGCTGACTGGCAGGTGCCACAGAACGCGCTTGTGCTGA
TGCGTCGCGCATGGCAATAAATCTATTCACGTCTTCTTTAAGGACACGAC
CATCCTTCCCCGTCCCTTTAACGTCAAGAATATCAACATTGTAAGTCTTC
AGCAGCCCACGGACTGCTGGGGTAGCGAGAGAGGCATACTTTGACCTTGG
GGCTTCAACAGTGGTCTCATTGGCCTGTGAAGGGGGCAACGGAGTCGATG
CTGTTGACTGTACAGAAAGAGTATCTGCAGCAACGGGGTCTGGCTGTAAT
TGCTCGGGTTTGGGTTCAGTAGGCGTGTGATCATCTGGATATTTGCCATC
TTCGACTTCTATATCACAGAGCGCCTGAGAAGAACATAATGTTAGACGCG
GATTGTCCTCGCCTTTCAACTGTACATGA
>AfB28-mq1_8f10.p1c LEN=543 CLIPPED=55:302
TTCTGCATGTAACCTGTGAGACCTACCAGNAAGAACTGACTCTTTCAAGG
CGTTGCGTTGCGACGTCTCGATCTGAGGGCTTATCGTCCAGATTATTGTA
ACCATGATATCACTCTTAAATGCATAGAGAAGCGCTCTTCGTCGCAAGTC
CTCGTCCTCAAAGCTATCCCCCAACGTTTGATATATCACTCTACTATTGA
GAACGCCTAGAGGGGAAGGACTTTACCGTACTATAAGTCTGAACATAT
>AfB28-mq1_8f11.p1c LEN=492 CLIPPED=26:190
TGGCGCCGGCCGGGCCTACAGAGCAGGTGACAAAGCCCCATACGCTCGAG
GACCGGACGCGGAGCCGCCGCTGCCTTTCGGGCCCGACCCCCGGGAGAGG
GGGACGGGGGCCCAACACACAAGCCGTGCTTGAGGGCAGCAATGACGCTC
GGACAGGCATGCCCC
>AfB28-mq1_8f12.p1c LEN=560 CLIPPED=52:560
TTGAATCCACAGTACGATTAACGAATTTGACCAGAGACCTGGCAGCATAA
CGCTGCACTTACGTATGGACTCAGAAACAGGATACCGAAGGCCTGAGGTG
CGTCTCAATGTGCATCTATCGACTCTGGACGGAGCACAGAGCTACGAAGC
ACAGTTGCGACGATACGAATGATCCAGTTTCCTGGATCCACACTCCGGAC
CTCCACCGTGATCAAGATCTTGAAATGTTGATTGTGAGTCATTGCCAGCA
GTTGTTATTACCGTGGCTTAGTACGCCAACGTCTAGAGCCCAAGGTTTTG
GCTCTGTAGTACGGAGCATGCTGTCCTGCAAGCAGCTTGTGTTTGCCTGT
TACTCGATTGTTTTCAAAACTATGCCTGCTTCGACACCGATCCGATCTTC
AGTTAATAGGGCTGTGGGTGCTTGTACAGAGTACTCGTCAATATCGCCCG
TGTTTGGAACAGTCGGAGTAAACCCCTGTGAGTCATTACTTCATACAGGT
CCCTGTCCG
>AfB28-mq1_8g06.p1c LEN=569 CLIPPED=13:565
TTTCTTGTACCATCCACCTCAGTCAGGGACGACATCTCTGAGTGTGATAT
CTCTACCCCAGTTCTGTTAAGGGAGTCTTTGAATTTTTGGATCATAAGCA
GGAAAAGATTTCGATGTGCTCTCGAGGCAAGTTCTCAATCCAATCCCAGT
ACGCTCACCCTCTACCTTAAATGAGTGTGTTCTCACTATATGGCTTCATC
TCAAGTCTATGAAGATTCAGTGGTGGATGAGCGAGGGTGAAACCATATTT
AAGGACTTCGGAATATGAGATAGTGATAGTGCACCAAGCCCTGTCGATGG
CCATAACACTACACTCGTCTGTACAACACCTGGGTTACCTAGAAGAAAGC
AGGCTGGAAATCAAAAGCATGGAATACCTGGCCACTACCTATCGAGTTGG
GAGCAAATTACTCGTCTGTATACCTATCCAGCCAAGCAGGTACATGGTAC
TCAACCACCTGATCGAAGAGCATGCCCATTGGCCTCCATAGGATAGTGCT
CAAAATTCATCGAACCCACTACAGACGATAGCTTATAAGACTCCGACCCT
GAA
>AfB28-mq1_8g07.p1c LEN=582 CLIPPED=46:414
GGGCGATTTGGCGGTATTCTGGTTATCGAAAACGATGGTCACACTAGCCT
TGGTGACACCAGCCTGGCCTCTCTTGTAAATGAGGTCCTGAAGGTTTTGC
GCACGAACGGACGACATATTTGTAATTCCCAAAACAAAGCAGATGGCATC
TAGGATATTCGATTTACCATTTTCTGTTCAGCCCAGAGATGGATTTGAAT
GATTCGACCCTGCGCATAACGGTCAGCTCCCTTCCAGCGACTGTGGCACA
AAACCTTAAACATTCAAAAATAGTCGTAAACAACAGCCTGCAATCCATAA
AACCATCACAGGAGAAGCGCATACCATCCTGAGATGACTGAACGCACAGT
GTACGATTTGAAGCCCTAT
>AfB28-mq1_8g08.p1c LEN=549 CLIPPED=12:546
TGCTTCTCAACCAGACTCACGAAACGGTCAGCGCCCAGGATCTTCTTCAA
TCGATTTTCAACCCCTTTCGGTTGAGAACTCTGCCCAGGAGGAGTGCTGA
TGTCTCGTGCAATACTATACGCCTCTGCCTTATAGAAAGATGTCGCCAGG
AGCTCTATGAAAGGTATTTTCAGACTGGGTGGAGAGCTCACTTGCCTCGT
GCTCATTGGCCCGCATCATGATTTGACCTACAATCTCGTCTTGGACATCG
CTCAGCATATCCTCAAGGGTGGAATAACCAAATATACTGAAGGGCATTGT
CATAACTGATTCATTTTCAGTCCAGGTGTAAAGAATCTGGGAGGAGAAGA
GGCGGAATAATTGTCGTGCGTCTTCGAGTCCAAAGACACTTGCAACGTGT
CGGATGCATTTTTCAGCATGCCACCGAGAGTGCGGAAGCTGGGCCGGCGT
CTCGAACATATGATAGATGCTCCTCCGAAGTAGAGTGTGCCACTGTGAAG
CCAACCTTGCCAATATGAATAAACGGAGCGCAATA
>AfB28-mq1_8g09.p1c LEN=546 CLIPPED=49:543
AAAACAAAACTGACATGTGAAGTGTACAAGAGCGTCGCTTGAAGGCTTCG
GGAACGGGGAAAGCCGAATGTACCAATAGATAGACAAACGCTGGAACAGG
CAATATGGAAACCAGGCGCGATGCTGAGGGATCCGTGGCTAAGGAAGAGA
AGACTAATGATTGATTGCCAAATATGCGAGAGTGCTCGAGATGTTTACAA
AGTACTGGAGTCGACGAGGGTTCTCGCCAAGAGAAAAGAAAGAGTATCGA
GTATTGAGTATTGACTCAGAGAGGATGGCGAGGGGGAGGATTAGGACTTA
AATGAGAAGCAGGAATGGGAGGGTCAGAGCGATTCGATGGCGAACTATCC
CCACGGCTCGGAGGTGCAGTAATGGAAACTTCTGAAAAGTCAAAAGGGAC
GGAAGATCTGTCAGAAGAGGTCTAAATCTGGAAGTTGAAACTTGGGGAGC
AACCAGTATGGGGAGCCTAGCTCAACTGGGTGGCATGGATGGATT
>AfB28-mq1_8g11.p1c LEN=571 CLIPPED=78:570
TCAGGTCGACCTCGATCAAGCCGGTGTCTAGGTAGGGTTAGCACTGAGGT
AAGTCTCTTGAACTACCAATAGAACATACTATATCCAAAAACTCGAGCGC
CTTCTGCCGTTCCGTTGTTGTTTTTCTCCACGAAGACTTTCAATCCTCCG
TCGATATACAGAGTCCTATTCTTCACTGTTGACTGGTGGTACACCCTTGA
ACAGTAATTGTCCACGGGATCAATTCCCGTGGCGTTTGATGCTCCTCTTG
CCAGCGATACGGCGAGCAGGAGTATTACTATAAGCAGCACAGGCATCCTG
GTGTGCCTTCTTAAAACCATGGTCATGGTGATGAGCGATATTACCGCATC
AGGGCAAACCAGCAGCAAGGGCTCTATGTGCCCTCGATGGATAGCAAAAG
CGGAGCTTAAGAGTCGCACGAACTCGCGCCCATCTTCTGCCAATTATTAG
CTGTGCAACCCATCAGTCTGATTCTGCCTCCACCACACTGACC
>AfB28-mq1_8g12.p1c LEN=575 CLIPPED=49:489
TATATAGAATGAGCAGAACCAAGGTTTAATGAAGGATAAATTTCGCCTTA
CCACCATTTCTGAAGTTGTCTTCATAAAAGCTAGGCGTCCTTTGTGCCGC
AGGACATGTCAAGGAGTGGGTTTCCTCGAATACTTATAGACACTTTNGAT
CTCTCCGCAGGGTGTGCACGATCTACAACTAATGAAGTTCAAGAGATATA
TGAAAGAGTATATATTACTTCNATTTTGGAATTCAATAAACTAGAATTNG
AACATGTATGAAAACACTATAAAGNGAGCGACACAACAGTACAGNTCTCT
ATAATAAGGACACCTAACGAGAACGGTTATTCAGGCAAACGTGTTCCATA
TNCTCCAGAAATTACCGGTTATAGCATGACCATGCCGACCGCAGTCAGAA
GCGCAGTGATGGAATACACACCCAGCTCGAACGAGCCAACG
>AfB28-mq1_8h05.p1c LEN=582 CLIPPED=62:417
GATGCGTGTTTCCTCAGGCTAAAGAAGCTTCCATCCTTCCACCATACTGT
CGGTATCTCGAATAGCAGCAGAAAGATCGTCGTTTTTCCATACCAGTCAA
TGGTGTAATTTTCCAAGTGTCTCCAATTTTTATCAAAGACTCTCCCTCTT
AAGAAACTGATTGTCGGCTAGGAGATTCCAGGAGCTGTGTGCACCACGCG
CGAGGCCACAATATACATATTCAGCTGGGATAGCCAGACTCCTGATCCTG
CAAATAGAGACAAACGGCTCTCTATTAGATCATGAGGCTCGAAAATCTTT
ACACCATGCGCAGATTAATCCAGAATCTTCTGGATCATTGGATGGGACGA
AACACT
>AfB28-mq1_8h06.p1c LEN=578 CLIPPED=49:540
CCCTTTGCGCCCCCAGTGCCCAGCGCACTCGGCTCATGTTGGAATGCGGC
GCGATGGGGGCCACAGCCAGGAAAAATGGCCGATCACTGCTGAGCGCGTC
GTTGAGGAAGCCCAGGGCCTTCTCTGTGATGACGTCTGTCGTATATTGGC
CCGCATAGTTCTTGGGGGGCTCGCGATTCCTCTGGTAAGTGGAGTTGAGG
TATGCATAGGTGTACGGATCAAGCAGAAAGTCTGATCCGTTCCACCCTTT
AGGGAAGGGGGAGTTGTAGTTACTAGTCGTGTGGCCGTTCATGAGTTTGC
CCGTGTAGTAGGTGTTGTAGCCGGCTTCCTGCAGCCACACGGGAAGCCAG
GCCTCATTGAAACCCTGTGACACGAACTTGGGATAACCTCCTATATCTCT
GGTCAGCATCTACTCCGCCGGTTCACCGCGAGAGGCCAGCTCACCCCATG
GTGGCGAGACATCTGTGACCTGCGAACTGGTCAGCAATTCTC
>AfB28-mq1_8h07.p1c LEN=559 CLIPPED=32:553
TAATTATCCAAGGAGAACTCTTGATTTCAGCCTTTCAAATCGCGTTCCCA
CGAGTGTATTATCATCTCTGAGTGGGTTGCGAGGGCGGTCTCCACAGGAT
TCTTGCTTCCTCGGTTCTGCGGCGGTGGTGCTACGTTCCCCGGAAAATCA
CACCTGTTAAACTGGGGGAAGTTCACATGCCAGTGCTTCCATCCATCCAT
CCACCATCCACCATCTTATCACTCTATCCATCTGCTCTTCCCCCTCCTCC
TTCCGCTATCTCCATATCACCATTCTCCGGAGTCCAATGCAGTAGTAGTA
TAGATATGTTCGCCTTCGCCGACCCTGGATAGTCCCTAAAGCACCTCATC
ATCTCCATCAGTGCTTCCACCCCTCACAAAAATACGGCCTCGGCCGCCAT
CTCGTGCCAGTGTCACGGAGTCACCATGGCCGCTCAGTCCAAATTACTCC
CTCCCGAGCGCTCTATCCGACAGATTCTCTCCAGCCTATCGTCCCTTTAC
CTGCGCCACCGCAAACAGATCT
>AfB28-mq1_8h08.p1c LEN=568 CLIPPED=48:568
TGTGATAGGCAGTCGGTAGGCAATAGAACAGCGACCCTCGCGTCCGAGCC
TAACTGTATACGGTCCGAATCCTCTGCAAAACTCACGATCGGCCGCTGGT
CGGGGTGTAGCTGAGCGAAGGTTTGATAGATGTCAAGATGATGGGCGGGC
ATAGAATCCGTAGCTCGAGAATCCCCTTCGCTTCCGCCAGCTAATCTCCT
TTGTGTAATAATGTCCAGAATGACCAGAGGCATCCTCCCGGCTGAGAACG
CATATCGCTGTGGTACCAGGTTGGCGGCCATCGTCAAGGACGTTGCAAAT
TCATCCTCTTCTTCCACTTTGTACCCGTAGGCAAACTTGGCCGATTTACC
CTCATGGTTGTGTCCAAACTGTAAAGGGTAGTAGATCAGGACGGTATTCA
GGCCATCTTCCTGACTGGCTATGTAGAGATCGTGGAGGGTATAATCGAGG
GTAATAGGAGATGGGGTACTCGAATACATTGCAGTAAATCATATCGAAGT
ATGGTATTTGGAACAAGATTG
>AfB28-mq1_8h10.p1c LEN=552 CLIPPED=38:360
AGCAGCACGCACGTACCTCGCAGAAAGACGGTCATATAAAATGGAAGTCG
ACGGACATCGCAAGACCACCACGAGATCTATCCATGATTTGGGAAACAAG
TCGCATGCATGCCAATCAATCAAGTAGCCACCCTGAAGCACCTCATCTTC
AATCGCATCCAGTAACTACTGTCACATCAGTCTACGTGCGCGAGTTGGGG
TAAGCCTGAACGTAGGCAAGATTTTCATAGGTGTTGTGACTTTAATACAG
ATAGCGAAAGTCAGCGACGTACTTTGTCCTCGTCAACGATCCAGGTTTCC
AAATCCTGGTCATAGCTTTCGAA
>AfB28-mq1_8h11.p1c LEN=550 CLIPPED=44:546
AGCGTTCCCCATCGGCTACAGCACAACGTTCCGTTGTCGCCTTCTTTCTG
AAACTTCCGATATTTCTCTTTATTCTGGCTCCAGTTTCCTCTCATTTCAT
CTTCATATTTCCCTTTTAAAATTGCTTTTTTGGACAGTTCTCTGCACCTG
GAATTGGTGGATCTATCAGCGCCAACACGGTCTATTGTCGGCTGTGCCAC
TGGCCTTACCGCAGCAAGCTGGGTTGCATGCCCCCTGGCTCAGGCTCACC
ACCTCATTCCCCTCCCGCGCGCTGCCTTTCCCCGTCGAATCCTCAGCAAC
GTGTGCGAAACCCGCAGTACCCCGATCAGGAACAAAAAATCCGTTCAGGC
TGGTCCTTTACTTGATACCAAGAGGATTTCGCTTTCTTCTGTACAATATT
TTTTTTTTCTTGTTCTAAGTTGTGTGGCCATTTGGAGGGCTTGTACTTCC
TGGTTAAGCGTGGTTCGCTCTCCCCTTAAAAAAAGCTCCTCTATCTATTT
AGA
>AfB28-mq1_9a04.p1c LEN=578 CLIPPED=42:428
ACAGAAGCGATCCCCGCCCAGTCCTTTGGCCAGAATAACTACTAATCTTG
AGTCCTCCGTATACTCTAGGGTTCCTTCTCTTGCATTCTTTAAGATTGGA
ATCTCTACTCTCCGACCTCTGACCGGTATACGTTGCATATATATATATAT
AGATACCCTGCCGCTCTGATCCCTGCCCCCTTCTCTGGTGCCACCATTCT
GGGATCAGGTACCCCGGCAAAAAAGAAGCCGTTAACAAACAACAGTTACA
CTCACAATGACTGAACACGACGATGATCTCGTTGCCTTTAAGACCGAGGG
CTTTAAGGTAGGAGAGAAGAAGACAATTGAAGAATACACAAAACTTCTTA
TGTTTAGGTTCCTTATACTTTCCTATGCCAGTTATGC
>AfB28-mq1_9a07.p1c LEN=582 CLIPPED=46:469
TGTTTTTGGGAGATAGGGGGTTCTAAGGCAGCTCCCTCTTTCGCGGCTTG
ATCAGCTGCTTCATTCCCAGGGACTTTCGCATGCCCAGGGACCCAGCAGA
TACGTACGGAGCCCCCGTCAGTGTAGGGGAACCTCTCCCGCTCAAGCCAG
GTCGAGGCCAGGGTTCGGACGGTCTCAAAAATTTCTTGGGATGAGCCTGC
AAAGGGCGAGAGCAGGCGAGTGGCCACTTCCAGGTTATCTAGGCAGACCC
AGAGGTTAGTAGCAAAGCGTGCAGTATGATACTGCATGGCTGCTTTTATA
CCAGCGAGAGCTGCTTCTGCTTCGGCATTAAAAAGCTCTTGATTTAGCCC
GAGAGAAAACGATGATTGGAGACATAGTCTTTCTGTCTGGTATAGAGCAA
AGCCAGCACCTGTCATTCCGTTAG
>AfB28-mq1_9a09.p1c LEN=550 CLIPPED=14:549
CGGTCGCAACTTTTTGAGCAGCAGATTACTCGGCATCTCAAACGCACAGT
ACGTGAAAAAGAACACCGTTACTGGACATTGTCAGCATCCTCTCAACCGT
TTTGAGTCAAGTTGACATACAACACCAGCTATACTCCTGCGACGTCAAGC
CCAAATCCTCCACCAAGCCTTCGATCTTCGCGTTCCCAATATTCCCACGG
TCCAGAAACGCCAATAGATACAAAACAGACAGCATGGGAATCAACCGCAG
ATCCATCTTGCGGAGGACCCGTTTCTCCTGCTCCGGCGTAAAGTGGGGGA
TTTGCTCCGCATCCTGCGTGTGTTTCTCGCTGACGGAGGACACGGGCGTT
TCGGCCACGTGCTCGACCCCCATTGTGGTGGGTTTTTCGATATCGGTGTC
AGTTGCGTACATAATGGCTTATAGAGGGGGATGCAACCGTAGTGATGAAA
GAAGGAAGATGCAGGGTGTCGATCTACTTATATCGATGGATTCCCGCTTC
CCCATGTTGATCGCTTACCCCAACTTTTACCCCAGA
>AfB28-mq1_9a10.p1c LEN=562 CLIPPED=19:410
AACTGACACTGGTGATGGCTGTAATTCTTATGGCTATTAATGCCGGGCTA
CTGCGAACTCTTGGTATGATCACGGCGTACAATGCGCCCCTAAAGGTGAT
GGAGCCGCTGCAACAGTTGGAAATGGCCCAATCCGGTGGCTTTGTGTGCT
TTGGCAAAGAGTGGTATCGATTCCCTTCATCATACTTTCTCCCAAACGGA
ATGCGTGCGAAATTTATCAAGAGCGAATTTCGAGGATTGCTTCCTGGAGA
ATTTCCGGAAGCCCCAAGCTATTCCAGTCTCTTACGGNGCACCTCGCAAA
TCCCTGCCGGTATGAACGATCGGAACGAGGAAGACCTTGGCAAATACGTG
AGTGATGATTGTCTCATCTTGGTTCTAGTCCAAAGCTGACAC
>AfB28-mq1_9a11.p1c LEN=589 CLIPPED=39:560
GGTTTGTGATTGATGACAATACATAAACCAGATGAACCCGGTCAAAAAGG
AGATAAAAAGGCCAAGTGAGAGAAGTAGGGAGGGTCGTCTTGGATCAACG
ACGCAACGAGTGGACGTCAGAGGATCACCAGACTGTGGGCAGGTGACTTG
GGCGCGCAGAGAATCACGCTCACGACCCAGTAAAATACAGACTCTAGAAT
CAGAAAGAAACACAAGTTACACAACAAAGAACGCAAAATCTAGAGAAGAG
AAGAATCAAGAAGACCAGGTCACTAGAAAGAAAGGGGATGAAAGACATGC
ACCATGATAAGCGTGAAAGATAGACAGTCAGAGACGTGGGCGACTGCTGA
TCAAAGAGATCAGCGCCAAAAGAATGAAGCCACAAATGCGGGGCACCAAC
CACATCCTAGGCAGCGCTCGTACTGTTCGATCAGCAACTCTGCTATCACC
ACAGCACGCTCTCACATTGGACAACTACTTGAACAACCAAACAATAAGTT
GGAATCTACTGACCATTCATAT
>AfB28-mq1_9a12.p1c LEN=564 CLIPPED=22:564
TCTCGTTGGACTCGCAGGTGTGCCCCAGTACTGGTCGTGGATGAATGGCG
GGCTCTTGATACACTCGTCTGGACTGCAGACATAGGACTCTGCCGGCATG
CTGGCTTCGATGTTACAGCCTGCGTCGGCACCTGTGTGTTTGGTTTTGCA
AAGATAACCTGGTGGACAACCCCAAGTATAGTTCCTTGGGAGAGGAGCGA
CCGGAGTGTAAGTGGGATTGATGCTGAGGGTCGGACAAATGAATAACGTT
GTGGTGGTTGTAGGAACTGTTACAGTGTTGCCGCTCTGAGCCGTAGATGC
AGCCGGTTCTGTGGTTGTTATAGTTTTATCAAAGCCTACCTCGTCAGCAA
ATTTCCAGTATGTATAGCAAGGCGTTGGACGAGAAACTAACCAGTCAACG
TTACTGTATCGAAAATAGTAGTACTCTGGATGACAGTCACTGATACAGTC
TCGACTAACCGCAATCCAGGGAGAGTTGCGCTTTGTACAATAGTTGACCC
TGGTAGAGTAGTAATAGTTCCTGATACGATCATGGTACTTGCT
>AfB28-mq1_9b03.p1c LEN=599 CLIPPED=28:406
GGTGAGACTGTAGCTTATGGAAGAGTATGACTAGTTTGACGAAGTCCCAC
AGTCACATTCGATGTAGAAGAGCTTGAACCATGTGTATCGGGTGTAGAAC
GAGGGAATCGATATAGCCAGGAACCGACTAGCGCACAACGAGAGCACGTC
AGCAAAAGCATAACCTGGAGGATTCGGCCCGTGTGAGCAGACTCACGATT
GAGTTCAGTGACCATCTGGTGAAGAAACGTAGGTCTCTCCGAAGCCTGTA
TCGATATAATGGACGCCGCAAATTCGCCGACAACTATGCATAAACAGTGG
CCAATGATTGTGTGAGTTTACAAAGGCGACGGTTACTTAACAATTATGCC
TGGCGATTAATCTGCTATTATGGGAACTG
>AfB28-mq1_9b07.p1c LEN=593 CLIPPED=26:591
CTCGCCCTATTAGTGCTGTCTCGCGTGCAACGTTCATGAGTTGTCTAAGA
TGCGGTCGGGGATTCAAAAACCCGGCGCAATTCCGTTCTTTGCGCTCATC
CTCTTCTCGATACTCAGCCTGGTGCCGTCTTTAGCTAAAGAGTGGGGGTT
CTATAATCTGCAGATCGGATATCGAGCCTATAGTCGCAGTGAGGATTGGC
GTATGTGACTTGCATTCTCTGCGCGTCCTGTGCGATCATACTGACTGGTT
GGGCATACAGATCTCCCCCGAGTAAAAGATGGCGCGATCGAAGTCCGACC
GAGGACAAGCTCGGCCGGGACTCTGTGCAAGTCGTGGCTCGCCGGTGGCT
CCTTTCAATCCTGTCCAAATCGCAAAGGACGTCCGCCACGAGGTGCATTG
GATGCGCCATCTCTCAGCGCATTCGAGGCGGCCTCTGTCTTCGACAGCGA
GCCCCTTACACAAACGGCGACCCGATCGTCGAGTCTCACAAGAGGCGTGC
ACGCTTTTAAAGCATTCTTCATCAAACAATTAGACGACTGCCAAATCTTG
CAACCATTCTTACCTG
>AfB28-mq1_9b08.p1c LEN=578 CLIPPED=45:414
TTTCCGTCCGTAGAGTCGTAGATGCAGTAACAGCAGCATTAACTCATTCG
GCTCTAATGTAATACTTCATACTCTTCTTCGGGTATATCACCAGTCTTGA
AGCCCTTAGCGGCATTCTTGGCCAAGATACGGAAGTATGCGCTCGTAAAC
CGAGTGATCATAGAAGCAAAATGTCCGTTCATGTCTGACTCAAGTCTCTC
ATTATGTAGGGCTTAAGAGTTAGCTCCTTGCAATTAAATAACAGTTGCTG
TTGGAGATATTACCCTGCAATATCAGCCACACAGACTGGTAATGTAGTTG
CGGAGGGTCTATAGTATTGAATCCTAAGTATAATATGTCATTCTAAGCAG
ATCTACATAAATATGTATAG
>AfB28-mq1_9b09.p1c LEN=583 CLIPPED=20:583
TGGAGCTGAATCGATAATTTCCCTTTGTGGATGGGCCCCAATCTCCAATC
TTCGGCCCCTTGGCTATGGACTGGAAGTCCACCCGGAATAGCCGGATTTA
ATGGTCCTAAGCCGCCTTTGGCCCATAGACTTGCAATACAAAAGCTCTTA
AGAAATACTGGTCCCCGCTTTGGATAACAATAACACAGAAGAGATCCATC
GCCATGGGCTTCGTCTACCCTCAGTTATTCGTCACCCCTAAGTACCCAAC
CCAAGAGTTCCCCGGTCGCACTGTGATTGTGACGGGAGCCAATGTCGGCC
TCGGGCTCGAAGCCGCACGACACTTCTGTCGTCTCGGAGCTGCAAAGGTA
ATCCTCGCTGTTCGAAATACTGCCGCGGGCGAAATCGCCGAAGAGTCGAT
CGAGAAGTCAACCGATCGACGCGGAATGTGCGAAGTGTGGGAGCTCGATC
TGGCCTCGTACACATCCGTCCAGGCATTCGCAGCACAGGCGTCGCGACAG
CTTTCCCGGACAGACATTCTCGTGGCCAATGCGGGCATTGCAACGACACA
GTACACTGTCGCCG
>AfB28-mq1_9b10.p1c LEN=582 CLIPPED=25:582
GAAGGGCGGCATTGCTGAACAAGCAGGCACGGGAGAAGTACTGTAAGTAC
ACGGAGGTTTGTGCACTCCTACAACGACCACCTTGTGGTTGATCGCTGTG
TGATTTCTAGCCCAGCCAGGAGGCAGAAGCAGAAGGAATGAGTAAATTAG
GTAGGTCATTTCCGTGAATACTCCGGTCAGTTTACGGAAATACTCTGTAA
TTATCTTACAACCCTGTTTTGATAAATTTCATTGGCATAGGCAGATGAGG
GGATAGAACGATGGATAACATTGGAGAAGGCTTCGTAATTAGTCTGTAAA
TGTGGCTTCCAAGGTCGGTGCAGACTGTGACCAGACAAAAAGTCAAGGTA
GGGGAGGCCAGAAGACAGGCTGGCGGCTTAGTACAAAATGTTTGAGTATG
GCAAGGGCTGGTTGAGCCTGTGCCTCTGCCTGGGGCGGTATGGATGAGTC
GGATTGTCCATGGATGGATCAGGCGAAAAATGCATGCGTACGGTAGCCAG
GTATCGCTCTGTATGGTTGTGTATCAGATGAAACCAATTTGGGCAGCCTG
GTATGGAT
>AfB28-mq1_9b11.p1c LEN=573 CLIPPED=34:573
TTTGAGCGTGTCCAACCTCTACGCAGATGGTTGTTCTGGCTCCCCGCCGC
CATGCTCCGCGGTGGTGATGCAGATATTGGTGCTCTGGCTATTCTTGCAC
AGTTTTACGCCGTTGGAGTCGCCTTGGACAGCTTATTTCCCGATATGGGG
GGCGCCTACCTGGGCCCGCTGTCAGTCGGACCTGTGGAGGAGATCTACCG
GATTGTTGTGACGAGGAGCACTGCAGATCCCTTCAGCCCTGAACTACAAC
TTGCCATGAGTCTCATGGACCTACCCCGGCACATTGTTGCTAGGTACAAA
AGCCGTCTTCAATGGTCCCCACGACATTCGCTCGAGCAGTGCTCTCCCAC
ACCCCCCAGCCCATATCGCAACTACCAGGACTTCCGCCTCGCATCTTCAT
CCTCACCATCTGCGACCTCAGCCACCTACGCACCTTTCACTCCTCCCCTC
GAATCTCCCCTCCATTCACCTCCTGCGGTGACGATCGCGAGCTCGCCGTT
CGACGCTGCAGGAGCCTATGTGACAGCTCCGATGTCACAT
>AfB28-mq1_9b12.p1c LEN=565 CLIPPED=9:565
AAGAATGGTNTCGAGTCCGTGACATCCTTTTCGTCCGCGTGCCTTTCTCG
CTTCCATCTCTCCTGGGCGAAAGGAACTGGTCCAATGTTTTCTTGATAGC
GGAGCGGTAGCAGGATTTGCCTTTCCTGCTAATGAAAAACATCCACTGCC
TCTTTCTCTCGCGATCAGACACGGCCATGAGGAGATATTCGATATACTTG
TCAAGCACAAGGCCCGTGCATGCGGCGAAGATGAGTGTCCCGTTGTTGCG
GCCGTCAAATACCACCGTTTTCATGAACTTCGCGTCCTGGTGAGACTGGG
AGATTGCGGGCACTGGGACGAAGCGCTTTCCCTTGCGTTAGATACTCGTC
CCATATCCGATCATATGGTGGACAACGGGGTCGAAATCAAGAAGTATGGT
CATGTGGCTCTATTCGGAGCTATTACTGAAGGGAAGAAAGACTGGGTTGA
GTTCCTCATCTCTCAAGGTGCTGACCCCAACCTCTGCCTATCGACGGAAA
GCGATATTGGTGGCGGAGAAAAGAAGTATAGCTCTATCTACCATGCGATA
CTTAATG
>AfB28-mq1_9c01.p1c LEN=579 CLIPPED=46:535
TCTGGCTACATCACGCTGACGCCCGTTTCCATTACTTGCTTCGAAAGACC
AGTCGTTGGCAAGCTACGAGTAATCGTTTATGGCATTCCATAGATAACGT
TTCAGGACTGCGCCTGACGTCAGACATATTAACACACAGACTGCGATCTT
GAGCAGTATAAGGACGATACCTTAGATTCTGGTAACTCTAATGCGGTTTT
TAATATCTGAGTTTCTTTTAGGTTTCCGTATCCTTGCCTATTTCCTAATA
TGATTTACCCGAATATTGTCAACCATGGCACCCTTTGGGCTCAATTACCT
CATGTTCACGCTGAAGTAAGCTTACCACTACTTTATCGCGAGCTGCTACT
CGTCGGGGACTAGTCTACTTATACCGTCCAGCTCGTACTCACCATATGTG
CTAGGGTTAACATCCACCGTGTAGAGTTACTGAACCCTCAAGTACCTNCA
AGATGTTCCTTTCCTCATTGAATCCCTGGAGTCAGAGCGT
>AfB28-mq1_9c02.p1c LEN=606 CLIPPED=34:318
GGGATCTTGTACGTCCATGTTAAACTCCGGCGGTGAAGATACGGGGGGAC
AAGACTCGAGCTCGTCGAGGTTGATGACGCAATCCATGGGCACTGTATCC
GGTCCAAGAGCACCGACGCAGTCCGGTGTCTCCGGGTAATGAATGTCTGG
ATGACGTGGATTGTCAAGGTGCTCTTCGGCTAGGTCATGAAGAGAATGCA
AAAGATGAGTTGAGCCGACCCTAGCCGGTGACGCTGTTCTAGTGCACGTA
TCAGGTTGCAGGTCGCGCCCTTCATTAAATGGAGG
>AfB28-mq1_9c09.p1c LEN=556 CLIPPED=27:394
GACGAAAGAACTGAAGGAAGAAATAGCTCAGAAACCTCGATCTATACATC
GCAGCTCTGGATTAGGTCCTAAGCGTGTTGCCTGTGATGCGTGTCGTAAG
CGACGAATCCGATGTCGGCATAAGGATGAACACAACGACACAATATCGGC
AAAGCAAACGACGTTTGGAACTTTCCCTGCAGGAGTCCAATCATCTCTAG
CTCACGATGCCGCATCGGCATTGAATTCATTGGCGGCCATTGCGTCTGAA
GCAGGCTTTCAGGACGCCGTGAATGGGCATGGTCTATAACGACTTGTAGG
TTCTGGGAATAACAGCACTGTCATTTTGAGCACACCGAATGCAGTCACCA
GCAAAGTTCATGATGGCA
>AfB28-mq1_9c10.p1c LEN=592 CLIPPED=55:289
GACTCGATCGTAGACGGGCTGTGGTGTAGTGGATGTAGTATAGGTCTGTA
TGTATATTGGTAACTCCGGAAATGCATGAGGAAGCCTCCCGCGAAAAAGA
ATCCGAGTCCCGGCCGGCGGAACAGTCATCGAGTCATGGGATTTTGTGTG
AAATGTTCATTAGCTGATAGCATCCATCGCATCACAGGTCCTGGACGATG
GCTCGGTAAGGCGAGTCATTCACGATCTCTGATGG
>AfB28-mq1_9c11.p1c LEN=599 CLIPPED=39:453
ATGATCGATGAGTACATGGCAATTCCCGCTATTATAGGATTAGTTAATAC
ACCAGGGCCTTCTGACTTGGACGACCGCACCGTATAACAGTGGCGCTGCT
GTATCGGGGTCCAGCTCGGGCGGGATGATGGTGACATGTTCGGCCGGACT
GACAATGAATTCTAATGAAGGTGTGAACCATACTCATCGATTTTGCAGCG
AGCGAAACAGGTCAACTTACGCTGAAAGGTCCCTGGAACATTCTGCCTCA
GATTAGATCTGTTGAAGCAGATGCAACAAATTATTTAGTCCGTGACAGTG
AACCTACCGTACCATCGTTTTTCTGGTAGGGACAAGCCGTATGATTGATA
GCGCAGATTTCGCATTTTAAGCACGAGCTGTATAGTCATTTGTGACCGAC
AAGCACCATTTTTTA
>AfB28-mq1_9d02.p1c LEN=617 CLIPPED=51:310
TTGCGCAAATCGACCTCGTTTCCTTCTTCGCCTGGGAGAGCGACTGAGAT
GTCATCATCAAGGGAGTCGCGCTTCCGCTTAACGGATGGAGGAACTGAAA
GAGCATGGGTGCCATCCAGGTCGGGTGTTGAAACCATGGGCAGTTCTGTA
GAAGGGCCATTTTCGGTGTGCATGTGTCGGCGGCGAACATGAACCTTCAA
GTTCTCTTGGCGAGTGAAACCATTCCCTGAACTGCGGTTGCAGTCGGTGT
ATGGACACAT
>AfB28-mq1_9d09.p1c LEN=594 CLIPPED=20:593
GATGCCGGCAAGAAGACGTCCCTGGAATCCGAGGAGAGCAAGAGGTGGCT
CTTCCACCTTCGTCTTGTGAATGAACTCCAGCTCCTTCCCATCTTCTTGA
AACCTGTAAATGTGGATGAAACCTCCCGCTGACGAGGGAGGGTTGACAAT
CATATCCTTAGCCGTTCCCACCACCAGAAATGTCTCATCGTCCTGGCTCG
AGAAGGGTACCGCTGCCATGCTGACGGCGGCCTCGTTCTCCTCGAGTTCA
ATCGTCGAGATCACGGCTTTGGCATCCAGAGGATCGACAATTTGAATACA
AGACGCCCAGTGACCTGTAGCCCGTGGATAGCCGAAATCTTCGGGCGGAA
GAACGTTTGTCTCGCCATTACGCGCCTTGGAATCTTCGATCAGCCTGGCT
CTCGTAGCCGGCGATAGGACATTGTTGTCGGATTCGATAACATAGAACAA
TGGCTGTTCTGGATGCTTAAGCATACGACGGGGCGTGTTTGAAAGGGGAA
TTGACTCCTGCAGTATGTTGTTGTCCAACTTCTCGATAGAGAAAATCCTG
TCATCGTGTGAACGAGTTAGTCAA
>AfB28-mq1_9d10.p1c LEN=610 CLIPPED=44:606
GCGGGATCCCAACACCAACGATGCTGCAACTACTGCGCAAACGACCGAGG
GAACGAAGACCACAGACCCAGCGACTACAGACACGGGAAAGACAACCGAT
TCGACATCGACGACCGACGCCACAACCACAAAAGCTTCGACGAGTAGTGA
AACCTCAACTACGGAAGCCTCTACAACTACTGATGCAGCGACGACGTCGA
CAGTCTCTACCACCGACTCAGCAGGCTCGACTGCAACGTCTGCATCCTCT
ACAGACGGTTTCCCTGTGGTGACCGTGCCACCGACAGCGGATGCGCCGTA
CATGCAAAAATCGAACACGCCCGAAGGAACGGTGTTTATTGCTGTAGGTG
CAGCTCTAGGCTTTATTGGGCTGGCAGTGCTGGCATGGCGTGGGCTCGTC
GCATGGTCGGTCAACCGATCTGTCCGCCGCGCCGCGTTGATGCACGCCTC
GGAAAAGAAAGGACTCCTTCGTTCCAAGAGAAAGAGGTCATCAAGGCATT
CCCGCGCTGTACCTGCGAGCATGTCACTCGAAAAGCTTTCCCCACACCAC
CGCAACAGCTACA
>AfB28-mq1_9d12.p1c LEN=600 CLIPPED=52:321
AGCTCGCTACCTACTGCTTCGATTCCTGTCTGGAACATGGATATGACGTG
AGCCCACATGCTACAAGACGATTGGAAGGTCTGCACTACTTTGGCTTGCC
GGGATCATCAGGCAAATTCTGTAGTTATTGCTATCCGCCGGTGGCCTGTG
TTTGCTCAATTCGGAAGAATTGCCACAGATCGTTGATCCTTCTAATCGGG
GAATATAATGTAACGTACATGCCACAACGTTGTACCCCCTTGCTAGGACA
TACTCACGATTTAAGAAGGG
>AfB28-mq1_9e03.p1c LEN=604 CLIPPED=31:220
GGAACCCCGCTCAGTGAGTCAGGTGCTTTTGATCATATTGAATCTCTGAT
TTTCTGGAATGTCCTATGATGCTCAACATATTTAAAATAGAATAGTAACT
GCTAGTGAGCGGTATGACTCTATTCTGTGTATGTGACCATCTTGACAAGC
TCGAAGAGGCAGTGTGATGATATGATCATTATTGGGACCT
>AfB28-mq1_9e04.p1c LEN=591 CLIPPED=27:534
TTTGGGAAGCTGAACAAAGAGGCTGCTAAATCTTCAGTTTGAACACGCCA
TGATTTTGCATCCCAGCAAGTAGTATTCTACGGAATATCGACGTTGTTCA
TTTTCAAACATGATATTAGTGTCGATGTTGCTGGGGTGATCTGTTGAGAG
GGTGGGTGGGAACTGCGCAACAATCATGAGATTGATCTCAGCAGATCATG
ACTCGAAAATTTCCAGGAAATATAATCATTCCTGCATGCCATGAGAGCCG
TCCTGTGATAACTCTATAGGGGGCTACGTGGAAAGTTGATATAACATTGT
GAGGGAGAACTACTTGGAGTGGTGTGTGAAGGTAGAGAGTTACGATCCCT
TCTTTGCCATATGAGCCATATGATGGGTCTGTTGGAAGGCCATCTGCTTT
GGTAGTTCTTTACCCCTAGATAGAGCCAATTTGTAGTTAGGATCCCCGGC
TGTTTGATAGCAACATTGACTGTGCTGAGGGCTTAGATGATAGCATGTTA
ATGAATGG
>AfB28-mq1_9e08.p1c LEN=589 CLIPPED=35:568
CTGAGCTTAAGACGGCTTGTGCTAGTAGTGCGTGAATGGTGTGGAGCACC
TCAATCGATCATTATATCCGAATATGTACATGATTTATCAGAGTATAGAG
AGATCGGTAATATATGCTGCCTAGGACTATGTACACCTCTATCAACAGTA
GGCTGCACATTTACCATCGTTCTCCCTCTACTCGGTACAGTCCACTCTTC
CTCTTTTCGGCCTCCCACCGTTCGAACCATGCCTTCATTCGCTCCCGGCT
CTTCTGGCTACCCACATTCACGGTCGGGATTATCCGTCCTATGCGTAAGG
CACAGCAGAACATAGTCAGCTCACGGAAAGAACTGTGTTCGCTGTACGGT
ACCCCGTAACACGCGCTCTCCCTGGTACTGCCTCGTTGGGGTGTCAGATC
GCGTGCCGAAAATGGCGTTTTCCATTGTGGTGAGTGCAACACCGTGGAGA
CGGGTGGGTTGTCCAACGTACGACCTGTTGGCGGACGGTAAGACCACCCC
GTCGGTCGGAAGCCTACAACGCGTGAGAAATGCG
>AfB28-mq1_9e09.p1c LEN=592 CLIPPED=37:568
AGTAATAATGATAACAATAGGCTCAAGCGTAAAGATAAAGGCCAGTGACA
CGGGCATTGCCGTCCCATCGTGGACGTCTCGATAATAATTTCCCAGAAGG
AGTGTAACGAGACTGATCACTCTAGAGTAATCATCTCAATGAAAAGAGCG
ACTGTTGAACAATACTTAGCCCTGGTGGCTGCAGAAACCTCGTCCATGCC
TCGCACTGGCGGACAATGCGACACCCATGGTTTAGCGATGGGAAAGTAAA
GGCCGTTCCTGAGGTCAAGACATCGAGTCTCTTTACCAGCTCATCGGCAG
TGACTAACCAGATCTGAACTAAAAGCAAAGAGACCCAAAAATGGGCAAGT
ATGAAGTAGTAACGTCAGTCGCGCCATCCCGATCAATCTGGGCAATAGCC
GCTAGATCAGAACGAAAGGCGAGGCATCAGCTACATCCAATAACGGAGAA
ACAGCTACTACGCAATGTCTACTACCTGATACACCAAGGCGGATCTGAAC
GGTGCCTGGTGAGCTTGATGCAGCAACAGCTG
>AfB28-mq1_9e11.p1c LEN=603 CLIPPED=36:578
AGAAAAAAACGCAAACGTTCTCGGGGTGATTCATGTCATTGCATCTCGCG
GCGCCGACCTGGAGGATGTACGACAGCGGACGGTCAACTACCTCCGCGAA
AAGGACATGGACATCCTTGTTCAAGTGGAGCGAGAGGGCGATGGGCGCTG
CTGGTGCGGAGGGGCTAACAAAAGCCCCTGATTGCAGCCCTCAATTCTGT
ATATTTTGACATGACATACAGCTCACTCAAGAGTGTTGAACACATGCAAA
TACAATTCGTACTATGTATGACTTGCGTGCACGGAGGCGATTGGAATACA
TGCTATGTATACCCAATTGAGCCAAGGGACCGTGTAACAACCTCAATTCT
TTTATTATAACGTTCAGATTTGACTGAACAATTTCCATAAGTGAAGTGTC
TAAGCGAGAAGAGTATATTCGTCTCGGTGTCAGCGTCTTAAGAGACGTCC
CACCACCTCAATGCCACCATGTGTGACATCTGTACCACTAGTTTTGTCGT
AGTTAGCCAAAGAGGGTATTGAAGGAATCACCACACTACATGC
>AfB28-mq1_9e12.p1c LEN=585 CLIPPED=45:512
AGGTGTCAGATAGAACAAAAAAAAATATTAAACGTCAGTGTCATGAGAAA
TTTTCAGGCGGCTCTTGACTATCCACCATCTCAGTGCTTGAACTGATCCT
CTGTCACACCCTTACCCATGGCGGCGGTGCTGCTGACACCGCCGGTGAGC
ATCTTCAACATGTTATCCACATAGTTGGCACCACTCCATTTCTGGTGGGT
CACCACGTCCACACCCTGCTCCATCTCGGGTTCCTGCACCAGTTCACCGT
ACGCGCGCATTCCCTGTTTCGCGTAGGCCCTGGCGAACTGGTCGGAGATG
AGCGCGGTAGTGTGTAGACCAGCCAGGGTGATGAACTGCCAGGCATAGCC
CAGAGCGCCGAGTCTCTTGATGTAAGTCTCCTGCTCCTCACGCGGCATAG
CCTTCTTCCAGTTGAAGGATGGCGACAAGTTGTACGCCAGCTTCTGTTCG
GCCAGACGCGTGGACACC
>AfB28-mq1_9f02.p1c LEN=602 CLIPPED=30:404
GTCTCTCCTTTAATCAGCCTACCATCCACTGGTGGAAGAATGGCGTCCAA
TCCTTTCAATTACTGTCTCCTTTGGCTTGTAGCCTTTATTGGGCTTGCAG
CTCCCCTCGCTCTTTCATTCTCTACTGGAAATGGCACTGGTTGTCGTACG
CAGTCTAACATTGTTGCAGCTACCGAGCATTTTGGTGAGGTCAACATGGA
GGGTGGTTACAAGTCTATCGCATACTTAGACAATAGGGTGGGTATTTCCC
TAGTTCTTCGAACGAATCCAACAGGATCTAGCTGACGGTCAACTAGGCAA
TTTATCAGCGCAACTACCATGCTTTCGACCTTGCCGCGGACAAATTGACT
CATGTTCTTTACGCTATTGCCGATG
>AfB28-mq1_9f05.p1c LEN=572 CLIPPED=28:571
AGTTCGTATGTCCAGTCGGGGAATATCACAGTCCCATCACCCTTTGGATT
CATGACGTTCTTTATACGAATGGGAATTCTAGCGCGGATGACTTGCTCCA
TGGTGAAAGGATGGATTACTTCGGAGCCGTAAAAGGTCAATTCAGCTGCC
TCAGCGGGTGTAATGGCTGGCAGCAGACGCGCGGTTGGGACTTTGCGAGG
ATCAGCGGTGAAAATCCCGTCAACCTCCTTCCACACCTGCAGCTCTTTGG
CATGGACTCCGACTGCAACAAGCGCGGCGCAAAGATCTGTGTAACCACGA
CCAACTTGATCAAGAAGACCCCCAGGTACAGTCCCGAAGAATCCAGTGAC
CACCGGCACCCTTCCTTCGCAATCCCTGATCTTTCTGCCAAGAACAGTAG
CAAGATTGTTATAGAAGTCCTGGTCGAGGCCTTGACTTCCGATAGGGAAA
TCAATCACTTGCGCCAGATCCACATATTGTGAATCAACACCACGGTCTTG
TAGAAAGGCAGTCATCAACCGGTAGCTAAGTGACTCTACTGTAC
>AfB28-mq1_9f06.p1c LEN=586 CLIPPED=34:558
GTGCGGCCGCAGCCCTTGTTTGAGGGAAATGTGCCGAGTCTGGGCCCTGG
GTTGGTGGATTTCTTCAATGGGATTGACCGACGCCTGTGTCGGCAGTGGG
GGGTGATCCAGGGGGAGAGGATGGTTGCTCGTCCGGTCTCGACTCTGGAG
ACGGCAAAGCACGACGTGATGCCGTTTGACGGGTATATGGACATCTTGGA
CCAGAACTGGGAGGGGTCTGGGTTTGACTGGAGCGGGTCCTGGTTGTTGG
ATATTTGATGGACTGTACATATATGATTATGATGATTGTGCCATGAGGTA
TCACTAATAACAAACAGCATGCTAACTACAGCTTGTTCGTCTTCAGAGAA
CGATGGCCGGCCACCTGGATCGCAGGCAATTCCTGGCCCCAGACAATCCG
GCAGTCCCATCTCGCATGATCTTTCTCGTCCGCGTCTGCCTCGGCCGCGT
ACGGCTTCACAATATCCCTGTGCACCGTGTCGCCGACGCCTCCTTCGCCG
GCCAGAACCCACCGACGAGCCACCT
>AfB28-mq1_9f07.p1c LEN=540 CLIPPED=34:539
AGACTTAAGGGTGTTTAACTGCACCCCAGCATCTACCTGCACTGACATCC
CAATCAGACCATGTGTAACAGGAACAAGAGCGTATTCAGAAACCTGCCAA
AGGGTGATTCGCTGATCGCCAACCAGTTCGTCTCAAAGGTCGTGAGAATT
ACGCTACCTGGCGAGATAACCTTCTTCTTAAAGCCCAGTGGATCGAAGCT
AAATCTATATTAGTCAATGTCGAAATATCACCTCCTTTATATAAGCCCAT
AGAAGTTGCCCGATGGCAGAAGCAAAATGAAATATTGCACTCACGCACTC
TCCTCTCTCTTAATAAGAGAATTTAATCCACTGTTAATTGGCATGAAAGC
ATGAGTGCAGCACATTTTTGGCGTGAACTTAGTAATATAAATGGCATTTC
TACGGCCGAAGAGCGCCTGATGACCGTGAAAGCATTGCTAGACCTCCACC
CACAAGGGGATTATGTCAGCATGCTGTATAACTATCAACGTCTAGTCGCA
AAGCTC
>AfB28-mq1_9f11.p1c LEN=578 CLIPPED=44:464
ATGATGACCTAGGGTCCTACCGTATGTAGTAAAGTCATACTGCTAGTGCG
TTAAGTCAACCAACTAGGTGATATCGATGTTGTGGGGGATTTTCGTGAAT
TATTGGGGCTTCTGATTGGCCTCGGTTAATAATTTCAGCTCTACCTAACT
AGGGAGGTGGTCTGTATAATAGTAGCTAACTGGAGAAACAACGAACAATT
AGTACCATTGACTAAATCCAGAGCTTTCTTGCACCTGAAGTCTCAAACTC
ATGACAGGTGGTCTGTCGTCTGGGCTTGTAGTGATAGTATTNTTTCGCTG
AAAATACTGTTATAGTGCATGGAGCCACATAGGTATGAACATATATGAAC
ATTATATGTGTTCCGATAGTATAAAGATCTATTCTAAGGACGGTAGCTGT
TTAACGATAGAAATTGATGCT
>AfB28-mq1_9f12.p1c LEN=579 CLIPPED=40:565
TTCGAAGAGCTGAATCCCGGGGTTCTGAGGTGACGGATGCTTTTGACAAC
GCAGAATTTCGTTTAGGATTTACTTTTGGCTGCTATTGCCTTGAATCGCT
TGCTATACATGTCGCTCTTTGCCTACAATCCCTTTGGAGTGGTTCCCCGG
CTACCAGGCTCATTGCAATCGATGGATGAAGAGAGGTATCCAGCTGGCTT
AGCATCTGTAGTCCAAGTAGTGAAGGGGAGTACATGCTGTATCCCTTTAA
TAGACAGCTCGTCAAAGGGAATATTCGCTTTGAGTTGTTGATTTCTTACA
GGGTGTATTTGCTGTCTCTGATCCATATTCACTGTCTTTGTAATCCAATT
GCTATAAAGAGGCATTAGTTCACAGCATTTACATATTTGATTCACTACCT
GCCATTCAATTATATGATGTCTGGCTCTATAAGACTGTTAGTCAACCCCT
TCAGATATTTTCTCTCCTCTGTCATCGCCTGGCGATCCGTATATACAAAC
CTTTTGATATATCCACATGCACGACT
>AfB28-mq1_9g09.p1c LEN=579 CLIPPED=82:282
GGGTGCCCCAAACATGATAACCCACCGGCTGCCAGGATGAGTGCCAAAAG
CGATCCAATCGAGAGACCCGATAGACGCCAAAGTACCTGCCCGTGTGCTG
ATTGGGATTCCGGTCGTTGGCGGAAGACCACCAGCTGAGCCACAGGGCGG
GGTCTGGTGAGTTTGATCGTAAAGGGGCAGTCCAAGGGGGAGAGGGGGAT
T
>AfB28-mq1_9h02.p1c LEN=594 CLIPPED=37:253
ACGGGTAAGGCCTCCGAATATCCAAAGACGGTCCCCCCAAACCCAGGCAG
TGTGGTCGAAACGAGCTGTGAATCTCCAACTCCGGGACCAGGTCCATGTT
TTCAGGTCGAGGTAGCATAGGTCATCGAGAATCACATTGTGCTCTCCAGT
AACACCACCTATAATGAAAAGCTTCTCGTTATGAATGACAGCAGCATGAC
GAGCCCTAACCCGCGGG
>AfB28-mq1_9h03.p1c LEN=591 CLIPPED=32:576
ATAATTTATTCAGGGGTATAATGTATGTAGGGGAAGAAAAGAGGCATAAA
AAGTCACGAGGTCAAAAGCATTTTCAGAACACAGAATCATGTATACACAA
TGCACAATCCATCCGTCCCTCTCTAGTCCTGCAACTGTAGAATCTCTACA
CGATCGCGTCATCAGTCAGTTCATCAATCAGACCAGACTGCCTCGAAGCG
CCACTTACCAGTCAAAAACTCCTCAAAGCTCAGTGTGATATACCCGTCCC
GATCCTCGTCATACCGCTTGAACACGTCTGTCATTCGTCTGAGACTGATA
CATGCCTGCACAAAGAGATCGAAGCTCATCCCATCCTTGGCAGGTCCATG
CCCCCCGTTTATTAGCTGTTTCTTGCTCTCAAACGTGGTATAGAGCACCG
TGACAAATGGCTGGCTGAGCCTGTACCCGAACGCAACCAGCGCTTTCTCA
AACTCCTGCAGACTAATGCGCCCACTGCGATCTTCGTCAAACCGGTCAAA
GAGCTCCCGTCACGCAGCGAGGAACCGTCACAGCGCCACGAACTC
>AfB28-mq1_9h07.p1c LEN=582 CLIPPED=52:580
CTTGGGGTCGAAGACAAAGTCAATGCTATTGTTCTTCTTGACAGAGCGGC
CTGACCCTCGAAGAACTTGTAGCTGTTCCACAAAGGGAGGAGAACCTTGG
CAACGATCTCCTTCACACCAGACTCCTTGAATCTGAGCGGCTCCGCACGC
ACGACGGGAGAGTTGATCAAATAGAGTCGAAGGGCATCGGAACCGTAGCG
CTGCATGATCAACGTCGGATCAGGGTAGTTCTTCAATCTTTTCGACATCT
TCTTTCCATCTTCAGCAAGAACAATTCCGTTCACAACGCAGTTCTTGAAG
GGCAAAGTGCCGAAGAGATGTGTTCCCAGGACAGTCAAAGTGTAGAACCA
ACCACGCGTCTGATCGAGACCCTCGGCAATGAAATCACCGGGGAAGCTCT
TCTCAAATTGCTCCTTGATCTCAAAGGGATAATGCTGGGATGCGTATGGC
ATGCTACCCGATTCGAACCAGCAGGCAAACACCTGGCTGACACGTCGGAG
GACACCCTTGCCTTGCTTACTTGGGATAG
>AfB28-mq1_9h08.p1c LEN=569 CLIPPED=24:532
CTTTGATGGCAAGTAGGACATCTTTTCTCGGCAGCTATGCCAGGCTGCTG
GAGTTCCAAGCAGCGCTCATTGATTGCAGCGGCGTTTCCTAGGGACATCA
CCTTGGGATTTATGCATAAATTCTTTCGCGAACCAAGAGTAAGATGTTTC
ACGCGTTCTTGGACTTCGTCAGTGTTTGCATCGCTCGTGCTGAGCTCCGC
TGGCATGCTGGAAGGCATTTTGACGCGCCGCAGCTCGCTTGAAAATTGGG
ACAGTTGGGAGTGAGTTCTCGAACAATAGAAGATCTTAACATCATCGTCT
GCATGTCCAATTTCATCCTCGACGGGAGCCGAGAACTGCTCCTTGAAGCG
CTCCAGTAGTTCAAGTGTACTAGTTGAGAGTCCACTGATATCACTCAGTT
TCTTGGAAGAAGCCATGCTTTGATCAGCGTCACTATCATAATCATGCAGA
ATAAATGGGTCATCTTGCTCTGGGCCTGGGGCACCAGACGATGTATTCAC
TCTCTAAAT
>AfB28-mq1_9h09.p1c LEN=566 CLIPPED=8:563
TCCTGTAATTCTTCCTCCTCTCTATTTTATATATGCTCCCGCATCTCTTC
CTTTCTTCTTGGTCTTAGGGCCCTTTTCACAGTTTTATGCGCGCCTCATC
TAACCTTCGATTTCGACAGAGAACCCTCACCAATGCGAAAAGTTGCATTC
ACGAAGTATTACAGCGACTCCGGATAGATGAACTGAATGGAACATATTCC
TCTATACAGAAGAATATCTCCTTATCTCGGATTCCAACGCCTTGAAGCCC
TTGTCCTCAACCATGGCCTCCCGGCCGCAGTATGGTGAAACCCGCTCCCA
ATCTTACGATGCCCTCCGGAGCCCCTCGCCGCGCATTGAACATTTTGACG
GCGAAATTCCTCCTGCGCTCTCCCCTCTTGATGCATTCGCTGCTCAGGGT
CGGCTTCTGGCCCGGCAATTAGAAGAGTCGAAACGGGGAGAAAGGCGCAT
GAGCAGATTGCCCCCTTCCAGCGTCGCACGATCTTTGTCACAAGGTCGAC
CAGGCTACTTTCGGGCCCCATCATCCGGCGATTCTCACAACTCTCAAGGT
GGAAGA
>AfB28-mq1_9h10.p1c LEN=607 CLIPPED=51:492
ACTGTCCGGGAAGCGGGGGATATCTCGCGAGGCGCAGAGTCTACCGGGGG
TATCTGGGAGGCCTTGAAGGCTAAGGTGATGGGCGCCGAGGCGCCCAAGG
AGCCGCGCGGCGTGTTTGGGAGTGTGGATGTGGATAAGCACGGTCGGGGG
AATGTCTTCTTGGATCGACCGGTGGCGATTTGGGAGCTGATTGGGCGGAG
TATGGTCGTATCCAAGAGTCAGGAAGGCCCATTTCAACGAGAGGACCCTG
ATACATTGGTCGGTGTGATCGCTCGCATTGCGGGTGTGTGGGACAACGAC
AAGACGGTCTGTTCATGTTCCGGAAAGAATGTATGGCAGGAGCGCCAGTA
ACAGGTCTCTCAGGGAATGCTGTATACTTTTGGTGTCTAGTCCGTTTTGC
GAATCTTGCATTGATTTATGATACCTATCGTGGAGATGATGT
>AfB28-mq1_9h11.p1c LEN=588 CLIPPED=30:588
TGCACTCGCTGACCGATCATCTAGACCCGAGTATTTCTGCGCTTCAAACA
CGGTGCGATCGTTGAGAGCGAAATTTCGGTCTCATCTGATTCAGACGTGG
CGTCTGAGCAAGCACGTCGAGTGCATGAAGTTTTGAATGGACTGAAGCTT
CACGAGATCCAGTTGAGCCAATGGGACCAGCTACTTACGAACCGTCTCGG
CACAGGCGTTGAGGCGACAGTTGCGCATGAGCTTGCGAGGTTCATTGGCA
GCAAGCTGGGCGCCTAGCTTGACTCACATACTCCTGAATGGCCGGATCAT
TTTGTACAGTAGACAACTATGTATTTGAGCATTTCAAGCGACTACTTTCA
TGGTCTTGAGTGGACGAGGCATCGTCCAGGCAGTCGAAGCCTTGCCTTTC
CACCACACGCCGGCCGACTCTGCTCCGAACATCTGCAACGTCAACCCCGC
TGACAGTCCACCCCTTGTGATACAATGGTAAAAAGTCATATGTTTGGTTT
ACATCGGAGATGGCCTACAATCATCTTGATCACCTGAAGACTACCTACAT
AGTAGCATG
>AfB28-mq1_9h12.p1c LEN=582 CLIPPED=48:581
GGGAAGATGTCACTACTGAAGAATGCCACCTACGCGAGCGAGGGCCCATC
CTCGACGTGGGAATTTAAGAATGAGGTACCTGAGAGTCCGGAGCCGACCT
GTTATATCCAGTCATTGCAGAGTAGTTGCACCGAAGAGCAGATCCAGAGC
GTGGTCAACGGCACTGCTTTGATTAAAGATTGGATCGTGGTGGAGAAAGT
GGACATTTACTAGGCCAGTATAGATACCGGGTATACATACCTTGTGGATA
TATGATGCTTCATCTACCCCGCAATAGGCAATTCCGCCACAATCTGGTAT
CTTGTACTGCAAACGCGAGCTTGACAGCTGATATATTTAGAAATACATGG
CTTTAAAACAAGACTATCGCTACCACTACAAGAGATTGGCGTTGCCTGAA
ACCGACTTGATATTACATTGACCAATCGAAGCTTCTCGAAGCTTCCATGC
CTCAGGCGGGGAACTGGCCCCATCTAACGTCACACGTCACACCCTCTGCG
ATTCAAGATAACCAGCCAGCAGCCCAACCACTTC
>AfB28-mq1_10a04.p1c LEN=596 CLIPPED=97:326
TGAACCCGTGCTAACAAAAAGCGAGGTCTCACAAGCCTACGAAGTCCTCT
CCGATCCCGTGAAACGTAAAGTTTACGATCAATACGGTCTCGAGTTTCTG
TTGCGCGGCGGCCCGGCCCCAGGACCCGGCGGGGCTCCCGGTGCAGGAGG
ATTCAAAGGCTTCAAGGGCGGCATGCCTGGAGGGTTCTACTTTGGCGGGA
TGCCCGGTGGAGGAACCCGTACGTTCCATT
>AfB28-mq1_10b02.p1c LEN=522 CLIPPED=1:414
GCAGGCGTTGCAAACGCCCTTCTGCCCACGGGCTTGTCAAACGACAACAC
TGTAAACTCTTCGGAGTTGGCTTCGGCATCTCGTCTTCGCCGGCCAATAT
CATCCAAGGCTTCCTTTCCCAAGGATATCGAGACGACGAAAGCTAGAGGC
GCGATGTAGGACGACATGTACCCGATGCGAAGCACGGGAATGATCTGTGA
AAGAGCCACAAGCAAAAAATAGATGTTGAAGAAAAAAGAAAACTCATTGT
AAAGTGTGCGTGGTAGAAAGCTCCAAGGGGTGTATTTCGCATTGGAAACG
ATGTTCGCTGGGTACTTCGACCGTTGCGATTGCCCGACTAACACTTTCCG
AGGAGGCTTGGTTGCGTTATTTTCATTGATCCTGTGAGACCAGCTTGACG
GGCCCGAAAAGATG
>AfB28-mq1_10b05.p1c LEN=553 CLIPPED=40:492
CTGGCTGACGGTCGATCTCAACCTCCCGCTGGGGGTGATCGCCCGGTACC
GACGGGATCACCCGCTCCTCGCCAGACTAGACGAAGAAACCCGAGCGGCG
AGTTCAATGGACGGCACGATGGCCATGCTTGTCAACGGGGGTCCGTTCCA
GGAGGAGTTGGTCCGGGTGGCTGCTGCGGCTGGGCGGGCGGTGCTGGGGT
CGAGCGCCAATCTCACCGGGCAAGGGACAAAGACCGTGGTGGAGGCGATT
GAGGAGGAGATTCGCGAGGCGGCGGATATCGTGGTGGATTATGGGCGGGT
GAGAGATGGTTGGCCGCGGGCGAGTTCGACCATGGTGGATTTCGAGGCGA
TGCGGGTGGTGAGGGTTGGGGCGTGTTATGAGGCGATTCATGATGTGGTG
AAGAGGTTTGCTGGGTTGAACTGGCCGGACCCGAGTGTCTGATGAGGTAT
TAG
>AfB28-mq1_10c05.p1c LEN=586 CLIPPED=245:288
TCCGGCTCTCGTGATAGAACTATCAAGCTCTGGGATCCTGCCAT
>AfB28-mq1_10c06.p1c LEN=614 CLIPPED=253:287
GGCTACACTACCTGACAGATACTTTTTCTACAGAG
>AfB28-mq1_10d04.p1c LEN=510 CLIPPED=1:508
GAACGAGAGGGCCCGTTAGAACGAGCACCTAAACAAATAATATGAGTGTT
CGGGTAGTGGCCCGTGTTAGGCCACTTTTGAAAGCGGAACGTGAGCAAGA
TATAATTCTTCGCACTGGCCCGTCAAGTCAGACTTTACCGCCAAAGGGAG
ACCAGAAGAGCACCCGGGGTAATTCGGCGGTTGCAAAACTGAGGGACCGA
AACACAATTGTCAGGATCCCCAACCCCAAGAATGAAAACGAGGAATATTC
TTTCCAGTTCAATGCTGTTTATGATGCAGATGCCTCACAACAGGAGCTCT
ATGACGCCGAGGGTTCGTTACGCGCTTCTCTGATTTGACCGCCACGATAC
GCTGACATTATTCCTTCAGTTGCTCCCACAGTCAAGCACCTCTTCAACGG
CTTCGATGTCACAATATTTGCATATGGGGTCACCGGAACGGGGAAAACAC
ATACTATGCGAGGTGGTAAAAGCCTGGCTGAGAGGGGTGTTATTCCGCGT
CTCCTGAG
>AfB28-mq1_10d06.p1c LEN=571 CLIPPED=65:436
CTGGGCAAACCCTTAATCTTACAGGTGGAGCTTATGATGCTTATTTTAGC
CAGAGCTGCAGAATGCTTGGACCACTTATGCATCTATATCACATTGTGGC
ATGAAGGAAAGTCATTCTGTTAAAGTTCCATGTGGGCTGACAGGATCAAT
GCCACTGTCCTTGCAGGACAGAAGAGACAGCCTCTTAATTCTGCATTTAA
AGTCCATGTCAGTGATCCAATTATCAATGTTGACATGAGCTAAAGTATTT
TAGACATTCGTTAACGCAAAACATAAGGGCGATGCAAATCTAGATTGTCG
ACTCTAGATCCTGGATTGACTTTACATGTTTTTAACAGTTTGTTTCAAGC
TTTCTCCCACTTTTTTAACAAA
>AfB28-mq1_10d08.p1c LEN=541 CLIPPED=85:537
TCTTCTTGTCAATCCCACAATCTTTAACTGCGTTCGATCGAGGTGAATAC
GACATGAGCTTGTGGACTCAAAAATTGCTCCTGAGTCTGCAGCCCAGGTT
CTTCAGATGAGCAAAGAAGCAATGATGCTACGGGACTGGTTGAAATATCA
TACAGTATCTGCCGTGGATACAGGAAAACCTGCAAAGGACATTGAGAAAG
TCAATGAGAAGGGTGACGTTAAAAAGCGGAAGAAGAAGCCCAAGAAGGCA
GACCAGCTAGACGGATTCATTGTCAACAGTAGCGATGATGATTATGAAAT
GAGCGAGGTTACTGCATCTGACGATGACGAGTTAGCCGGTGGAGTAACAG
TGTCTTACAAAAAAACAGTCATTCGGTCGGGTGACTCGGACGGTGTTTGG
AGATCCGGCACAGGAAATCACCGTACGTCCAATGTAATACTCCTCAGTGG
TCC
>AfB28-mq1_10e05.p1c LEN=566 CLIPPED=53:566
GTCAGTGTACAAGTTCCAGTCCCCACAAATCCTGGAGCTGGTAAGCACCC
ACGTTGTGAACCCCAACTCAGGTGGTTCCAGAAGAATGGACATTGTTGTA
ACGGAATAAAGGCGAAGAGATGTGCAAACGAGGCGGATGATATGTGGAGA
GACACTCAAATCAGAAAGGAAAAAAAGAAGTGAGTGGATTAAGCTCGTCT
GTAATGTGGAGGTTGGATAAGGTAGGGGAGATCGTGACAGTGGTTGTTTC
GGCCAAGGGAGTACCTATTTTAGGTGATCACGGTGTAAGGTACGTAGCTG
ATTGCAATAATTATGGATCAATTCCATATCGCAAGTCCCGCTCTGCGCTC
TCATTGGTGCCTGTTTGTTGATTACTAAGCAACGTTTGGCTCAAGTCAGG
TGATGTCATCACAGGTGCTCTTACGATCGACGCCATACGTTCAAACTGTT
CAGAGGTATGACCTGAACGAATTTATAGTGCCTGCCTCTTACACTGACTA
GGTGACACAATCTT
>AfB28-mq1_10e08.p1c LEN=572 CLIPPED=149:526
ATGAATTGGAATGCATTTGCGTTGGCAGATTCCATACCTGCCATAGTCAT
TCAAGCAGAGATAGTCCTTCAAGCAGAGACACCTTCAGTCCCTCAGTCAG
AGCCGATTGCAGTGACTGAGTTGCCTTTACCTCCTGTGGCCCCCATTAAC
CACAGCGGTGCCTGTACAAAGAGCATCAACCCACATGGGACTGGTTGCAT
AGGAATTACCTTGGACACCTTCCAAGCCGACGATTTTACTCCCGACGGGA
ACCACGTTCTTGCGAATGTCGAATTTGTTGGTGCGCCAACGGTCCCGGTA
CCCGATCAGTGTTTACACTGGCCAACAATTGATTGCTGACAAGGTATGAT
GGGTCACTCTTACCTAATGGGGATCCAT
>AfB28-mq1_10f05.p1c LEN=523 CLIPPED=12:447
CCTTGTCCACATCAGGGTGGTTCACGAGGGCGCTGCCCGCGACTCGACCG
AAGCCATTCAGAATGTTGACCACACCCGGGGGAAAGCCCGCTTCCTTGAT
CAGAGTGGCCAGGTAGAGAATACTCAGGGGAGTCTGTTCAGCAGGCTTCA
TCACGACGGTGTTACCACATGCCAGGGCAGGGCCGAGCTTCCAAGCAGCC
ATGGCCAGAGGGAAGTTCCAGGGGATGATCTGGCCGACCACACCGATCGG
CTGACGGAGCGTGTAAGCGAATTTCGCTGAAGTGGTGCTGATCGTCTGTC
CGTGGACCTTGTTGGTCCATCCGGCACAGTATCTGATGGTGTTGATGACT
TCTACGAGGTCATTATTAAATGCGACAGAGTATGGATTTCCTGAAGGACG
TTAGTGGATACTCAACCCGAGGCAGGCTGACCAAAA
>AfB28-mq1_10g04.p1c LEN=539 CLIPPED=13:477
GCTCCTCGAGCGACTTGCAAGAGGCGAGGATTTCTTCGGGGCGCGCCGCA
TGCTCGCCGCTTGGGGAGACCACATAACGGGCTTTGATGTCTGGATTACT
GGGATCCTCTCCCTATAGTGAGTCGTATTAGCGGCCGCAAATTTATTAGA
GCAATATAGTCCTACAATGTCAAGCTCGACCGATGCCCTTGAGAGCCTTC
AACCCAGTCAGCTCCTTCCGGTGGGCGCGGGGCATGACTATTGGCGCGCC
GGATCGATCCTTAATTAAGTCTACTAGATAACTTCGTATAATGTATACTA
TACGAAGTTATTATCTATGTCGGGTGCGGAGAAAGAGGTAATGAAATGTG
CCCCGCTTACGCAGGGCATCCATTTATTACTCAACCGTAACCGATTTTGC
CAGGTTACGCGGCTGCAGGCATGCAAGCTTTGGCGCGCCGTTGACCAATT
CTCATGTTTGACAGC
>AfB28-mq1_10g06.p1c LEN=757 CLIPPED=164:188
AAAAAAAAAAAAAAAAAAAAAAAAA
>AfB28-mq1_10g07.p1c LEN=573 CLIPPED=76:442
CTGCTGGTCAGATTGACTACCTTGTAAGACTCGAATTTTTTGGAATAATG
CACTGCTTGGATGAGCGACTTGTGCAGATTGTCAGCTGCTGTTCAACAGA
ATCACTTTGCTCTGGTCGGCTCAAGTATGGCAGTTTTAGGAGGATGAGGC
CGCGGCTTTCCCCCCGTGGCATTCAAGCATCCTGTGGTTCTTGCCTATCA
TTGCTTGATGATTCTGCTGCAGGCTGAGGATGGTGAGCTACTCCCTCATT
CGGACCCTTGCATTTTCACGACCAGGAATCACTGTGCAGGAATAACATGG
CATTGTAGGGAGCACGGTGGAAAAATCCTCATGCCCCTGCGATATCCAAC
GGAACGAGAGACTCTCT
>AfB28-mq1_10h02.p1c LEN=597 CLIPPED=80:199
GGTCACTTGCAATGACGAATCCGGGACGAGAACGGCCCACCTAGCTGCAG
GTGGTGTGATGCTTAGGACAAACGTAATTCGTTAACCGTGGCCTGTGAGT
TGATCTACGGTAGGGGAGGC
>AfB28-mq1_10h08.p1c LEN=555 CLIPPED=43:555
GGCACATTGTTACTTCTCGAAGAACTGGCCTTAGTGCAGGTGGTATGTCA
GGAGGCTGCATCTTGACGGGGCCGGCAGGTTTATCAATAATCTGAGGCTC
CACCTGCGTCTCTGGAAGTGACAGATTTTCCCTGCTCTCGCCCACAGTCT
TATTTGCTTCCATGCTGCTTGCCGGGGTCTGCATAACATCCAGGTTCTCG
GCAGACCCAGACACAGCTGTGCTAGGACGGGCGTCCTTATCGTGTCCAAC
CTCGTGTAGACTCGAGCTTAAGTCCTCAGTCCGAGGCACAGGGCTGGGGT
CTAGGACAGCTTTTCCATCCTGTAGGAAGGGTGACGGTCGAGGGTCTGAC
CCAAGATCTGCTTGACTGCTTGGTGTATGTGATACTGGCTTAGCAGCAGC
CAGACTATCAGTAACCTCTTTGGTTCTTGGTTCCGGCGGCGGTAGCACGG
GTGCCTTGGGCAGACGTTCGTTTGACCGCGGAGGAGGTTCACCTCGTGGG
TCATGGGAAACTG
>AfB28-mq1_10a01.q1c LEN=588 CLIPPED=29:198
ACCTGCAAGACGTGCCAGTGATTCCTTCACGCAGCCGTCATCAGCGAGGT
CCGCCCTTTCTTATTCGCCGTCTTCGTCGAGGCCCCGTAATCCAGTAACA
GCTGCACGATCCGGACATGGTTGTGCTCTACGGCGCGCAGCAGCGGTGCC
ACACGGGTGCTGGGGACCTT
>AfB2810a01.q1c LEN=742 CLIPPED=42:611
ACCTGCAAGACGTGCCAGTGATTCCTTCAGCAGCCGTCATCAGCGAGGTC
CGCCCTTTCTTATCCGCCGTCTCCGTCGAGGCCCCGTAATCCAGTAACAG
CTGCACGATCCGGACATGGTTGTGCTCGACGGCGCGCAGCAGCGGTGCCA
CACGGTTGCTGGGGACCTCGGTCTTTGCGCCGATACTGAGCAGGTACTGT
GTCGCGGCGATGGATCCGCGCTCGCAGCTGCGCATGAGACCCACGCGCAG
GAAATTCTCGTTGAACTGCCCATAGTCACGGGCCAGGTCTACAATCTGCT
GCAACCTTTCTAGGTCGTCGTGCTCGACAGCGCGGAGCAGACGGGGTTCT
AGCCGATCGTGGCTGTCGCTGGCGATGCTGGAGCGCGATCGTGACATGGG
GCTGTCTCAATTCCTTTCCTAGTCCATCATAAATCGATCAATCTATCGTA
TCGTAACCAGTCACTGAATGACAATCGTCGTAGGGAGTATTCAGTAGCCG
TACGGAGTAACCCAACCCGGTCGGAAGGGACAGAAAAGACCAGGAAGAAA
CCAGTGAAAATTTTCGAGTC
>AfB2810a02.q1c LEN=720 CLIPPED=47:398
TCAAGCTATTTGCCCGGTTTAGGATACTGTCCGCACCTATAGGCTTGCCG
CGAACGAAAGATGACCACAGCTCTGGCCCAGTGACGCCAATACCTGATCT
AGCTGCTTGGGATACAAAGAAACGCAAGCCGTCACGTAGACTGGGCTCAT
GCACAAGCGGAATCAGGGGTATACAAGTACTCAAAGAAGAGGTCAAAGCA
CCGATTCACCGTCTGCTCCAGATCTGCTGCAGGGTCGCGCAAGTGAAGAG
CACCGGCCAATTGGTGCCATCGTTGTAACGAGGACTGAGACGGCTGCTCT
TTCGGAAGGGACAGTGCCGGGTTCACCAGGCCGGTTTTTTAAGAGGGCGA
GC
>AfB2810a03.q1c LEN=712 CLIPPED=57:586
GGGGTCATTGTCTGAACCAGCATCGGCATCATATCAATTATGCTGCGTCA
GGAACGAGCCTTATGACCGTCTAGTGCCGTCGGAATACGACGCTGTTATC
GAGCATGCCGAAATCCCTCAATCACCTGCCCAGTCCGGACATTCTTCCGG
TGGAAGAATCGTCAAGGCGACCCAAGCTTTGCCCAAGAGAAATTGGCGAT
CGGCAGCCAAGACCGGAGTCCGAGCGAATGTGCGACGGCAGCGGATCAAC
ATCCCTGATCATGGTTACATTCTGTTGTTCTTGTGGGACTCGGACAGGCT
ACAGGTAGGAGGGGAAGGTAAAATCTGTCAGCCTGATTGGTGATATCCAT
GCCCCTGATGAATATCCTCTGTCTGTGTCTCACCCAGGGGTTTTGCAGTT
ATTCGGGCCCTAATCTATTCGATTAGCCTATCTGACAACCATTCATCGGG
CTGGTGTAATTCACATGCTATTATGAACTTCCTGCATAGACAGGATGCAC
AGTCCACTGGCTGCCCTGCCCTGGAACATG
>AfB2810a04.q1c LEN=746 CLIPPED=72:653
ATTTCACATTCCGTACAACCGCACAGACTCACCCTCACCAGCACAATCAC
AATCACAATCACCATCACCATCGGGAGACCATCCGATCGATCAACTCATC
AGAAATGCCGACGCCGAATGGCGCTCGCTGCTGGAGAAGGAGGCCCAACT
TTCTTAGGCGGCCACGGGGGAATATCGGCGGCGTCGGGGTCCACATCCAC
CACCAGGCTTCAAAGAGTGGTTCGAGTTTGCGCGATCCATGGACGCGCTC
ATTATCGAGGACTTTTTCGATCGGATTTATGATGATCTGAATCCATTTTG
GGGCCTCCAACCGAACGAGATCCGACGACAGGCGCAGAGTCTCAAGCCCC
GCATTGCTGTTCGGAAGCATGAAGCGACCGCGATCACGGACCACAATGCG
CTTTGAGTAGATTCATGGCTCAGTCTGGTGCGCAGCATTGAGAAGTACCT
TCCCGACCTCGACATGCCGATCAACCCCATGGATGAATCGCGGATCGTGG
TGCCTTCGGAAACCATCGTCGAATACCTGGCCCAGGAACGGGTCAGCCGA
CAGACGATGCAAGAGAAGGATCCGGCCGAGTT
>AfB2810a06.q1c LEN=749 CLIPPED=49:353
CTTTCTCTTATAATGCTTCTCAGCATAGCAGNAATACTAGAGAAGCCACT
AAGTAATCATTCTCCTATTTCGTACAAAAGGTGTCTTCTAACCCCCCCTG
AGCGTTGGGAGCCTCCGTGACTCTTCCGCAAGGGATCCTTCTGACTGCTG
TATCCAATGGTTTACACGCAGTTTTTTTTTAAAGGAGAGAAGTCATTGAT
GTTTGTAGATCTTCTGCTTTCAGGGTGGAGGGACGGATTCAAAAAAGGTC
AACCCCTCCGCACCCTCCCGATTTCTACACGCTGTTGGCCCCAGCATTTT
CAGCA
>AfB2810a07.q1c LEN=755 CLIPPED=49:582
GAGAACTTACCATCATGGCTTGCATCATAGCTACCTTTTCACCATAATGT
TTGCCGTCCCAGCTAGCAGCTTGCAAGGTTGCGTTGTACATGCCTAGAAC
TTCCATCCCTCTACTCCGAGCTGCTTTTGTCGTGTCTAGAGCATACTGCC
ACACGGCACTGTTGGCGGGAATATTGGTATCGGTGGACAGCTTCTCATGA
CCGGGAGCCGTGGGCCCCACCCAAAGCAGAGGCGTGTATTGTTTGTTGAC
TTCCGGCAGAGCGAGCCATTCGTCCATGCTACTCTCGGCTGCGGACAGCG
AAAATGATGTCGAGAGCGAAACACTGTGAATCACAGGAACAAGCTTCTTT
TGACTGTTGGAGCGAGCAAGCAACTTCTGGACTTTTTCACGAGAGTCTCT
TGAGGCAGGCGATCCAAGTACTTTCACGAAAACATGAGGCACATCTGAGT
GACACAAAAAGTCAGCGCCAATATGTATATCTTCTTGAAGTTGACAACTT
ACGGGTTGAGCAGGCATAAGTGCTCCGTGGCCCA
>AfB2810a08.q1c LEN=752 CLIPPED=72:687
AGACTACTTTTCCTTAATCCCTTGGGAAGGCTTCTTCGAGATGCCTCCTG
TCGGAATCCAGAAATTGGTGACACGATTCCTACCATCCGTCTATGATATC
TCAGTATTTGAGCAACAACAGATCAGATCTTGGGAATCATACTTGGTAAT
TGCATTNCTGAGCTTTTTTTAGTGGAATCGTACCCAAGTATGCTCGACAT
GTCCTCGAAAAGCGGCCCGTGACCGGGCGAACCCCAGAAATCATGGATTA
ACAAAGAATAAATATCAGCAATTCAAATATTTGAGCAAATACAACAACAG
TCAATGTCACATTATATAATCATACTATCATGTAATTTTCTATATTTGCA
ACTGATACTGCAGACCTTACTCCATAGGCATGGTCCAAGCGGCCGGCATC
TCGGGGACCGCGAAACTATTCTCCGGCGGCCAACAGCATCTCCGCAGCAA
AGTTTCGTCTTTCAGCGGCAGAAAAAAAAAGTTGGATGATCGAAGTCAAC
CACGAGCGTATTGTCTGTCTGGCCATTTCACGACGCTTCAATGGCCAAGG
GCAAAGGAAAGAGCTCCTTCGGAGCAAATGCAGTCCCAGTGGCTGATTCC
AAGTTTGCTGGGGAAT
>AfB2810a09.q1c LEN=755 CLIPPED=50:725
ACTACATTCATCGTATGGGCCACGCACTGATAATGGGCTCAAGGCCATTG
CGCCCGGGCCGCGGCCCACGGACATGCCTGAACCCGAACAGAACGGCATC
ACCGTCATGGGAAACAAACGGACGATCAAGCGATTCGTCGCTCCAAAGGG
TAAACGTAGGTATCCTTGTGCCCTTTTCTGTCAGTCCAAATTCTCACGCA
TACAGGCATCCACGTCCCCGTCCGCGTCGAACCCAAGGTCTATTTCGCCG
CCGAGCGAACCTTCCTCTCCTGGCTCGAATTTTCCATCCTCCTCGGCACC
ATTGCTGCGACTCTACTCAACTTCGGCAACGACTACATCACCTTCGTCTC
CTCGTGGGCGTTTACCATCCTTGCTGCAGTGGCCCTCATCTACAGTCTCA
TGCTGTATATCTGGCGTGTCGACAAGATCCGCAAGCGCCGCGACGTCAAA
CGAGTCTACTATGAGAAATGGGGCCCTACCGTCGTCGGACTCGGTCTTGT
GGTTATTATGCTGGTGAACTTTGGTCTGAGAGTACGTCAGACTGGCTTTG
CCGCTCGCGACGGAGACCAGGGCTTTGGTCATGGTCGGGGATCGGCCGGC
GGAGAATTGTAGACTTGACTACTTCGCTGAATTGTACGATCGTTATGCTT
GTACATGAATCCTANGTAACTGTGCG
>AfB2810b01.q1c LEN=722 CLIPPED=48:373
CCCCGGGCTTCGGTCATCCCAGCGATGTGGGCTCCCGGGCGTTTTTAAGC
ACAGCACAAAGCGGCCCCGGGACGGGCGCCCGTCGCATGTCTCGGGGGTC
ACGGGCGCGCCCATTGCTGGACGCTCCGAACCCCGTCGACAGCCTGGACG
ACCCGACCAGGGACGCTGCGCGCCGGCCGCTCGAGAGTAGAAACCACGGC
TGGGATGGGCGACTGCCCCCGTTCCTGAAGCGAGGCCCAACTGAGGGAAC
CTGTGCGCCACCAGTCACAGAGAGGCGGCCTGCCTGGCAGGGAAGAAGTG
GCCGGCGCAGAGCTCGCACGCCACCA
>AfB2810b02.q1c LEN=756 CLIPPED=52:612
AAATAACATCAGATAATGATGTCGAAGATAAGAACCGCGAAATATCGGCC
AATCTAACCAGAGAAAAAACAAGGTAAAAAGTAAACAGGTACCTCTCAGT
AGTGGAAATCAGTCAACATGTCTGTCATCACTTTTTTGCGAAGTAGATAA
TTATAAGGACCGTACACCTGCACGGAAGTGAGAGCAGCGCCTGGGCAGCA
ATAAAACAACAACCGTTTTGCTTCCCATTGCAATCGCTTATTTTTATCAA
GTCCTTTTCATGACTCACGCAGTCTCTGATCTTTGCTCCTTTCCCCCTCT
TGCTTCTTCGGAGCTGCTCTGTTGTGTCAGGTACAAGACCAGTCTCCGTC
TCCCATTACTCGGCTTCTTATCTCTATAATCGAATCATGACGCACTTTTA
CCCACGTTATTATCACGAAATTTTGCTCTCCCACTCATCTTGTCAGACAA
CTCCCTCTAGAAAACTGCAAACAGTTCAAAGACTCGCTTGGACTACATAT
GGATCTCTTTGTTTGACGGGTCTGGTGCCTTTATAGGCAATTGGGATCAT
TCAACGAGCTT
>AfB2810b03.q1c LEN=740 CLIPPED=40:459
GTCCATTGAAAACTTGCTGAATAACATCATACACAACGTTGTGAAGGAAG
TTGTTCCATGGGAAGCGGAAGAAGAAATCCTAGGACACGCAGGGGTCAGA
TTCCGAGTTATTGCCTATGTCGCGCGAGCTAACTTACTAGTATCGTGGGT
ACGACCTGATTCTTCACAAACATAATTTTGAGATAATCACCGACGACAGG
CTGGCCGTTCGGATCGAGTTGAACGTAGGAATTGATGTGCGCCCGCAAGT
CTTCAGCATCGGCGTTTGAGGGCACCGATGTTGATCCATGGTCCGTGGAA
TCTTGAGCATTCCCGGCCTGGCCAGCAGTATCCGGTGTTGACGTTACTGG
TTCCTTTTGCTGTTGAGTTTTGGAGAACAGAGGTTCTGGTACGGCTTTAG
GGTTGGACGGTATTTGTGTA
>AfB2810b04.q1c LEN=758 CLIPPED=49:737
TAACATGGATTCTGTATGTCCCTTTGGGCATGTTTATGTGGCAGTTACTA
ATATATTAGATGGAAACTAGGAAGCGGCAAAACACAGGGGCAGGAAGGGA
AGGACTCATTCCAAGAAAGAAGGACAAGGAAGAACACAAGAGTGTAAGGG
GTAGCAATCCTCATTGGCGTCTACTAGCTGATGGGTTAAAGCAAGATACA
GGTGTTCATACGCTCCAAGACAACGATCCTGTTGTCGAGAAGCCGCCATT
AATTTACAGGAGAGCTGGAGAAGCGCCGAAACATGATTGGGACAAGAAGT
CACCCGGTTTGCGCCTTAGACGGTCCTGCTGTAGCTGCGGGAAGGAAGTA
CCGGTAGGCCTGGTCTGTCGTATTTGTCACCATGAGTCTTGTCCTGAGTG
CTTGAACATGCAAAAGCGAGATTACGGATGTTGATCAGATACACGGGCCC
CTATACTAGGACTAGTTACCACTAGGATTGTACTCAACCTTAACAGTGGC
GTTTGGTACTTCGTTACAGCTAAGGGGAGAGGACAGTTCCTACTTTCATG
TGCTTTAAGAGGGAGAGGCTCTCTCCAACTACTGTTGCTAGGGAGGAAAG
ACACTCTATTCTTAGCTGAGGGCTGCAGGAATTCGCATCCATGCAGTCAT
ACCATCCATGGCATGCAATCTATGTTGCATTAGATGCAA
>AfB2810b05.q1c LEN=758 CLIPPED=48:649
CGCCTTCTTCGTACGCTGGGCGCGGGAGAGATAACGACCAGGATCACGGC
CGACACGAACCTCATCCAAGACGGCATCTCCGAAAAGGTCGGTCTAGCCT
TGACCGGACTATCAACGTTCGTCACGGCGTTCATCATCGCATACATCAAG
AGCTGGAAGCTGGCACTGATCTGTAGCGCCACCCTGGTCGCCTTGCTGCT
AATCATGGGTGGCTGCTCCACAGCCATGCTCGGCTTCAACAAGCGCGGGC
TGGCTTGCCAAGGCCAAGGCGCAAGTCTAGCAGAGGATATTCTCGACTCG
ATCCGAACAGTGGTCGCATTCGACGCACAGGAGACGCTAGCCACTAAGTA
TGAGAAACACCTCAAGGATGCAGAGAGACCAGGGATGCGGGCGCAGATGA
TCTTCGCGCTGATGGTTGGAGCTCTGCTGTGTGTCATGTATCTCAACTAC
GGGCTGGGATTCTGGATGGGATCGCGGTTCCTGGTCGACGACGGGAGCCA
TGTAAAGCGCCGGTGATGTGCTGACGATCCTGATGGCGATCATTCTCGGA
TCGTACAACCTGGGCAATATTGCGCCCAACACTCAGGCGCTGTCCACTGC
GG
>AfB2810b06.q1c LEN=721 CLIPPED=51:713
GCAGCCAGCTGCCCTGGAGCTGCACAGCGTCAGTGGGGGCATTCTGAGTC
TGACCACTTGTCACTCAATGAAGCAAGCTTCAGGAGTCCTCATCAAAATC
GTCAAAGGGAAAGTGATATTAAATCCCTATTCTCTCTTCGTCGGTCTCGG
CGGCGTCAAGCATCCTGGCTTTTATCTTAAGCGCTTTTTTCTTTCGCAGC
TTCATATTAGTCATTTGGTACCCAGCCCAGAATGTCAATACCCAAGACAT
CCCGTATTTAATCCATTGCGATGTCAGCTTCTCTCTATCGCGCATCCAGA
GCCAGAATATCATAGACAACCCTGTCTAGGTATATAACTATTAGTGTACT
ACATGTTTACTATTCATACCTGACAGAGTCTTTTAAGATTAGACTTGTCT
AGATTTGCATAGCGCGGATCATGTCTGCTTTTAGAGTTATGGAGTCACCT
TCCTAAGGACTACCCACACTTTTGAAAAACGCTGATGCAAGATAGCTGAC
TTATTAAATATTACATTGTAATGTTGTTTATTCAGCTGCTTTGTGAGAGT
GGTATAAAAGAAATAGACCAGCTTCTTTCAGATAGCCTTCTGTATTGTGA
ACTAGTCAGACTTAGGTAAAGACTTAAAGTTTAATANGAGATTGATTTAG
GGCTCTATCAGCT
>AfB2810b08.q1c LEN=750 CLIPPED=41:487
TGGTCCTCAGTCTTGCATCGAGAGAACTAGTCTTCCTTTATTTTTCGTCA
ACGAGCGGCCACTTCATTCACCATCACCGACCTTTACCAAATGATGTCAG
TACATTTGAGAGATTTGGCCGGAACATCGCGGTGGAGCCACGGTAAGTCT
CATCTCCATATTTGCAACCACCCGTCTAATGGATTGAAAAGGTCCCGTGC
GGTAGCAGTCAGTGCTTCAGCCGATTATTTTGGAGTATTCATGTTGAAGA
AGCCGCCTGTTCTCCAGGCACAGATGGCTTCGAGTCACCTGGATCCGATC
ACAGAGGTATGCACCTCAATGCAGCACTCGATATTCATCCCGGATTCTTA
CCGCAGAAACACTTCTATAGGAACGCTTCTTCCGGGTAGAAGGCGACATC
CTGTTCATGGAGTTCTTGTACCCGAAAGCCGAAGATGGTGATAAAAA
>AfB2810b09.q1c LEN=747 CLIPPED=34:477
TCCGCCATGAGTCCACGGCGCTTGACAATCCGAGCCTGCGTTCTCGGATT
GAAGAGCTCCTTGAAGAAAGAGGAATCAGTTTCCAAGAGCTTCTGGCTGT
GTACGCGGTGGGGGATATATTCCCTTGAGGCAGGTAAAACAGAGCTGGTC
GATGGTCGTGGTGCTGAATCGATGAATACGAGAGTGTCTGCGTTGTCTAG
AAGGAGCAGCGGTGGGCAAGGCGCAGGAGCATTTCTGGTCTTGCTCCTTG
GGGGTGTTGGTCGAATGGGGATATAGGTGGATCCAGCTGGAAATCGTGGC
CATTGCCACTCTTCAAAATTGGAGGAGTCCATATTCATACAGCCGAGTCG
TTATTTTCCGGTGCTAGCGTTAAGCAGCCTCTGTGTATGAATCGTCGCTG
GATGGGAGGAGAACAGAACGAAGCTGATGAAATCTGACTCATGG
>AfB2810b10.q1c LEN=752 CLIPPED=28:725
TTGGCAACGCACCAGTAGGTTGTGCCTGGATTGATGTCTTAGCGAAACTC
AATTTCTTTGTGAAAATCGTGTTATGGTATATGTGATAGCCCTTTTTCTT
AAAGAAAGAATAAATTTTTAAAAAATAAAAGAAAGAATGCAGGTTCCTTA
CCAAGGTCAATGCCGATGGCGCCTTCGTAGACTTCGTCCGACATATTGCT
TCAATTTGCACTGAATATGAACAAAGAAAAATTGAAGAAAGATGCAGACT
ATAAAGTGAGAGCACCTGAAAGGAGGTGGAAGAGTTGGGGGAGATGGAGG
GCAAGAAAATTGAACGAAGGGTCAGTGTGGGAGCGGTTGATCTTTTAAAT
CCGAACCCACTTCGCCTTTTTTTTCACTTTTTTTTTTCAATTTTCTTTTT
TACTTCGCCTCCCGTCTCGTTTTCCCCCCCAATTCAGCCCCATGGTTGGA
GAAGGTTTCCAATGTCAACACCATGGTTATGGTAATCTCAACCGTCACTG
AGATTATAAAAGTTCTTCAGTCATTTGTCTAGTAGCATGGCAAATACTCA
TTGAGATCTGGAGTGTTGTTCTAGTACATACTCTAGCACCTGGATAGATT
CGATGTCTACTAAAATGATTCGTCTGGTCACATATATGGTCTAGTTCCTT
CCTCCAATGTCCTCTTCAACTTGTGACCATCCAGATCACTACACAACT
>AfB2810b12.q1c LEN=738 CLIPPED=43:589
TTCATCAGCAGAGTGTCGATCGATGGAGTCATAGGCAGCACAATCCCAAA
ACAGTTGTCGAAATTCGGACTCTGAAATAAGCAAGTGCATGCGTTCATCT
CAGCGACAGGATACTTGAAAGTCGCCTGTCTTTCATTCATCAGGTCGCCT
GGGGAGCCCCGGTAACTGCTTCTTGATTGTTATCATTCAGATCACCTGGT
GTCTGTTCGGAAACTGCTGTAGTATTCCTGTCAACTGGCTGTTCTTCTTG
TCCGGATGCATTGGCTTCCGGTCCGGCATCGCCGGATGCCTTAGCCGCGG
GCTCAGAAGCCTGGGAGGCCGGTTCATGAGCAGGAGTGGTGCTCTCAAGA
GGTTGCGGGGCTTCAAACAGAGCCTTCAGATTCTTGCCGTCATCAATCTT
GTCAAAGGCCGCGAGTTTGCCTTTAGCAGAAAGACGTAAAAATGCGCCAA
GTTTACTCGCTTTGCCCGATCGCCGGTCCTTGTCTCTTTTGTTGCTGCGC
AGTATCAATGTCTAATTCATCATCCTGATGCCCTCATGAATGAGTCG
>AfB2810c01.q1c LEN=743 CLIPPED=57:725
TACGTCGCCAAGTACAATCTGGGCAACGATGTGCCCTATACGACCTACAC
GAACAGCGACGTTGCCCAAACCGTGATCAGCAATGCCAGCCGTGGGGATA
TCCGGCCCATATGGGAGCTTCTTATCAACCACTACGGAGTGCGGAAGGGG
CTGAACGTCAAGTACACCAAGCAATATCGTGACCTGGTCGTGGAAGACGG
CGCTGGTGCGGAAGGAGGCGGAGGAAACTATGGACCAAACAGTGGAGGGT
ACGATCAGCTGGGATTTGGGACTTTGATGTATACTTTGTAGTAATGTGCG
GTAAATGCCAGTTAACCCTCCAACACGGGCGCCAATAGCTTCCATAGACT
ACACCGATCCCATTGGACGGCAGATACTGTCTCCATGGCGGTTGCATTTG
TTTGGACTTTCAATCTTTCTCCATCCCCCCATGGCTTCCAGAATGGAGCG
CTATCAGCCTTGAGCAGATTCGGGTTCAGTGTTAGTATGAAGCTGATATA
GTAGTGCATCACAACTGGAATGATTGGCGTTATATCCCTCATGCTACTGC
TGACACTACTGCCATAATTCAAACCGAAGATGGCCTGGAGGTCGAAGGTG
TGCGTGACACCAAGCCCGGCAGCAATCCGCGGCGGATCCTGGACATTATA
GCGGTAGTTCCACACCTTG
>AfB2810c02.q1c LEN=759 CLIPPED=48:567
ACTTGCCTTCATTCANACTCGCTATTATCTCTTGGATAATGTCTAGCTTC
AGGAATTGTTCCACACTAAGGTACATGAGCGCTCCGAACCTCTTGTCTGT
TGTCTCATGGTCGCTTCTGGAAGGCGTGCATGTTGTTGTGAAGTATAAGT
GATGATCTGCAACTCCTATCGTACAGTCCTTGGTGAATTTGTTGTTTTCT
TCAGCCAGCGAGTCAGCTGTAGTGTTAGTGTGTGCTGGGTAGCTATATGA
TGAATGGTACATGCCGCCAACTCATTGCTGTTAACCGTTCGAAGAATCAG
AACAATCGGGAGACTAATTCTCTGTACCTGTGCTGCTTTCAGAGTCTACT
TCCATCGCCCGAACAGTGTGCTAGATTAGGGGTGTGAGTGAGAATAGTAT
GAGTAACTNGATTCTAACTATCTTCGCTAGCTAAGAGAGAGAAATGAAGA
TATTTATGTGAGCTATTAAGATAAGATGTCTAGGCACTAAGCCTATGTAG
GAAATATAGGCAAGAGAGTA
>AfB2810c03.q1c LEN=735 CLIPPED=46:672
CTGATTAATGACCAGACANACTGCATACCGCAGAACAACGTCCCCTATCC
CAGCACCCCGAGACGCAACAAGGCCTTTCAGATCCCTGAGGATCTGCTCG
ATTGATGCACCATCCCAGCGTCCCTTGTCCTCAAGGACAATATTTTTGCA
TGACTCATGAACAAGCTTCTCAGGGAACCGCTATCCTGGGCGTCGACCTC
AGAACACCGGTCACCGTCAAAACGGTCAATCTCCCAGTGGACATAGCGGT
CAAGTTCCTCCAGAACAGGCAGACCAGGCCTGATCAGACTTGGGGGTGTG
GACTGTGCGGTATATGAAGTAGTCCCAAGGCCAGCATTTGTCGTTACCGT
GATGGAGGGAGTCGCATAGAAGAGCGTTGCTTATCTTATAGCTGCTGATG
CCAGCGCTTGTAACGCTCCGTGTCACTATCTGTGAATTCGAAGGGGTGAC
CAGGGTGTTAGCCAGGAGGAGTCATGGGAGAAAATATTGACGGGATCTTC
CTCTCCAGAGTGTTCTGGTTGGGCTGGTTGGGTATAATGATGCGAGGGTT
GGTGTTTTGTAATGGAATCGTAAGCTGGGAAAGGCCTTACACAGGAAGAC
CAGGCAGCAGAATGGCATAACTGAAGT
>AfB2810c04.q1c LEN=769 CLIPPED=52:325
GTTCCCTCATCTGGGCCGTTTAGCACCATGGTCTCCTTAGGATCTCCATG
ATGCCAGGCAAGATGTGATTCGATGGCATACTGGTGCAAGTTAGCATAAC
CCATGCGGGTATTGCGAATTTATCACTCACATGATCACTGGGAAACCTCT
TCCAGTCCATCAGGATTTTTCTTTTGGTTGCAGTGGGCTTAAAAAAGCTT
GCGAGCAACAAGTGCAGATTCATCGTTAATGTACCCATTGCTGCGACTTT
TTCGGGCGCCGTCCCCACGATCTT
>AfB2810c05.q1c LEN=751 CLIPPED=41:602
CTGGTCATGATGGAAGCATATACCAGGCGAAGCTGTTATTGGACCGTCGC
GCTATCGGGATCAATATGATGATACAAACATTGTCCACACTTTGCCCCAG
GCATTGTATTCAGACAGTATTGGAGAATAAAAGGTGGTTTGCCGCTGCCC
TATTTCATGAATAAAATAAATGTTGTATCCGGAGACAGCAGGGGTTCATC
AGTGATATGCAGACAAGTTCCCTCAGTTAATGGGTCTCCTGGAATTATTC
TGCATTTGTCGGAAAGTGGGACAATGTACATCGAAGAAGGTCCGTTGAAA
ATCGGTCTCCCCACCGTAAAATGCCAGACAGAAAATCCCACGTCCTACCG
ATGAACAAGTCTCAGCGGAAAGTAATATTAAATATGGAGGGAGAGAATCG
TACATCACTGATCCGTAACTCCTTACGCAACTCAGCAACCTTGTTATGGA
GCACCGCTCCTGAGTACAGTACTCTTCCGTCCGCACTAGTCAGACGATCT
GTATCTTCTAACATAGCTTTCCCTTCCATGGCTGTTTCTGGTATCATTTG
CTTGATCTCTTT
>AfB2810c06.q1c LEN=759 CLIPPED=44:606
GGCAAGGTCGAGTTTGCCCGTCTTGAGTAGTCCAATGCTAACGAAGCCAT
AGTCTTCCATCTTCATTTTGGACTCTAGCAATGCCTTGAGCTGCAAGTAT
AAAGCCCATGCCTTGACTTCGGCTTCTCTCCCGGGTTGTCTTCCCCAGGC
TGTGATGACCGGAAGAAGGATGCTAGGCTCGCGTGATTTATCATTGGCCA
GGAACGCTAAGGCAATATCTTGAGCTCGCTGCGGGTCATCCGCGGCCGCG
AAGAGCCGTACACCAAGTTTCCAGTATGCTTCAAGGTCTTCCTTACTCTG
GATAAAGGGATGTCTGACACGCCTCCCATTGGTCAAGTGCCAAGTTTGTT
TTGCCACTTTCCTGAAGCGACTGTATGTATACAAGGGTACGGGACGTAGC
AAGAGATCTTCCAGCGGAAATGGCGTCTTCAGCCAGAGCTTGTAATCGAG
TCGCGCGGGAAGCCCGTGTCAAATTTTCATTCGCCTGAGACTCCCACATC
ATGGTCAATGCCTCTTCAGGAATCGATTGGAGGAAGTTGGGAATAACTTG
GCGACAGCGGCGA
>AfB2810c08.q1c LEN=757 CLIPPED=63:443
GTTCCAAGGCACAAGATAGAGAGCCATTGGAGAAGATTCTTCCTTGATAC
CAAAGGTAGCAATATACCAGCCCAGGAGCTCTACAGCACTTTTCGAGAAC
GCAATAAAAGTTGGCCTTCTCGAATCCGAATCTAGGGACCACTTTGTCAA
TGCGGAATCAACGAAGTCAGCAAGACAGAAAACGATCTTTGGCTGGGCCA
CCTGCTTGTCTGAACATAGCAGTTTCAAACAGTCAATGATAATTGCTTGT
ACATCCGAAACCCGATCCACGTCCGGCGAATAAGGAGAGGAGACGGAGTT
CCAAGCGAGGAGGCGCAAATGATGGAGAATATGCTCAATATGGTCATTCC
CTAGATCGTCCTTATAGAGGGCATACAACTG
>AfB2810c11.q1c LEN=744 CLIPPED=28:653
TACGGGCCAAACCACATGATATTGGGAGTAGTTGAGGGCTAACTTGGTGG
CAGCAGGGTCCCGAGGGCGAGACACAGTTAAGTGTATCGCAGAAACTAGC
AGCTGTTGAAAGCGAAGCGCGAGCCGCAGAGGAGGCTCGCAAGGAGTCAG
AAAGCCGAAAGAGAACTCGAGGAGTGAAAAACTCCAAGAAAGCCGCTCGT
GACCGACGGAGAAGCACATTGACGACTGACGAGCTCGGGGAGCTCTTGGG
CATGCCATCGCGATGATGGGATTGGGGCCTTGGTTTGGTATCTGTCTGGC
GTTCCGTTTTGTTGATACCCCGAGCAGTTTATCTGTACATACGTTCCTTT
TTATTTTCATATTTTCCACACTCACTCAAGGGCCGAATACTTTTGAAACG
GCGCATATAATCGCTGCCACTCTGTACTGTACTGGTGTGAACCATCTACT
TTCAATCACAATAATTCTATAATATACGCTTTGCAAGTTTATCATGAGGA
GAATGGCAGAGGACGCATTAAGGGGTTTGTCGGCATGTCATCTTGTGCCC
ATAACGCTTCTCCCACAACCTCGGCAACTGGAGCTTCGAACACGNACCAG
TCAATCTCCGCATTATATATTTATAG
>AfB2810c12.q1c LEN=755 CLIPPED=53:706
CTTGACAGTGATGGAGCTTACAAGTTAATCTGAATTGGTCAAAGCCGGTT
CTCAATGTAATTGTATGCTTCGTTCTTTCCAGGACAATCTATCTACCTTA
TTACAGCTTGTACTGGCTTTCAATCGCGAAACTACAACTAGAGGTCGGCG
TAATTTAAACACGAGACACCGCCGGATGCTAAACTGACGGTGATCCACTC
AGCTGATATTCATAAGCAAAAGAGTCAGAAAGCTGGAGTCGGTTCTTTCC
CTGAAGGCTCCCAGTACATGATCTGGGCATGTCAATGGCATGCTTTCGCG
TGAATTGCAAAGATAAATATCTTCGAGCCTGCGGAATGAATACTCAAAAA
ACGGCAAGGGGACTAAGAACATGTACTGTGAGAATGCATCAATGGGTATC
GAGCGAAATCGCTGATCATCGGGAGAGGGCCAGAGGTTTGAGGGAGAAAA
AGATCAAGGGTGAAGGGATGAAGGGGGACCATAGTCGCGATATATGTACA
TTGCGACAGTATAAAGGATATGATAAGAAACCTGCCCCAAAAAGAAAAAG
TTGAAAAGGTAAGAAAGTAAAAGTGAAACGGGACGTTTAGCCGCCAGCTC
GAGCCTATCAGCTCTGCATACCCATAAAGACTTCTTGGCAGTTGTCCACC
AAAA
>AfB2810d02.q1c LEN=715 CLIPPED=44:564
CTGGTCGATATCGGGGATGTCTCTAATCGTTTGAAGGGAATGGCTCACTG
TAATGGACAGGGTCCGGCGTTCAGGGAGGGCCAGGTGCTCCAGGCCATTG
AGGCGAGTGCTGCGGCTTGCCGCGATGAATTGATATGACCTTGGCAGGGC
GAATTTGGACTGAGTTATGATCTGGTTCATGGATTTTGGTGCGTTTGGAA
GCTACTTATGGGAGGATACGGCGCTATGTAGAAGGGTGTTATTTGGCGCA
GGGATCGTGTCTGGGTTTGATATACGCTCATCAGATGATATTTCTCATTT
ATGTTATCAATGCACGCAAGAATGCTGGTAATGGGATTTGAAGTAATGAT
TGTCGAGAATGCTAGCGTTTGCGGCAGCATTATCGGCCAGCTAAATGGTT
CACAATTTCGGTTATGCATGCTTATAATCATGAAAGACAATTGTTATTTC
GTAGACACCTATGCTTTGACATGAACCTAAAAGCTGTAATATTGTAATGC
AGATTGTTGATCAACAACACC
>AfB2810d04.q1c LEN=765 CLIPPED=91:257
TGACAGTACGGGCGTACGCTTTCGGTACAATCGGCGCCATGCTTGCGACC
GGAGACAAGGAAAAATGGCTGTCTACCAAATCTTTCCATACACTAGCGAT
CTTGATTACAATCGGGAGGATTTTTTTGGGCTGAAGACCACATGTTTTGA
AGAATTGATCCACAGGC
>AfB2810d05.q1c LEN=728 CLIPPED=53:645
GCAGGAGGGACGCATAGAGCGGTATCGCCTCGTAGCTGCCAGCATCCTCG
AGATTTGCGATGTAACCGATAACATTTACAGATGCCGTCTCAAAGAATTG
GGTGTCAGAACGGACGTAGCCAATGGAGCTGGCGATGATGTAAAGATGCG
TCGCAATCCGCAGTGCATCGTCGTCCTCGGCGGCGATGAGAAGCGAGTCG
TCCACATGGGTTGGGGACAGATCCGGCACAAAGGAATCTTCAGAACCCGT
CTTCGCAACTTGCGAGACTGCTTTGGCTAGCGAGTAGAAAAATGTGTCAT
ATCCTTTGCCTAGTATCGCAGCTTGAATCGTGCGGTACGGGTTGCGCGCC
TCCACTCCAATGCGTTCGTTGCCCTTCGTGTACTGCACAAACTTGTTGAA
ATCGCTGTATCCGACGGGCTCAGGAACGAAGTTAACCGGCGCCGTAGGCG
AGTGGCTCAGCTTGCGCCGGAACTGCTTGCAGAACCCTTGATAGCGTGAC
AGGACCACACTGTTGAAGTGGACGTAGAGGTAGTCATTCCCATCTCTGAC
AGACTTTGAATGCGGCCTCGGTCTCCCCGCAGAGTAGCGCATA
>AfB2810d06.q1c LEN=757 CLIPPED=51:510
AAGCGATTCCATATCCCCAATTTATCTACAAAGCCTGGTGACTACACTCG
TCTCGGACTGCAGTTGGATAAAGGAGAGGGAATGGAAGGGGCTCCCGCTT
CTGTTGAGATGAAGAATAGCGCATAGCTGCTGCGGAACAGATGTCGGCAA
TGGTTACATGAATAGAGGGAAGATTTCTAAAAGCTGGAATATTATAGCCT
TAACAACATCTCATATTAATAGTGATGAAACCAAGCATGTAATGGCAATT
CAATTTACCACATATTAGACTTTCTTCAAACAAATTTAATGGATCAAAGA
CTCTGCTTGAACTGCATAACACTAAGCAATAAGGACCGTCCGATTTAATG
TCTTCATGAATGGAAAAGGGCCAGCCTGCGGGATCTAGTCAGCACCACGT
GTCACATGGTTCAAAAAACTGAGGCACTTACACCAACCAAGGAAACATGG
GCGATATTGA
>AfB2810d07.q1c LEN=746 CLIPPED=42:649
ATAAAAAACACAGGCAAGGTTTATCAGGCTCAAGTCTATACAGTCCAACT
AAATCAACCAAGAGAAGAATACCCTACAACCGTATACGCAGCGCCCTCCG
CAGCGAGACCGGCCTGGCACCAGTTCTGGAACCCGTCCCATTCACATAAA
GCGCAGTCTGATTCGCCAAGTCTGTCGAATTGTTCACATGGAGGTAAGGA
TGGTCATGAAGCAGGGGCTTATGGCTATGCGCCGGTTGTCCAGTCGACTG
CACCTCTTCATCCGCCTCTTGCTCTTTGCAGTCCAACATGGCCCAGACCT
GGTTATACGAGGCGAAGTTCCTAGCGACGCAATCACTAGACGCGAAGCCG
TGCTTCACCTCCTCGTCGAGGAGAGGCTGGCCAACACACCCGGGGACTTC
GTAGATGGAAATTCTGCATTTCTCGGGTCTGGTGCCTACGACTTCGACTT
CCGCGTCAAAGGACATGTGCGTTACCTCGTGGCCGTACGAGAGCGGCACG
AAGATGTTTGTGCAGGTCCCTGGGGAGATGTTGAGCGCTGAGATGAACTC
CTCGTGCGGAAGGTGGTCTGGGGCTGCTGAGGCTGGGTGGATGCGGTTGA
TAGGACAG
>AfB2810d08.q1c LEN=747 CLIPPED=49:697
TTTGTCTCCGAGCGAAGACTAATTGAATTGCCAGTTACTTCCAGAGCCCA
CAAAGCAACGGGGAAAGCACTTCTGCCCTCAATAAGATTTTCGACTCGTA
TCGAGGTATTTCCTTGTTGAAGGTCCCAACCCCGGCTCTCACCGTGCGAT
TTGCTAATTGAAGCTTAGATGCACCCGAAGAGAACCCTGACGGTATTGGT
ATTGAAGGTGCCATGAGGTTCCTTGGGGATATCCAAGTGCAGCTAGACGA
GGTGGCATGCTTGGGAATCGCAGAGCTTCTCAAATCGCCGTCCATGGGTG
AGTTCACGAGAGAAGGCTTTGTAAATGGCTGGAGAGGCGTTGGGTCAGTG
AGCAGTCAATCTTAGTTGATTCCGTCCTTGCACCTGTATTCAACTAACAT
GGCGTTATAGATGTGATAATCAACAAAAGATGATTGCTCATGCTGCGGAC
ATTCGAGCTCGTATCCCAGCTGAACCAGACCTCTTCCGCCGCGTTTATCG
CTACACATTTCCTCTCTGTCGTATGCAAGGCCAGCGGAATCTGCAGTTTG
ATATTGCTGTGGAACAGTGGCGATTGTTCTTTACGCCAGAGCACGGTGGC
ATTCAGTGGAACACGCCTACGACTCCCTGGTTGGACTGGTGGATTGAAT
>AfB2810d09.q1c LEN=758 CLIPPED=70:697
CTGTTTTGCACGAAAACAGAAAGCGGACAGCAAACATACCAGCGACATCG
GATCTGTAGGGAGACATTATNNGGACGAGAAAAATTTACAGCAGAATTTT
GTTTTTAGGAGTAAGAGAAGAGAGTAGTGTCGCATCTGCGTACTCCATCC
TGACAGCTGATGTGTGTGCGAGTGTAGGTAGAACAGCACTAGATTTCGAT
AAAGGATCCAATCGATCGTGGAAGGGGGTGTCAGAGGCCCTGGGAATCTG
ACCGACTATACATGTTAAAATTATCTGATGAGATTGATAACGCTGAGGGA
TTTAGGCTTCAGCCTTGTGCCACTGCTACCTCGGTTTCCACTGTCATGCC
GCCGTAAATGGCGAAGGAACCCCAACGTTTCGCGTACGGTTTGTTACAGG
GAATTATACGTCAGTCTTCCGGCTTCCGGCTTCCGGAACTATCTCTTCAC
GGAGCTAGCTGTTTATAACATCTTGTATCCATGGTCGTCCAAGAGGATGT
AGGCCTAGTGAAGGACCCGAGTTAACAATCTCACAGCAATTGGGCTGCAT
TGNGGAATGACTCGAGATGAGATGCCATGTGCACTCTTGTCCTACATGTC
ATATATAACAATGGACCCAGTCTTTGTT
>AfB2810d10.q1c LEN=747 CLIPPED=29:531
CTTGCTATCCACAAATTCATACTCCAGTTCTTCTGGAAGCAGACTCGCAT
GCTCACGTAACATGGAAGAGTCAAAAGAGAATACCCTATCCGAAACACCG
CTCCTTCCTGTGGAACCTTCGATCTCAGACGTGAAAGTAGTGGATGCGAG
TGATACAGTTCACGACTCTGGAGGACGAAAAACTGATTCAGCATCATTCA
GGAGATGGTTTGAAGAGTTCTGGCTGAAGAGGAGTCCTCCTTCTCCAGAC
CAGAAGCAAGTTGACGGTTGGCCCGAGATCCTCTTGACCGAATGTTCCAA
CGACGACTGGTCACCTCACTGCGGCCTTCAAGATCAGCAATGGGAACAAT
TATCGGCCCACTCATCACATCTTGGGATCGTCAAAACAGCAAGCTTTACT
GACCAAAGCGTAGGGAGATCAAGGGCTGCAACACAGAGCACCTTCAACCC
TAGCATACATTCGGGCGGTCGTGGTTCAATCGAAAGCTTGAGGCCCAGTG
TCA
>AfB2810e01.q1c LEN=707 CLIPPED=87:479
TGATCAGGACTGGTCGACCGCTGAAGGAATCCGTAACCTCTGACATGGCG
AGCAGGCTGTTGTATAACAACGAGAAGAACAGGGCACCAGACTTGATGAA
TAAGCCACCGGAGTTGTCTGGATCTTTATAGAACAGGGAACCAGCGACGA
GTGCTTGAATCACAGTAGAGATTTGCTTGATAGCAAATGTCGCCTTGTCG
GTCCAGATAATCTGGTACTGACGGATAATGCATGCTTTGACCTGTTGCAG
AAAGTCGACGGTAAATGGGCTGTTCTTTGACAAGCGTTTAGCTTTCTCAT
CAAGAACTCCAAGTTTGAATTTCTTCGTCCGTTCCCGAGTCGACTCAGTA
TCAGGGTAGTGATATTCGATCGCCATCTGGGCTTGGTTGGGCG
>AfB2810e03.q1c LEN=713 CLIPPED=80:280
ATCGCGTTCGGACCTAGACCCGCTCCTTCCCACCTCTAAAGCTGTTCTTT
CTGAAGGCCGAGCAGCGCCATCACTGGAGGCCAGCAACGACTTACTCCAG
CAGAGCGGGGCTCGCATTTTTTTTTTCACAGATATCCAGGTGTCTTGTTG
GCTCCATCAGGATTCTACTACTGCTCGCCGTCCGATCATTCGCCGTACCA
T
>AfB2810e04.q1c LEN=742 CLIPPED=49:449
CATGATCGTCACCACCCGTTGTATGTCCGGGAGGAGAAAAACACGCGATG
TGGCACCAAGGCGCAAGGATGAACTGTAGTATCGGATGTTGTCAGGTCCT
GGATTTGTTATTGATGTGTAGCGGTCGACTACTTTCATTGTGATTCATAC
AGACTTGATACGAGGGTTTTTTCTTTCTGCCTTGCCAGATTTTAGTCTAA
GAGACACAGAGCCGACTTGAGAGGACAAACACATGGTAGGATAAATAAAC
GGACTACGGGCATTACCTGCAGAGGAATTGGGTGCTATGTTTGATCTGTA
CGGCGCTAAGCACCTACTTTTAACATAGAGATGCCCTCCCTTTTTCTTTG
GGAAGGTATTTTGCCTTCTAATAGCTCCATTTTCTCTGAACGGAAGGATA
T
>AfB2810e05.q1c LEN=734 CLIPPED=45:713
GTCAGTTGTATGCGCCCTTCTTGATGAAAGCCAATCCTGAATAGTACCTC
ACGGTAGCCTAAGCTAAACACCGAAGGCACAATGCGTGACAGGGGTTGGA
GAGCCCTATCTCCTGAGTTCCGACAGCCTGTATCACTCTGCTGATGTGGT
TCAACTATGAGCGGTCGAAGGCCTTTCCTGAGCAGCTGATCAAGCTCCTG
GTGAATCTGACTATCGCAGGTTTCCTCCATTCGGTAGTCATCTTTCAGAT
CCTCCAGCTCGTCCAACAACAACCCTGAGCTGCTGAGCCTGCTGTCCATG
AATTCATCCACGCAGTCTGTTTGCGTCACAGGTAGTCTCGGAGAGTCTTG
AAGGCTTTTTCTTGGACTCCATCGCTTGGAATTTGCTATAAATGTTTCGG
GAGATGTTGAGATTGGCGGGTACGGCGCGAACCGGAAGTATTCCTGTCTG
GCTTGGTTCGAGTCATACACTTCAAGGAACACGTTTATCGTAGATAAGTA
TGCTGTGCGAATATTCGCAGGAGGAGCAGCATCCCCGTCGTGTTGCGCTG
ATATTGGTACTCTGCGGATTCTATTTGTTGACGGCCCTCCTGCCTTTNTT
CGCATCCAAAGAAAGCTTGATGGTCGTTGAATTGTCTGATCCGGTAAAAT
GCTCGCTGCTTCTGAGCAG
>AfB2810e06.q1c LEN=752 CLIPPED=56:626
TGACACCAAAGCTTTTCTGGAGTGCGCCAAAGGATGCCGTCTGGATGTCA
GCGACGAACGATCTTCAATGCCGAACGCCAAATGATATATACCTCCTCCT
GAAGAGCAGCGACTTCATCACACACGACTTGGAGCATCCATTTGACGGTT
GTGTGCCCGATCCATTTTTTTCGTCCGAGGCACCTGCCACCCAGGCCGAT
ATCCCTTACTACCTCGTCCTCCGCAAATACGTCAACTTCAACCCCTCTCT
TGAATTTCGTTGCTTTGTCCGTAACCGCGTGCTTTTGTGCATGTGCCAGC
GTGACCAGAATCATTTTGACTTCCTCTTCTCGCTGCGGGATACCCTTCGA
TCACGCATCCAGGCATTCTTCGACGAGAAGCTCAAAGACACATTCCCAGA
CCCCAACTTCGTTTTTGACGTGTATATCCCCGAGCCGCACCAGCGTGTGT
GGCTTATCGACATCAACCCTTGGGCGGACAGAACCGACCCACTTTTGTTC
AGCTGGCTGGAAATCCTGCAGATGAAGGACCCTATCGGTATTAAGGAAGA
GGACACAGATGCTCCCGAGGA
>AfB2810e07.q1c LEN=752 CLIPPED=54:740
TCTAACACCTGATACTCTTTTATATTTAATATTATTTAATACTATTTTTT
TAAGATATTTTGAACTTGTTTTATTTTCCTCTATTAAATTATTAAGTAAA
TTATTAGTAGTATCAAGATTATTTACAGTAAATAAATTATTTAATTCAAA
GAAATATTTAGATCTTTCATTTAATTTAATTTTTTTAATTTTTGCTTTTC
TTACTAAAGCTTTAAGATATTTTAATGGTTTTCTTTTTTTTCTTAATTTT
AATACTAATGGTTGTGTAAAAATATCACTATTAAAATAAAAGTATTTTAA
ATTAATAATATTAAATTCTACATTTTTTTTATATATTTTTTTTATTAAAT
TAATTAAACCTTGTAAATATGAATTTTCAAATTTAGCTTTATTGATATAA
AGTAATTGTTTATAAAACATATAGTATTTTAATCTTTTAAAAGATTTTAT
TATAAATTTTTTATAGTAAAAATTTTGAATTCTAGATATTTTTGAACTAT
AATTAGGTAAAATATTTGTTAATATTTTACTTTTTTCTTGTTGTTTTTTT
AAAATATTCAATCCTATATTTCTTATTAATTGTAATTTTCTTACAAATTT
AACTCTTTTAAATAATCTTATATATCTTTTTTTTAATTNTAATAAGTAAT
TAAGTTTTTGTCTATTATATACATATAATGTGATATT
>AfB2810e09.q1c LEN=753 CLIPPED=41:443
TGGGGCTGGGCATGGAAGTCGCGGCGCCCGACATCATGGCCCGGCCCCCG
CAGACCAAGCAGGGCATCTTCACGGGGGAAGTCGTCGTCGACATTGTGGT
GTACGGCGTGTGGACTGCCGCGCTCTGCCTGGCCTCCTTCTCGGTCGTGG
TCTGGGGCTTCGGCGACGGCCATCTCGCCCGCGGCTGCAACCGCGAGTAC
TCCGCCGAGTGCGACCTCGTCTTCCGCGCGCGCGCCACCACGTTTGTCTG
CCTCACCTGGTTCGCGCTCTTCCTGGCCTGGGAGATGGTCGACATGCGGC
GGTCGTTCTTCCGCATGCAGCCCGGCTCGACGCGGTATCTGACGCAGTGG
ATGTCTGATGTCTGGCGGAACCAGTTCCTGTTCTGGTCGATTGTGGCGGG
GTT
>AfB2810e10.q1c LEN=751 CLIPPED=46:724
TAGTCTTTGCTGGGAGACTTTCATGCCGTCGTAGTAGAGCATCAGCGCTG
CGAAGAGTGAGTCAGTTATAAAGTTCTCGTCTGCAGGAACGAGCTCTTAC
AATTTCCACATCCAATCATCGAAATGAGTCCATTCGAGAACGAAATCTCT
TTTCCTTCATTGAGTGCCTTCTTTAGTTCAGTGACTCTGCAACGATGGTT
CAAGTCAAATGACCCATGGCCATAATCGATGAGGAGATAGTCGTCCCCTC
CCTAAAGAAGTAGTTGATCAGCTGGTGGCCCATACGACCCAGCGACAAGT
GCACCATACCTGTCTGTAAGACACAAGGGGCTGATTTCCTTGTTCCTCGA
TCCGATGTACCACGCCTTTGCCGCGAGTCTTGGCTGTCTGCTCGGGAGGC
ATGCCTCTCAGCACTTTCACGCTGTGGAATCCATGCCCTTGCTTGCAACA
ATGCACCAGTTCATCTACGAACCTCTCCAGATCTCTCCGTGGCCTCCAGG
GCATCAGCCAAAGACACTGTTCTGTGAACTTCAGGGTGTCCCCCGCTTTC
ACTTGCTCAACTTCATATATATGTGTCTATACCGATCGTATGGCTGCTAA
CAAAGCCTCCAAAGTCTGGGGCATCCTGTGGAAAGATAACGGGATCGTCA
CCTGTCCAGTTGATTGAGCCGATCGCGTG
>AfB2810e11.q1c LEN=737 CLIPPED=40:685
GACCAAGTTGATCCGAAACGATCTGCAGAGCAGGAAAGCCCCGGACGATA
ACACCATCCAAGTGCGAACCTGGGCCAGTCGTTCCTCGCTGGACATCATT
GGCCTGGCAGGCATGGGCCGGGATTTCGGCTCCCTGCAGGACCCGGAAAA
CAGTCTCAGCCGATCCTACGAAATGATCTTCGCCACCCCGGGTCTGGGAA
CCAAGATTCTTTTCATCCTTGGAATGCTCCTTGGGAATACGACGTGGCTG
GCAAAGCTCCCCACCAAGCAGAATCGGCTCATTGACACGGGCTGCCGCAA
TATCCGCGATGCCACGCGGCGCATGATTCGCGAGCAGAAGGCAAAGATGG
AGGATCCGAACGCAGCGGCCGAAGTCGACATCATCTCCGTCGCAATGCGG
AGCGGCAACTTTGACGATGACAACCTCGTCGACCAGTTGATGACCTTCCT
CGGCGCCGGCCACGAGACGACCGCGGGGGCGCTCCAATGGGCGATATATG
CGCTTTGCAAGCACCCCGATGTCCAGAGCCGTCTGCGTGAGGAAGAGCGC
GCCAACAACCTGCCACCGATCCATGGCGAGAATCCCGGCCCGATCGACGC
TGCAACCATCGACAGCCTCCCGTATCTAAATGCCGTCTGCAATGAA
>AfB2810f01.q1c LEN=729 CLIPPED=70:110
ATTACAAGGTGGGTGGCTTTGTTGCATTCTGAGGGTGTTTC
>AfB2810f02.q1c LEN=719 CLIPPED=56:698
TCACAACCATCTGATCAAGCACGGCGACGGTGTCAAGGATGTTGCTTTTC
GAATTGAAGGCGATATCGAAGCTGTTTGGAAAAGAGCAGTAGACCATGGA
GCTGCTCCAGTTGCGGCCCCGACAACCTTGAAGGATGACCGGCATGGTTC
AATCACCCTGGCCACGATCGGTACCTACGAGGATACAGTGCACTCACTGA
TCAATCGTCACGACTACTCCGGCCCCTTTCTACCAGGCTATGAAGTAGTA
ACAGACGACGACCCCATCAATCGGTTGCTGCCATCGATCGACTTCATCGA
AATAGATCATTGCGTTGGCAATCAGCCGTGGAACGGTGTCGATCCAATTG
TCAAGTAGTATGTATAGGTATCAGCGCTGTCTCAAGGGTGAAGGTTGCTA
AATATCGATATTTCAGTTACGAAGACTGCCTCAACTTCCATCGGTACTGG
ACTGTAGATGACTTAAACATGTGTGGCGAATATTCCGCCATGCGGTCGAT
CGTCGTCGCCTCCCTAACGAAGTGTTATTAAGATGCCCATGAATGAGCCA
GCTCAGGGTAAAAAGAAGTCACAGATCGAGGAGTAGGATATTACTGCACC
GTCTGTTACAAGTGTCTTGGCTGACCAACTGACAGGTTCGTGA
>AfB2810f04.q1c LEN=740 CLIPPED=42:561
GTCTGGTGCCGACTTCAACGATGATTACTGGAAGGCCTACCAGTGCGTCA
ATGAGATCTTCGCAGATACGGTCGCCAACCAAGCGCAAGACGGCGATCTG
ATCTGGGTGCACGACTACCATCTCCTGCTTCTCCCTGCGCTCCTCCGTGA
GCGTCTCAAGAGCCAGGGGAAGACTTGTCGGATTGGGTTTACTCTGCACA
CTCCCTTCCCGGCAGGGGACTTCTGGCGCTCCCTGCCGGTCGAGAAGGAA
CTGCTCAAGGGTGTTCTTGCGTGCGACGTGATTGGCTTCCATACGGAAGA
GTACAAGCGGAATTTTACCGAGGCGTGCGAACAGTGTGTGTAGGTACCAA
CGCTTGCAATCCGGATTGGGTTACGCTGACAGTGAACAGGGGCGCCCAAG
CGACAGACAGCAATGGGATCACATTCTACGATCACTGTGCTCATGTCGGT
GTTTTTGTTGTGGGCATTGATCCCCATAAGTTTGACGATGCGTTGAGAGA
CGACGCGGTCATCAAACGGA
>AfB2810f05.q1c LEN=741 CLIPPED=39:540
CTGCTCATAACATCTGTTTATATAGACAATCATGTCCAAAACATTCTCCA
AANACGACGTGGCGTCGCATAACAAGCCAGACAACCTCTGGGTGATCATC
GATGAGGACGTCTACGACCTGACCAAGTTCCAGGACGATCATCCTGGTGG
AAAGAAGAGTACGTCGTTGTCACATGTTACTAGATTCGGACATTAGCGGC
ATCGGCGCTGACAGTGCGCATCTAGTTCTCTCGCGAGTGGCAGGCAAGGA
TGCTTCGAAGCAGTTTTGGAAATATCACAACGAGGGGATCCTGAAGAAGT
ACAAGGCCCAGCTGCAGATTGGTTCTCTAGATTCGAAGAAGGCTGTCGCC
GCCCCTACTCCTGCTAAGAAGGAGGCGCCCCGGCCTCAGGCCGCAGCGCC
GGTTGATGTTGCTGCTGCGAAGTCCGACGAGCCCCTGGAGCCTTACGGTG
AACTGGTTCCCTTCGCGGACCCTTATGGACCAAGGTGTTGTTTCTTGGAA
GA
>AfB2810f06.q1c LEN=750 CLIPPED=43:599
GTTTCTGCGACCGAATATCCCGAATTCTGCAGAAGCTCGAGCGGCTTGGC
TAGAATTGAAGCGAGCTGCTGCTTTGATCATCTGGAAGTTTGATGTAAGT
ACAGTCGGCAGTCCTGCAGAAGTCAAACTAATATATCTCAGTTGCATCCT
CTCAACTATGAGGAAGTGTTCATCCAAGATGCTGTCTCTCCAGAGCAAGA
ATACGAGATCATGGTGAACTTTACTCCTAGAATGCATTAGACCGACACAC
AATAGATAAACGATTGATCAGACATCATTAAATAAATTGTCGGCTGGACC
ACGAAGACGAGACTACGGACGGCACATGCTCAAGGAGTTCTATAGACGCT
CACTCTCCCTTCACTAGTCCCAGCTTCTCATTTTCGGCCTTGCTTCGCTG
ACTCCATTCCGGGGCCTCATCCTCACCCTTTTCTTCCTGTGCATCTCCTT
CTGCCTTGGTTTGGTGCATGGTACCTCGGATAATGCTCGGCAGGCGCATA
GATTGTCACCACTTCCAAGGGGACATCGCCAATGTTAAGGAACTGATGCT
GAGTACC
>AfB2810f07.q1c LEN=751 CLIPPED=42:710
TTCCAACATAGCTTGCATCTTATGAAGTGTCTCGCACAGAGTCAAGGTTC
AAAAGTCCGTGTCAACGCTGTAGTTCCAGCTCTCTTGCTCACTGAATGGG
TATGTCAGGCCGAGACAGAGTGAGCAGCGCAAAACTCGGGCTAAATCAAA
TTACAGGGGCAGCGGTTCCCTCCTGGAAAGATCGCAGCTTTCAAGAACAA
AGCCGTACTTGGGAAATTGGTAAGATAGGCCGAATTTTATACTGGCCGCT
CGTTAGCTAATTGAGTGACCATTAGCCTGAGGTGGAGGACGCTGCTAACG
CATATGTTATGCTGGCTCAAAACTCATCCATGACTGGGCAGTCCATCCAA
GTTGGTAGGTGATCCAATCTATGTCATTTCATCACAATGCTGACAACACA
GATGCCGGTTTTGCGATCAAATAAGCGTTGTTGTCCTGAAGGCCAGCTGG
AGCATGGGTGATAGCTGCCAAACAGGAATATTGAAACTTGAGAACGTCGT
AAGTGGTATCGTATTTTTAGGAGAATGAAAATAAAACGACGATGCTCGTC
CTTCTTTTTCTCATTGCAAAGGATTATGAAAAGGAGTGAAGTCGGCAGCG
CCAGAGTGAAAGGTTCGATCGCTAAGCATCCGAGCTTTGAGCGCGGCCCG
AACACCATCTGCATTCTGT
>AfB2810f11.q1c LEN=741 CLIPPED=25:705
TTCTGCGGCAGCGCGCTCGGCTCGAATCTGTTTGCGCCACATGCTAGCAT
ACCGGCCTTTCATAGCCAGTAGCTGCTCATGTGTGCCGCTTTCTGCGACC
CTACCCTCATGTAAGACCAAGATGCGATCCGCTGTGGTAATAGTACTGAG
GCGGTGCGCTATAACCAGCATGGTGCGGCCACGTGAAAGAGTCGATAGCG
CGCCTTGGATGTGCTCTTCAGTCTCTGTATCCAGTGCGGCCGTCGCCTCA
TCCAAGAGGATGATCCGGGGGTTCTTTAAGATGGTTCGAGCAATCGCCAC
CCGCTGTTTCTCTCCTCCACTGAGTCGGAGACCACGCTCGCCCACCTTGG
TGTTGTAGCCATCAGGGAAGGACATGATTTTATCATGAATGCTGGCAGCA
CGGCAAGCCTCGTAAACTTCCTCATCCGTAGCGTTCTGGTTGGCATATTT
CAGGTTGTACATCAACGTTTCGTTGAAAAGAACCGTGTCTTGCGGCACAA
CGCCGATGTGTCTTTCGGGAGCGAGTCAATCGTAATGTCCTCCACGTCGT
GTCCGTCGATCCGGATGTGTCCATTCCTCGCATTGCTGAATCGGAACAGG
AGACGAAAAACGGTTGACTTGCCACCGCCTGACTCGCCAACAAGTGCTGT
GCTCGTGCCCGGTTCGCAATGGAACGTAAGG
>AfB2810f12.q1c LEN=732 CLIPPED=24:554
TGTTGTGTTGATTACAGGCACTTATGAGCATCCTGGATGCTGCCAGATCC
GTTTATGTATATAGAGTCGTTGACGCGTCCACTAAGCCATCCTGCACTAT
AATCCTTCCATACATAGGCGCAAGACAATCGGTGACAGCAATCCCTCGAC
TCAGTCCATCCTCTTCGACCAGAGCCGTCATTGCACTTAAAGATTAGTCT
CAGAGGCTTCGGAGTACTTTCGAGTATGCTAACGGTCTATCCATACGATG
TCCGTCTCGCAGTCTCCTAGTTAAACTCCTTGCCTCCTTCATCCCACAGC
GCCGATCTTCTCTCTTCCCCGCTTGCTGAGATCCTCCAAGCTTGGTCCAT
CTATCGGTTACATCGCAGACCAGGGTTGTATCATTGCATCAAATACTGTT
GCATCGATGGTTGATCAGACTGTTAAATCAAGCATCATTTCTGGATCGTC
CAATCCAGCCTCACTACCTGATTCAACACGGCCCTAGCACCGTCTTCCCC
TTCTGGTATTGATCAACCTTTCGTGACTTGC
>AfB2810g01.q1c LEN=733 CLIPPED=42:491
CGGCAACATTGTAACGTGGAATTCGGGCGCTGCGTTTATCAAGGGATATA
AGGCGGATGAGATTATCGGTCGGCATTTCTCGGTCTTCTACGGACCCGAG
GATCGGCTGGCAGACAAGCCTGGGAAGGAGCTCGAATTGTGCCTACGGGA
CGGAAAAGTCGAGGATGAAGGCTGGCGGTATCGTCAGGATGGTTTACGGT
TTTGGGCCAACGTAATGATTACGCCTATCTTCTCATTCGGTCGGCACGTT
GGTTTCGTCAAAATCACTCGCGACTTGACCGAGCGCAAAGCGGCTGAAGC
GCGGATGGTGGCAGCTTTTGAGGAATCATCCAAGATGAAGAGTGACTTNC
TGGCCAACATGAGCCACGAGATTCGGACTCCCATGAATGGAATGCACCTG
GCATTGACCATGTTGGGGAGCACGGAGCTCGACACCCAGTAGCGTGAATA
>AfB2810g03.q1c LEN=762 CLIPPED=55:638
GACCCTCCTGGGTGGAAGAGTTCAATCGAATTACCCGCAGAGCCAGGTAG
AATTCCTTGCCAATGAATTCATTCTGCGTTTCCTCCGAAACCTGGCCGCC
ATCGATCAGTGTCAACAAATCAACCAACTGGTCAACCCTGAGGATTTGCC
GGCTGATCACTTTAGTGAGTAAGGCAGATAGTACTTCGTGGAGCGATGGG
GTGTCATTCACAAATCTTCCGAACTGGTCAATTGCTAGTTCAGTTTCGGC
TTTTTGATCAATCGCGCCCTGCAAAGCTGGCATCATATCTGCATAGACAA
CTATTTGGACAGCATCTAATTCAGCCAAGTACTCTAGGCGTTTTATCTCA
TTTCCAAAGATAGGCTTGGCAGCTGCACTGCTTTCTTCCCAGGCTGCTAG
CGTGGCAAGTTTAGAAAGGACAACCTCAACGCGATGACACCACAAATCTG
ATTCACGCTCGAGAGCCAGGTCTCAACGATCGAGCAGCGCTCATCGTTTC
ATAATTAATCCTCACCGATCGCATCATTAATCCAACAGAGCCGAGCGTAG
GTCGGATTTTTATGCAAGAAGCGGTTGATGAAAG
>AfB2810g05.q1c LEN=757 CLIPPED=27:653
AAAAAAACAAAAAAAACTAAGTAGGATGATCAATGGACAAAGTATAAGTA
AGTTTGCCTTCTTGCTCTGACGTTGGGGCGTCGGACGCTTGGAGCAAGGA
CGAGAATAAAGGTGGATGAAACGACGGAGGGGAAGTATATAGTTGATCCG
GGACAAGGTTAAATGAGAAGACTCCAAAAATAACCTCGAGCCGCAAGCCG
CAGGTGGAGGAATGAAGATATAAAGCAGATGCACGTGGAGAATACGAGAA
AACGGCAAGACCCTTGGGGTCGGGTTCGCGTTTTGAACCAGTATGGAGTA
AGGAGGATGGATACTGGAGGAGATGGTCAAACGAGACTGACAGGAACAGG
AGCAACGGAGGATTAAATCAGTCAGTTAGAAATTAGGGAGGCTTTGAAAA
TGCAGCCACCGGGCTTCTCTTGTCCCTTTCTCAGCCGTTGAGCAGTAGGC
AGTTTAGGAAGAGGTGAACGATCCAGTGGAAAAGGAAAATCCAGACAGAA
AAAGAAAACAAACTACTATTAAATAAATAGAACAAATTACCTAGCTACCT
CGACAGACAGTGGTTTATTAAAAGAGACGAGGTGGTAATAAANATAATAG
TAATTAGAATGAAATATAATAATGCAA
>AfB2810g07.q1c LEN=753 CLIPPED=26:678
GCGTTTCTGGGGGCCTATGTGGTTGGGTATCTCCACCGCAAAAGCGGTGG
AGGCGGCTTGCTATGGGACTGTTGGGGGGTCGTTTGCGCTGGAGCAGGTG
GGGATGCCGGAGCTGGTCTCCGGTGAGGATGGGGAGTTATGGAATGGTGC
GGACGCTTTTGAGAGGTTGCGTGAGTATAGAAAGGTGGTTGGGCTCTGAG
CCTAAGTTTTGAGGCTGTGGCATTTGCATTTCGCGTAGTTCGGCTGCAAT
GGCGGCCGCAGTATGAGGCTCTGCGAGCCATCCGAGATATCAGGTGCATA
ACGGATTACTGCGTCTCCGCAGATTGAAGCTGGGTCCTTTATTGATCAGT
AACTGCAAGGCTACTAGATCTGAGATTGAGATGGCGGAGCAGCGTATAGT
AACACTGAAATTAGTTCATGCCATTCTTCAACGCCATGCACAGGTCATTG
CGGGCCCCGGGCACTTTGGCTGGCTGGGCTCTAGTCATGTTTTCCTGACA
CAAGCAGTTAGTGTGCTGCCACCGAGCTCCTGNGGAATACTACAGTTGAT
AGGACTTGCAGGGTTTGCATGCTTTAGTATTCCTGGTCTTCACACCTTTC
TCTTATTGTTGTGTGTGTGCTCAAGATCTCGTGATCAGTGAGAATGAGGC
TCG
>AfB2810h03.q1c LEN=795 CLIPPED=29:574
ACCGCGCTCAACTTTATTGGCTCCTTTCAGAGAATTCAGAGTATAAGTGC
GCACCCCCTCGTGGACCCACAGCCAACTCTATATCAGAATGCGTGCATGG
TCCAATTTTCGGACACTTTGAGCCTTCTCTTTTCGATTGCGATACCCTTC
TTCGGTACACATGCGAGGCGGAATGAAAATAATACTGAAATGTGCCATTG
GCAGTACCTTTCCTTCGGTGTAGCGACCCATCGGAAGGAGAACTGGACTG
TCGCGTGCCTACTGAAGTCCGAAGCTCGATGTCAAGCTCAGAACTGTGGG
CATGTCTTGAACCTCGACCGTGGGCGACGATTTTCGCAATGGACAATAGT
CGCTCGGCTATGGGGATTCCAAAATCCCACAAATTCTCTTGGTTGTAAAA
TTGCCGCGTCGGATCGTGGTACTCGCCTTGCTGTCGCAAATTGGAACGTG
ATTTATGTGTGGGCTCTTGAGCCGGATGCACTTATCGAAGAAAATGCGAA
TGGATTTTACCCTAGTTACTTTCGATCAACGAGTTCAGGAATGATC
>AfB2810h04.q1c LEN=734 CLIPPED=46:683
TTTGTGGATTCGTAGTCTGCTCATTCATGCGCGCTTGTTAGTCTGTTGAC
AATCATGCCTACCTGAGTGCGGCTCAACCGCCTCACGGAAAAGGCATGGC
CGCAGAGTTCTTCCCGACCACGTCTTCGTACCTCATCGAACGGCCCATAC
TGCGTACTGATCTCGATAAGGTCACTTCGCGGTCACTTCTCTTTTCGCTG
CTCAGTGCACTGTCGTCATACCACCAAGATTCGAGCCTAAACGAGTCCGA
TCCAGATTGACCAACTGTCTCGGGCAACATGGCAGCATGGTAGCATGTCC
TTTACCTCTCCCCCATTCTCCAGCCGGCAGTAATCCCTACAGGTCCTGGA
TCATGTGCTGCGCTGATTTCGCGATATATCGCCTTCCACGATCTCGAATC
CACATTCGCGCGTATCCTGGTCGACCCTCGACTTTCGATTGTCCATTGAT
CCCGGCGTGGGCGCTATAAATCGTCAAAGTCGTGGTCGGAGAGAACAGAA
CCAAAAGAATACTACTGGCTAGTCCTGTGACTGCTTCACGCATATAACCG
TCGCCGAGATAGATTGTCCTGTTTGATCACTGTAGTTACATCATAGTGAT
GGTAACTTGGTATCTCAGTATCTTCTGGCGCCCCTGCA
>AfB2810h06.q1c LEN=758 CLIPPED=45:728
GTGACAGCACATCATGCGGCGTTGTATATTTAGCCAACGACTTGTCAATG
CTACAACAATCAGTGATATCCTCTCGTAGATTGAGCCTTCCCAGTTATTG
CATAATGATATCCTAATGCCGCTTACCGCATATACACCCAATCTGATAAC
AAGCAGCTGGGAATTCGTAATGCAGTTGGCGTGTCGGTCACCGATATGGT
TACATTCCCGGAGCGGAAATCCCAGCGGGCGCGGGGCTGCTTAGCAATTC
GAACCCGATACAGTCCGTCTTATCAGGCGCAATTTGTCACCATTTCCAAA
AGCAACACAACTGAGAATAAATCAAAATATCCGGATTATTTTCCTTGTAT
TTCGTCTATAGTCAAGGAAGCCAGTCATGAAGCTTATTCTATCCACCTCG
TAAGTGGCAACGTGCTGTGATTTTGAACTGCCCCTCTATCACCCGGCGAG
ACTAATCGAGATGTGTATTCTTCCACAGAAATCTCATGACGAGTGGCGGT
TCGTCCGTCATCAGACATTCAGGCACAACGAAATCGAACGTCGAGCTGAT
CAACTCGTTACGAGGCGAATTTCCAGGCTGCGCAACAGCTTGCTGCCGCG
GCTGAGGCCGAGGCAAAACCCACGGAGAGATACAAGGCATGGACGTCGAT
GCAAGATGATGCGCTTTACATTCCCGCAATCGAC
>AfB2810h09.q1c LEN=737 CLIPPED=37:599
TCTTCAACTAAAATCTACAGCGTTGGCTATTTTTAGGAAGGAGAGTAGAT
TTATGCATCATGCTCAGTTTATTCTTTGGCTCAACTATTGAAATCGGCCG
TCTTTCGTTGCAAAAGCTAGGTCATTTGATCCCCAAAGGATCCTATCATC
GCGAAGAAAACTCGGGCCAGGTATCGGTTTCATGACTAGCAGACTCGCAG
GCTGGATATGCACAAGTTCCAGACGGCGAACAGCCTACAGATGGGTCCTG
GAAGCTTCCGGTTCCCCAATCAATTCCAAGAAGCTTTCATGAACTTCGTC
AGTAAGATCGCTAGCCTGCAGGCTCCTGCCCTTGGCATTGAACGCCCGCC
GAGAACATTCACGAGTGATGCCACTGCCAGCCCATGCAACCAATAATAAG
GGTGTGTCTGTGGGGACATTCTCTTGTTCTCTGACTCAAGCTCAGCCAAC
ACATCCTGCTTAGACTGCGCTTCTTTCGGGTTCTCTTGCTCGCCGGAGTC
CCATGATTTGTTATGGTAAGCAGCTCTCCAAGCCAGCAGTGTCCCAAGAG
ATCCTGTGAGTGT
>AfB2810h10.q1c LEN=753 CLIPPED=46:536
TTGAGCAGCATTAAATGGCCTCCAATAGACATCATTACAGTTTTGAATCA
TTAAAGCTATGTGAATTAATTGTTCTCCTGCGGTTCATTTCTACTGATTG
TTCTATGAGTGGCACTTGCATGAGCATCCACTCACAAGCCGAGGTCGCCA
GCGGTCAGCTTCATCTAAGAAGCGGAGCGATTCTGGGCAATTCATTTCGT
TTCGTTCTGCATCCTTACATCTCCTCCGTCTCGTCCCTCTGTTCGCGATT
CTATTCCAAGCGGTGAAACGTCTATTTTGATGCTTGCCCGAAGTCGATGA
ACCATGACGCCCGCCGACGCAGACGCCCATCCTCTCGTTCGCAACGCTCT
CCGCATCACCCTGAGCGCCAAGGAGTACAAGCTCCTCCACGAATACATCA
TCCAGCGCACACCTCCTTCCATCAAAGACAAGGCCCCCTTCTCCCATCTC
GATATGAGGCCATCGTCCGATCAAAGAACAAGCACAATGAA
>AfB2810h11.q1c LEN=742 CLIPPED=29:582
TCACTCTCGTATCGTGGTTTGGTGAGCAACTCCCGTTGTTGTTTCCGTCT
TGGGAAAACCAGGTGCTGTTTGTTTTTCCATTTTCTACATGTTGTTCTCT
GACAATATCCCAGGCTCCGACATGGCATTGATCAACGCAATGAAGACAGT
TCTCCAAAAGTCCAGCCGGCCCTTTGAAGTCAAAACAGGTCGGAGAATGT
TTGAATAAACTATTTGATTCGGGAAGCTGTCTTGGATAGTTATTGAGTTT
TCATGGTATGACATGACTTGGATTGAAACCCTGTCAATGATACAATGGGA
AAAGGCAATTTATCTCATTCTGTAACGACTGATCCGAAAGAGGGTACTCG
CAGAATCTCGCCAGTAGAAAAGCTAATTGACACCTGATATACTGCCCGCT
GCTCAGCCGTATTTCTCATGTCCCCGGTATGAACTCGTCCAACCATCCTA
CTTCTTTTAGTTGCCATTAATGGTAACAATGTCGCCCGGCTTCACGTCGT
ATGGGTATCCAGGTTTGCTAGGTGGAGGGGGCCAGAAGCCCTTCCATGGT
CGCT
>AfB289a02.q1c LEN=722 CLIPPED=28:610
GAGCGTAGACTAGACCTGCTTGACCTCAATCATCTCTGAGGCGAGTTCTG
CCCTGATCGCATCGATATCGAAAAGGACGGCTCCGGTTCCGTTGCTGTCA
GTGGATTCACGCGGAAACGAGTCATTGCGTTTCACGTCATATGTTTCCCA
TCCCTTTTTCTCAGCTAACTTGCCACGCTTGAACAGTCCAAACCGCTTTT
TCTCAGGTTGAGCTTCTGCGGCTTTACGAGCCTCATCAATTTCGCGGATC
AACTCTCGTTGCCGCTCGCCATGATTCTCCGGGTCTGGGTCTTCGATTTC
AGCAAACTCCTCGCTGAGAACCTCCCACCCGACTTCCTTGAGTAGCCGTG
GAATAGCGGCACGATAGTCCATGTGGCCATTGACTAGGTTAGTGACATCA
TGGTTCTCCAGGCCAGGAATCCCTTCTACCGGAGCAATACCAGCCACACG
CATAATACCGCCGCTTGTGGCCCGGAAGAGGTATCCCAGAATCCAGTCAT
TGGAAGAGTACCCGTTCACAAAGCGGCCAGAGACAACGCTGCGTGCCTTG
ATGAATTCGTCCTTGTTTGCCACGAGTGGAGCC
>AfB289a04.q1c LEN=692 CLIPPED=53:688
TATCTTAATCAGTTCTTCGCTAACCGCGCTCGGTGTTAACACGCCGCTAT
CCGTGATCAAGGCGGAAATCAGATGCGGCGGTGTGAAGTCGACCACATCA
GAACGGCCCCCGCCTTTCGAGCCCGGATTCGCCTCCAGAGAGTCAACTTC
TGTTGTTTTCTGTGATTCGGCCGATTGTTGCTTGGCTTCATCTGCGATAT
CTTCCTCCGTCTTGAAGTTGATAACATGTTGCTCGATAGGAAGGTCATAC
TGTCCAAGAGGGTAAGATCGGACAAACTTGTGGCTCTCGGCAACCACGTA
GAAGGGTTTTCCCATTGCCTTTGCAAGAAGACCAATCTGATATGTTCCCA
TCCGCGAGACAATTCCTCCATTCTCGACCACACCTTCGGCACCTACAATC
ACCATGTCGGCTTTGCCAAGAGAGTATGCCACTGCCGACTCAGAAATTGT
GGCCACAGGTACACCCTTGGCCCTGAGCGCGCGTACTGTCTCCATACCCT
CTGGCTCGGCACGAGTGTTCTCCACATCTCCATTGGCCGACGAAAGGACG
TAGATGACACGGAAACGGACAGCAGAGGGCCCGCCCTTCTCGTCGGCTGC
CTTCTGTAACAAAGAAGCGACGACTCTCGATCCACC
>AfB289a05.q1c LEN=695 CLIPPED=7:692
CTTTTTATCCTCGATTGGGTCTGCTTGGAGGCGCTCCAGAGAGTGGTGGG
AAAGTGTAAAGTTGGCTGCCTTGGCTGCTGCGCGGAAGAAGAAAGAGACC
GACAAAGCCGCATCGGGTGCACCGACCACTCCTGGCGAGCCTGGTACTCC
CGACAGAACACCGACGGTCGAGTCGAAACTAGCTTCTCTGTCCTTACGCG
AAAGGCTTGCAGGCAATGGCAAGGCTCAGAAGCCGTCGGAGAGTGGGCAA
TTACCCCGTACGCTAAGAAGAGGGACACCTTCCGAGAGTCCTCTAGCTCA
GAAGAAGCTATCGCCTGAGCCTTCTAAGGCAAAGAGTCCAGAGATGATTC
CAGGGGAACCTACAACGAGGAAACCATGCGCCGGCGAAGAGGAAACGGAG
CGGCCCAAGGCCAGTATTCGGGCGCCACCGTCTACATTTGCTAGCACTAT
CGTTGGAGCCAATACGCGGCCTCAAATTACTGAGCCCAGCCACTTGTATT
CAAGCACAGTTGATCTCATGCAGATCTACGGACAGGATCTTACTGAACCC
TTTGACTTTGCAGGTCCCAGCCCGGATGACGTGGTCCTCAATGCTCAGAG
CTCAGCTAAAGGTTTGGCTATTCGGAGAAAGATATAAATTGTTCCCTAAT
AGATAAGCAGGCTTCAAGTCGAAACAACCTGCGTCA
>AfB289a06.q1c LEN=729 CLIPPED=26:642
GGAAAAATAAAAACATGAAATAAGCAACTCACGTTTTGGACGGTTTGATC
TCATCGACCTTCCGCTCGAACTGATGCCATGTTGGCGTTGTCGTTGAGGA
AGTGGGAGACATCTGCATCCCGTTAAAATCAAGCTATTACGCGCGCACAA
CCCGTGAAAGAGCATACGTAATTAGCTGAAGACATTGTAGGATACTGTGG
CTTGGACCTTGATGTAGGTATCAAGTGCCTTGGAACTGCTCCGGCTGTCT
GTGAAGATGGAAAACCTCGCAGACGGAAGCCATGGAGAGAGAGAGATTCT
CTGAGGGGGAAAAGAGAAGTGAAGAAGAAAGAGAAAGAAGAGGAAAAAGC
AGGTAAGAAAAGCGGCAGGATTTTGGGTCACGCTTAGAGCTCTCGGACTA
AGACTAAACCGTAAGCGAAAAGTCACGGGTCAACGCTAAACTCAGTCGGT
CTAAGCGCTATCACTAAAGAAGCTTTTGAGGGTTTCTTGCCTGACTATTA
TTATCTGCAGTTCTTTATCGGCCCAGGATCTTTTCAGCACTGGCGATTCC
TGACCTGGCCGTCATATATTTTCTTCTGGATGATATGTGTGGAAGGTCAG
GAATCTGTTGCGCCGAT
>AfB289a07.q1c LEN=724 CLIPPED=25:724
TTGGGCGTATAGTGCGATGGTTCGTTAGGGTGGTGCAGACCCCTCTCGAG
CTCTAATGGCAGAAGCTAGAACTTCATAGTAAATAAACCTTCATTTCTCA
ATCATATTTCTACATTCCACCGCTAGAAGAATAAAATTAGACGAGCGCTA
GACTATCATAAAAAGGAAGATTACTAACCACATCACTCTGATGGATAGAA
TCATTAGGACCCAAGCAACATCTTAGGTGATGAGACCAGGCAGATAATCA
GCCCTAGGGCTCCACTAATGACCGCTCGCCTTATGTTGATGATTTTAATT
ACGCCAGGGATAACATAAGTGATGGCAGAGATTAGAACCTGGAAGATCTA
CCCTCATCACTCAGCTTTTCTCTTTGGCTTCTGGCTTTGCCCTTGAATAA
ACCTAGGTTGCAGTCCACTCTAAACTTATAGTATAAAGTTTACTAGACTA
AGAAACAAAAAAAGCAATCAAAATCGATCCTTTAATGTAAGTCCCGCCTG
CTTATCTCAGATTATAGTCTATGCAAGGTTCAAATCTAGCAGTAACTAAT
CCGGCCCAGGCCCATCATAACCATATGGACCACGCACAAAACCAAAATAG
ATCTGCGAGTGACCCAGCACTCCGTCATTATACTGCCCTTTCATTAGACA
TTCCCCATGAGAACTAAAGTAATCTCTCCGATCTAGATGCATCTTGACGG
>AfB289a08.q1c LEN=705 CLIPPED=28:487
ATACCCGGTGCCCCGGCCACCTGGCCAGGACAGTAAGTGGTCCCCATATC
CTGGCTCTTGATCATTTCCCCCCTGGCTCTCCTCGAACCAAACCTTCCAG
GCCGGATCGACATATCAACATTGTACATCTGAGGCGGGGATACAGTTGAA
TACTCGACCAGCGAGCATTCTAGCTTAGCTTGAGCAAAATCAGGGAGCGC
TTTATTAAGGTACGGGACGACAGGGGCCACCTTGACTAAACAATCCATAA
TGGAACACTCCAGTTGTAGGAGCCTAGCCTTGAATTGAATTGTTTCGGTG
AGATTAACGAGGCGACTAGCCCACCCCAAAGGATCGGGGATACTGTTTCA
CCTCATAATGATTATTGTACTCCGTACTTCGTACCGCATAGCTGATCGCT
CCCTAGCTCCTAGCCACCAAACGTTATGTTGAGCATTCACCTGTCTCCTG
TGTGCCATGT
>AfB289a09.q1c LEN=721 CLIPPED=11:565
AGCCGCGTTTTGGATCGACTCATTGACACTCTCGATGATACGCCCTCGGG
CATTTCTCAACCGTTGCGGGTCGCCGAATGGTAACTTGGCGTACCAATCA
CCCCACGCAGTCACTTTCTTATTCAGCTCCAAGGACTCCGCAATGCGATA
GACAAGTTCATGTGGAGGCTCATCGATAGATGAGAAGTGCTTGAAATCAA
TTCCAAGGACCAACTTGCCAACCGCCTGCGATCCCAGTTTGAGCATGTAC
TGATAGACATTCCATGCTTCCCCTCTCTCATCTAAGGCATCAAAGACGGT
GAACGCATCTTCAACCGTTTCCTGCATCATGGGCGCATAATGACGCACGG
CCTTGGGGCCAAGTGCTGGTGGCAGGAACTTATGTGCTGTCCTCCACTCT
GGCGTATCAGTATCGCCCAAAAATACACCGGCTTCCTGATTCTTGATCGG
ATGCAGGGGGTGCGCGGCATTGATCTTCTTCGTGAAGAAGTCTGTCTCGG
CGAAAATGATTGATGAGAGCAGCTGTGGATCATTGGTATGGTATACGGTG
CGACC
>AfB289a10.q1c LEN=730 CLIPPED=42:541
ATGGAGTGGTTAACAATAGCGAGGCTTTACCATCCGATACAACCATAGCG
ACGTCTCCCAGCGGCAGGGTATCAGATGAAGTAGCTGTTCAATGGCTTCA
AGACTTTATCAAGGCAACGAACGAACGTACAAAGATGGGAGAGAATCGGA
TACTTATCTTCGATCGCCATAGTTCCCATCTTACCGTTGAATTCCTGCAA
ATGTGTGAGGAGAATGGCATTATACCCTTTGGATTCCTGCCTCGTACAAC
ACATCTTTGCCAGCCGTTAGCAGGCAAGCTGTTGTCAAGCTATAGGCAAC
ACTTCTGGCGTGCACATAATGAGCTGTCTTACTGGGCTGGTGAGCCAGTC
GGGAAGTCGGGACTCTTACGCCTCATTGGATCAGTGCGAGAAAAAGCATT
TGATCATCGGATCATCCGCGAAGCCTTTGAAGATCGTGGAATCTGGCCGG
TCAGTAGTAAGATTGCTGATGATTTTGCTAGCCAGGCACGGNGGCAAATC
>AfB289a11.q1c LEN=730 CLIPPED=41:512
TGACCGACTGTCTTGCATCGCTTTCACGAAGGCCGAACTAGCGCACTCTG
CCACGGACAGGAGTTTTTCGCGGTGGGGTTGAGTACCGGTCAAATCTTTA
TGTATTACGTGACGACTTGTCAGGAATATAAGAAACTTAATCATGGAGAG
GCGGTAATGTTCCTGCAGTTCGGAACCAAGGCAGACGTGCTCGCCTCGTG
TGGGTTCAAGAAGGTTTTGGTATGGGATATCCAGAACGGTCATATTCTTT
ATAATCTCGAAGTGCCCGCTAGACCTATAGGACTTGCATTCGACAAAGAT
TTCCTGATTATTCCAACGGACAGAAACTACTTGACATCTTGGGACCTGAA
CAACAATGGCGCTAGACAACCAGACAGGCCGTGGAATGACACAGGCGACG
ACAAGTGCACGCGGTTGCGGCGGGTTCCAAGTGTGATCTCGATCTCCTTC
GGACATAAAATGCTCGCAGCGG
>AfB289a12.q1c LEN=735 CLIPPED=44:588
CACAGACAATGGTATAATTGAATTGCACTAAAGGAGTGGCCAGCCTCCTA
GCATATGCAGTAGGTCATGACCTGGAAGACTACCATTTGGAGATGGGAAC
AAAGACACTGGCAAAACGCAGTCATCCATGGCATAGGCTCCGTCATCATT
TGTCGATCTTGCCAACGTGCTTTGGGAGAGATGAAGTGCGTGATTCCACG
AAGCCATCGCGGTAAGGTCAGGCAGCTTAGTTGTCGCTGACAGCATCTGA
TTTGGAACGATAAAATCGAATTCATCAGGTGAGCTGAAAATCCCCCGCTC
CATAGGGTGTGAAGAGAGAGAGAGGCTGGAAGCGTAGCTTTCGTCTACAC
AAGGTGTAGCCGCTACGAATCGCGCCAAAGAATCTTCCACTTGCTTCGCA
CCCGACCTGCTCCTGGGGCGATTTCTGGCCCAATTGTGGATGATTGAATG
AGACCAGTCAATATATATGCCATTTCTCGTAGGATAGAATGGTGAGGTTG
TCTTGGGACCTCCATCGTCCGTGGCAGATGAACTGTATCACACAC
>AfB289b01.q1c LEN=708 CLIPPED=33:587
TCTCCCCGCTCCTCTAGCTGGGGTCAACTCACCATCAACCTTTACGAAAG
GCGCTGCTGCTATCATGTGTCCATTTGTACCCTCTGGATCAAGCACCCCT
GTGCTAGAAGCCTGCCCCGCGTGTAAACCAGTTCGAGATGCATCAAAAGC
ATCAGGGAGTGTTGAGTCCATAGTGCCGTGGTCGTGCACGTGCAACGCCT
GCGTCGACGGCACGGTAGGTATTTTGGATCTGATTTATTTTGGGAACAGT
GAGATAGCGAGGGTCTTCAAGTGGAGTTCTGATATGCAGAAAAGAAGCAC
AGCGTATCCAAAGCTGATCTCAGCTCTTCTGATAGGGCGATGCGGAGAAC
AGAGCACAGGACAAAGGGCGGAGAGCTAGTGACGGCAGTGAAGTGACTGA
AGTGATCAGTATGACTGAATTTTTGACAAGTAGTCTTAAACCAACAATTC
CATTCTATATACGATGGCTCTCAACGCGTAATAAATATGATGATTGCAAC
TCTAGAGGCACTAAGGATGGAGTATCGAACCATCATCACTGGATAAAACT
ATTTG
>AfB289b02.q1c LEN=674 CLIPPED=25:666
CATACTCCGTAGTTCAATAAGATTAACCAATGTTGATTTTAGATATCCCA
GCACTTGTTTGCGTGCAGGTAACTCACTGTCGATATTAAAAAGTGCGAGG
GCTATGATAGTATTAGATTATGTACAATTCCGCTCGAGGGTTAACCAGAC
TTGATAACGATACAGAAGCATATATCACTAAAATGGCAGTGCTTTGTTCA
CTATGACCTCAAACACCCTCTATGACATCTTTAAATATTTGTCCACAGAC
TGTGTCAATCTGCGACTCGTGCCAGGCTCGGAGAATTTGCTCCTATTCTA
GATCGAGAAATCTCATAACATTAGCTGAAAGACTGATTCAAGAAATTTCC
ACTCATACCATCTCCATGCCCCTCACCTCTCTACCTGATTTATACCCACA
ACAACCTCGTCTTGTAGTAGCTGTCCCATGATAATTATTTACCTTGCCAC
AGACAGTAGCAACGAACACGCTGATTGAGTAGCAACACCATGGCAACCAG
TCTCACACCTATCTCTCTTGTGGTTATAACAGCGATTTTATAGAGAGCAA
CATACTCATAGCTTGTGACAGAAACGGGGACTGGTAAAGCATAGTGCAAA
GAGTCTATACTGAGTTCGTGGTATTCATGTACCATTCGCTGT
>AfB289b03.q1c LEN=680 CLIPPED=31:669
AACGGTGGTAGTTGCGTACTGGTGGAAGTTGCTTAAGTCGGACGATGTTG
GCCCTTATATTGAGACTTATAAGCTACGAGCAGGAGTCCGCAATCTCACT
GAATGTGAATGATGGGCCAATATTCTGCCTAGAATAGCCATGCTCATAGC
CACCAGCAACTTTATCCTCCATGCCTTTCAGCCTTCTTCCTGTTGATATC
CTCACTAACTAGGCACACATACAGGTGGGATAATGTACCCTGTCATATTC
TCTTAACTCCAGCCCAGGCCTGGCTTCCGAAGGGCAACTCAAGTTCTTGG
CTTCGTGACTCTGGGTGAAATATTTCTAGTGATAGTAATAATATTACCTA
AGACCAAGAGCAAAACACCCTACAGAATATAATATCTACTCCCTTCTGAA
TCCTACCACATTTCACAACCGTGCTTATGGCCTTCTGCATAGCTCTAAGT
ATTACCTCATATGGCTCACCTACTAGGACCCCTTCTTTTTACTTCCCATC
TTTACCTAATTCAGAGCTAGCACAAGCTCAAATCAAGCCTTTTATGTTCT
AGTCATCCGTAATGCATCAACCATTCCTGGTTAGTACGTGGTGGTACCAC
TTCCAAACTGATTGGTGCCTTTGCTAGCAATCCAATGTC
>AfB289b04.q1c LEN=707 CLIPPED=49:707
TCTAATTTGTGCCACTTAGGTACTCCGTACCATAAGTCAATTATGAGATT
CGGGCCTAAATTCGCCCATCGACCAACAGACCAAGTGGGTTCCCGGTGGG
TTCTGGTGACGGGGAGATTTGCATCAGTGGCCGATTTGGCTGGCTTAGCG
GATTTTGTCGCTGTGGCTAAGTAATTTTATGTGACATGAACCGTGGTGAA
TATTGACGTGCTGCCTCGATCGCAATGATGGTGTGTTTTGATTAAGAGCT
TTGCATCTTAGAACACTTTAAGCCTACAGTGTATACAGAGTTCTAATGAT
TGAAGTATGGAGTAATTCTGGAGGAGAGCATGACATTCGAGGTAGAAAGC
TGATTAGCAAGGCTCTTACAGTTAAACCCGGCAGTCCACCGATGAAACCA
AAACTGGGAAACCAGACACTAGAGAACATAATTCCAAGTTTTAAAGAAAT
TACCTAACCTAGTCTAATGACGATGCTGATGATATTAAAATTACAAAGTA
TCGGGTAGCCTACGAAGTACACATTTGACAGCCATCGTCCCGTAGACTAT
GCTAGCATCTAAACAAAAAAAAAAAAAAATAAAAATAAAAAAGAAAGTAC
TCAAGGTAGATATGAAGAGAAAGCAAAAGAAATACTAGAGACAGGGGAAA
AATGCGCTT
>AfB289b07.q1c LEN=712 CLIPPED=25:666
CCCGTCTGACCAACCACCGGCGCACCCCGCACTACCGGCGACTTGGATGT
CATCGTCTCCGACCTCCAGCGCATCGCAGACCTCGGCGCCGCCCAAAGCC
CGCCTTTCCGCTTCGTCTACGAGGCCCTCGCATGGGGCACCCACGTCTCC
ACCTGGGAGCAAGCCTGGGCCGCGGTGTCGCGCGCCAACCGCCCCAACCT
CGGCCTCTGCCTCGACACATTCAACCTCGCGGGCCGGGTGTACGCGGACC
CAGCAGCACCCTCCGGCAAAACACCCCACGCAGAGGCGGATCTCGCCGCC
TCGCTGCAGCGTCTCCGCGAACGTATCGACGTCCAAAAAGTCTTCTACAT
CCAGATCGTCGACGGGGAGCGCCTCTCCGCCCCGCTCGACGAGAACCACC
CGTTTCATGTCCCCGGGCAGCCACCGCGCATGAGCTGGTCGCGGAATGCG
AGGCTGTTCCCGTTTGAAGAGGACCGCGGCGGATACCTCCCGGTCCTGGA
TGTGGCGCGGGCGTTCTTTGAGCTTGGGTTTGAGGGGTGGGTGTCGCTGG
AGTTGTTTTCGAGGACGTTGGCGGATCCGGACCCTGCCACGCCGGAGAAG
CATGCGGCACGGGGGTGGAGGGCGTGGAGGAGGTTGGTGGAG
>AfB289b08.q1c LEN=733 CLIPPED=27:579
TTTGCGAAGGATAACTAGGTCCGAGCGCGGACGTCTCATTCTGCGGAAAA
TTACGCTGGCGAACCGGATACTGATGAGCTTCGTCGTGCTTCCCAGCTTG
CGTTGGATGAGAGCCAAATGACACACATGAATGCTCTGAGCAGTTCAAAT
GTGCGCAACCAGATTAAAATACAGCAACTCACAGGTGAACCCTGGCATCA
CATCAAACAACCTTTGTCGCCTGTATCTGCCCGGCAACCTCAGGCTCATA
ATGACCATGACCAGTCTCTCCAAATGAGCACTGAACGTCCCTCTGTGGCC
AAGTTGCGATCTTTCTTCGGGGCTCGCCCACCTAGCGAAATGATTATTCA
TGAACTTACATCATATTTTCCCGGTCATCAGCGTGAGGATATTGAAAAGA
CCATGCGCATGTCGATCCGGAGATCTCAACGTCTCAGCCGAGCAGCAAGT
CGCCTGAGCGTCCTCAGCAATACAAGCTATGCATCGAGCTTGAGGGATGC
CCCCCCGATTCCGAGTATCGCTGACACCTGGCTAATCCTGGGCACCATCT
ACT
>AfB289b09.q1c LEN=736 CLIPPED=26:583
CTTGGTGTGCTATCCCTGCCGGCTGCGGTGGCTACTCTTGGTCTTGTCCC
GTACGTGCTCCAATAGAAAAGGTGTAGTATTTGCCGTTGCTGACATGCTC
GCAGAGCTGTCATTTTGATTGTCGGTCTCGGTTTGCTCGCAACCTACACT
GGATACAACATTGGGTTATTTAGAGAAAGATATCCTAGAATTCAGAACCT
TGGGGATGCCGGAGAGATCCTGATGGGCCCTATTGGCCGGGAAATCTTTG
GTCTGGGTCAATTCTTATTTTTTATCTTCGTCATGGGAAGCCATATCCTG
ACCTTTCGGGTCATGATGAACACTGTCACTGAGCATGGCACCTGCTCAAT
CGTCTTCAGTGTCGTTGGCATGGTTATTTCCATGGTCCTCTCGATCCCCC
GCACTATGAAGGGACTGACATGGATTTCGTTTGCATGTGAGTAGTCCATT
GAGCTCACTTGGCACTACAACGTGAGTTTGGTACTAACCCGTATCTTACA
GCGTTCCTCAGCATTTTTGGCGCCGTCATGAATTACCATGATCTCTGTCG
GTGTGCAA
>AfB289b10.q1c LEN=543 CLIPPED=34:276
GAGGAATCTATTCCGAAAGGGACAATCAATAAGAAGCAAGTCAATAATAA
ATCGTAAGCAGAAAGGGGAGAAGACTTGGAGAAATAATAAGAACGACTTG
ACCTCTTGCTGTTCCTTTTGATGCTCTTGTTCTGCTCACTTCGTTCAGTT
CAGGCCACGATGACCGAAACTCGCCTCTAGTCCTATTTGGGAACGGTTGC
CAAGGCCCACCTCCCCTGCGTGCCCCAGTGACGACATCACGTT
>AfB289b11.q1c LEN=716 CLIPPED=51:507
TTAGCGACATAGTATAACCATTTATTCGTCATCAAAATGGCGACCAAGCT
GGAGTACGGAGTACTCCGTAAACATTGATTATGTGGAGATGCGGAAATCC
CCCATCCCCATCCATCTGCCGGCATCTCGGCAAATCTTTCCACAACAATT
AATTGATCAAGCACAGGAGACTACTCGGAGTAACCCACACACCGGCTGAG
CGGCTCACCGGACTCTGTCCGAGATTTTGACGGTCTCTTTCCGTGCATGT
GATGGGCGAAAATAGAAACTGCAATCACATTAGGTCGTAAGTCGTAAGTC
GTATCGCGCTAGCCATGCACACCCAACAACTCCTCCGCGTTCGACTTGAA
CACCCGCTCGGTTAGGCCAGTCTCACTGGCACATAACTGCAGGCACAACT
CGGTAAACGGGCGAACGTCAACCCCATGAAACCGCGTATGCGGCCAGTCT
GTCGCGT
>AfB289b12.q1c LEN=720 CLIPPED=47:713
ACCTAGATGTTTCTTTTGAACTTCTACATAATTTGGTGCCACCGTCTGAT
TGTTCTGCTGCCGCTACTTCTGCAGAAAACTTTAATCTTCAAGGGTCCCA
AGGGTCAAAGCTTGTGCGTGACTCACGTCTGTGGCCCAAGACGGACACAA
CTATCATCATGGGATTCTGGGTCACGATAGTCAAACAGCCATCAGCTCGG
AGCTAGTACAAAATAGTCACACAATTCAGGTAGTATTACCGGTGTTCTGG
CAGTCGACAGGACAAATGAGTTGATCGTTCTGTCCTTCTGGGTTAGTCGG
ACTTCGGGCAATAGAGTCATTATTACTGGTCATAGCCTGGGAGGGAAACT
CGTTACATTGAAGCAGTTCTTGATAAATGCCTGATAGATTCGTTGGTCTG
TAGATATTCCGGTTTGTTGCATTTTAAGGGAAACTGGGAATGAAGTTTTC
TGGTTCAATGTACATTCTAAATGGGTTGATCTAGACTATCAAATGGGTTG
TTATATTGGATGAATTGTCTCGAAAGAGCCTTTGACTCAAGATATAAATG
TCCACATAATTGTTTTGAAATTAGTCAATTAGAAGCTTGTATATACCAAG
GTGGATATATTCCTCGTATAGATATCTTTTAGAGACAAAAAAGAAGCTCT
CTCCTGTACTGGTCATA
>AfB289c01.q1c LEN=699 CLIPPED=43:636
GCAATTTCGTATGTCAAATCAATAGACCCTAGCATAGGCACAGTCACTCA
GAGCCGAATGGCGCTCGCCACAAATGTGCTGCGTGTTACATGAATAGGGG
TTCGCGATTTACTAGGAGGGCTTTAACAGGGACTCACATGCAGATGAGGA
CCAAAAGAATAGTAAACCTGAACTTCTCAGCTCGAGGAAGGTGCAACTCA
TAGATAATCGGGGCAGGTAACGCGATTAGAAGAATGTCCGAAACGATGTT
TTGAACTGCTACCGCTATGAATATGGCTGTTTGATTGATGCATTTGCCCG
CTAAAGTGACGTTCCATGACTTCGAGATCGGCCGGCAAGCAAAAACAAAA
CAACACACTATCGTGGTTGACCCAACAATGGTGAGAGCGGTAACCCCTAA
TAGAGCGCGGCGGAGCTATTTCTTTGCAGTCATTAGGCGATTAAGGAAAA
TCAAGTGGCTGAGCCTAGCTAGACATAGGCCTGTTACAAACAGACATGCG
GCGGCAAGAAAGAGCTAATTGTCATTCTGTTTTAACGGTCAGCCTCAAGC
ACGGCCGAGGGGAAACCATACCTTNTCGTTGTATTTATGGTACT
>AfB289c02.q1c LEN=704 CLIPPED=22:517
GGTGGTCGCAGAATGGAGGTCGTACGACCAGCACAGGCGGAGGACCCCCG
ACTATCGTCCACACGAGGTGCACAACCCTGATGGTCGTATAGCTGCATTG
TTGCGCCCCCCTTGGTCTTCCAGAACACCGTTAGTACTCGAGGGAACTAC
AACACATCATCCTCGATGGCTTACCCATCATTTCTGGAGCAGTTGCTTCA
CTGATGCAACAAGGAAGCGGGTCACCACTAAGTCTTTGCCAAAACTCATG
AGAATTTTGAAGCTACCATCAACGATTGCGGCGCGGACGCACTCATCGGC
GGCAACCTTCCGCAACCCCTCATCATAGAAGCGCGCGTTCTTGCTCCGAT
CTCGCGCATAGCGGTCCGCGATGATCTGTGCTTCAGTCGGATTATCGAGG
CTCACGGATACGGTGTCTGTCGTCGTCCACCTCCCTGAGTCGTAAGCATG
GAAGGTTAACCTAACTCTCTGGCCAGGGGGCACATCGGAGGAAGTT
>AfB289c03.q1c LEN=684 CLIPPED=38:608
TCTTCCCGGCCCTCGAGCCGAAATCCCGACTCTTCTGGGGGACTAAATCC
GTCGATAGTATCCTGATGGACTTTGCACCCCCACGCGATGTGGGTTTATG
TGATTGGAAAAAGGACTAGTGTGTCAGAGGAGAAAGAGCCCGTTGTATCG
GTTAAATTATTCTCACCCTGGCCGTTGCCGAGTCCTGTCAAGCTAACGTT
CTGCCAAGCTCAAGTGCTGACATCAGATCTTAGCCTGGTCACTCAAGAAC
AGTGCTTACTGACTTCTTTCGCTGCTCTGAGGTCGTTGCTCGGCGAGGAA
TAAGGGTCCATTGAAAGTCCCATTGCGATCAAGCTCGGTAGCTAGTTCTG
CACAGGCATGTGTCATATATATATATCCCGTTTATAGCGGGTGGCCAATA
ACCATCTCGGCACGAATATGACGGTGTAAGGACTATCCTAGGGCTTAGTA
CCTCTGCCCTGAGGAAGGCATTCCTGCGCATGCGGTGTATGGCAGCCGAA
TCTTCTTTGTTTAAGCCATGTTACTAGCAATCGATTGATAGCTGGACCCC
GCTGACTATCCGTAGCGGAGA
>AfB289c04.q1c LEN=689 CLIPPED=14:597
CTGGCTGGGCCGACGGCTGTCATTGCGATTGCGGCCGTGTTCAGTTTAGT
TGCTCCCATTGCATGCGGAGTGACTCAGAACTGGCACCAACTCTTGGGCT
GTCGTATACTGTTGGGAATCGGTATGGGCTTGAAGGAGGTTACGGTTCCT
GTGTTTTCCGCCGAGACCGTACCCACGAGCATCCGTGGAGGCTTGGTCAT
GTCCTGGCAAGTCTGTAGGTGCTCCCTTTTTCCCTGGTTGATCCTTGAAT
TCGGGTCCTCATCTGGTCTAACAACTGACAACGGTTATCCAGGGACTGCA
TTTGGCATCTTCCTCGGAACGTGTGCTAACCTTGCTGTGGTTAACACCGG
CAAGATTGCCTGGAGGCTCCAGCTTGGTTCAGCTTTCATCCCAGCTGTTC
CTCTGCTGTTGGGCATCTGGTTCTGTCCTGAATCGCCCCGTTGGCTATTG
TCCAAGGAGAACCCGCGCAAGGCGTACGAATCTTTGCTCCGACTGCGAAA
CAGCCCATTGCAAGCAGCTCGGGATCTCTACTACATCCATGCGCAGATCA
AGATGGAAAAGCGGCTGCTCCGGGAATCCGAGTT
>AfB289c05.q1c LEN=713 CLIPPED=20:699
GTTTGGGGCTAGGTAAGTACCAGCCGTCGTATTTGAATCTCCATGCTCAT
CGTTGGACAGGGACCAAAGAGAAGGCGTTTCAGCCTTTTTCGAGAAGCGC
AAGCCAAACTTCAAGGCAACTCTCGAGCATGATGGGCCAGCCAACTATCC
GTGGTGGTCGGAGGCGAGCATCGACCCGCCAGCAAAAGCTGCAAAGGAGT
CATCTAAGTTGTGAACAGATGCTGCCTGCTGGTCCTAATTAATCTGGGTT
TCGTGAACGAGCCTTATATTGATCAAGACCGGGGTTTCTTTTAGAAAGCA
GATATGAAATTCAAGAGCGTAAACTTTACAGGACAGAGGTGGAATGCTAT
TGCCGATAAGTAGCCTCTGTAGAGGAAGCAGATCAACGTGGAAGAGAAAC
TCATGCCGATCGCTGAAAGACTGATGTAGACAACTCCACGCACAGATAAA
GGAGCCTAGATGAGAAGTACGCCCAGAGATTGGAATCCAATGAAACTGCC
ATGTCAAAGAAAAGGAACATGCTAGAGTTGATTTATAGAATTAGATGATG
AAACTGCGTCTCTTGCGGTTGTAGGCCCTCTGATCCTTCAACCACTGCCG
GTAACCTTGAACACTACCAATCTTCTCACCATAGTAATCCGGCACTGGAT
TGGCAATCGAGTTAGACGAGGGATCGACAC
>AfB289c06.q1c LEN=711 CLIPPED=25:629
ACTTCCCTGAGGGCGCTAGCCGGCCTCAGGATGGTACGTGAACAGGAAGC
TCAAAGGCACAACACCACCCTCTGCTGTTCTGCCTTCGAAGAGTGTGAGA
CTGATTTGACCTTGATCATTGACCTTCACCTCCACAGTCTTGACGAGTTT
GCCAGATTGATAAGGCTCTCTAACACAGATGGTGGTTTTGGATGGTTCCT
CTGGATACGAGATCTCCACGTACATCCCCGGGGTGGGTGCGACGATCCGC
TTCATCGGGTTTGTCTGGAAACGGTGACCTTGAACAAAGACATCTGCCAA
GAAGAGAGCGTGCCTCCATGAGTATGATTTGCCAGCGAGGAGGCGTAACC
ACAGGTCAAGATCAGGAAGGTCGCCTGAGGGAGAGGATGATAGACGATAG
CTGATCTTGTTTGTATCTTCAGAGATTGTGAGCCCGTCGATGTCTAACTC
ACTGACGGCTTCATGAAGCCGGCCTCCGAAGTACTCAATGACAGGGATCT
TGGACTCGTCACCGCCATAGACGTCCTGAAGAAGACCCTTGATATGACCT
TGATGAATACCATCCAGGATTTGTTGGACAGGCTCGTCTATGGTGTTTGA
GAATT
>AfB289c07.q1c LEN=722 CLIPPED=43:652
TAGTTTGACGAGAACGGGACTGGCCTTGAATAGTTGGTCCTCTAGTAGCG
AAGTTGGTTGCTCCAGGTACCGGGCGGCCTCCAATAGTCTGGTTGTTAAC
TCCAATGTCGACCTCACTTGCTTCTCCATCAACACGAGGTAGCGAAGATG
TAAAGTAGCCGGCGTCTGAAGGCCGTCAACAATCAACCGAAGGATTGGAT
TGAAAGGCAAATCTGCCCTGGACTGTGGTCGGAGCACATCCAGAAGATAT
GTTGCGGATGAGGAGAAAACGCCAGTAACCTTCGAATCCAGTTTGGTAGC
ATCGTTCGTCCCATAGGTATAATAGATCATCCTTTCAAAGGTCTTAGCAA
GAGTGGTATTGATTTCGAGCCTTTGTTCCGGGGCGTTGAAACGCCAGTCG
ATGTTGCTGTTGAACACCTCTACCATTGTCCGCACAAAATTCAATAAGAT
ACCTCTCATGATATGAGTTGGTACGCCAGAGGTCCATTCAGAGGCAGCCG
TCATTTTTCCAGACAAGTTATTCGGGCATTTCCTCACCATCGCGCGTGAT
GCTGCGTCGTCCACGACATCCTGGAATAATTTGACACACTCAAGCAGGAA
TGGATAATCT
>AfB289c08.q1c LEN=726 CLIPPED=41:672
TGAGATGGGGCCGGGGTAACGTGCTACGAAGTAAGGAGTGTCAAGCGCCC
GAGTAGAACACACAGTAGAAGCTAATTCAGGTTCATGATGGGTTCCTCTC
TTCGGATTAAAGCTGCAAATTCCGCCCCCAAGACCCTATTATCGCCTTGG
CAACGATCCTTGACTGAGCGATTTTGTCATGTCGTACGGGCCTTGTTCGT
AGGAACTCGTAACCTGGGTTGACCCTGTCACCCTGGGCAGTAAGCTTTGG
ATTGCCCTTTAGGCAAACCAATTTCGAGATTCTACTGAGCGGAATTAGCC
TATGTCCAGCATCTGAAACTGACAACAACAGTAAGAACATTCCCATGGGT
TTCAGAAAGGCTGCATGCTGACTCTCATGCTCTGCGTTGAAAGAGTAAGG
TTACTCCGAATATTAGAAGGCACCTATGTATTCTCGTATGATAATCACAG
AATTACCATTATGCCGTATGATCTCTTTACTTGACTACTTTGGCAAAATG
TACTTTTAGTGGATCCTGGTCTGCTTGTTGAAACGTCACGTCCGTGGCGA
TCGAAAATACTACTACGTCTGGGTTACAGAGAAAGCCTCCTACGTACTCA
TGCAGACGACAAGGATTGTCCACATCTGACGT
>AfB289c09.q1c LEN=735 CLIPPED=40:464
CGGACATGATACAGCATGTGATGTGAACACTGCTCGGCAGAGTCGACATT
CCCAGTCTGTTGCCTCTCTATTACAAGAGCGATATTCATCAGCTTTGAAT
GCTTGTCATCGTCTGCCTTCGTCGACTCGGGACCAGCTGATTGCCATCTT
TTTCTCCAGGATCCATCCTATTCTCCCGCTTATTGATAAAGATTCCTTTC
TTCGTGCCTACTACCATGGAAGTGCGTCCGTGTTCCTGGAGCGGGCAATT
TGCCTTGTGGCCGCCAAGGATCAAGCCGCCAGCTCGTTTCTTCGTACAAG
CATTAACGGTCCTCTCAGTACACCTCGACAGTTTGGTTCCGAGATTTACA
CTGGACTAGTTGTCGCGATGGACGCCGGGCTCGAGTCAGACCGAATCACC
CGCATACGTACATTAGCGCTGATGT
>AfB289c10.q1c LEN=722 CLIPPED=29:625
ATGACCCGTTCGTATCAAAAACGGAGGAGCGTGTTCCTCGTGATGCGCAT
AGGTACTCCTCTTTCGACACGCAGCTGTTCAGTCTTAATGCACCTTCTCC
AGCACAGGCGAAACGAGCTCTTGAAGCTCACCTGGCGGAGACAGAGCGCA
GACTCGAGGAGGCTTCGAAGCTCGGCACCGCGCTCATTGAACAGCAGAGA
GAGCTCGAGGAGAAGTTGAAAGAGGTAGAACAGCAGCAGGATGAGAACCA
GATCGGACCGGATCTGCGCCAGAAGCTTGTGGAACTGGAAAGGGAGTACA
ATGAGATTGGTCGTGAGACCGCTAGAGCCTTACTGGCTCCGAAACGCCTG
GCAGGTGGCGATGATGGCCATCTGGGTACGCCCTCGCTCGATCAAAAGGT
AAAACCGCAACGCTTCCTGTACCGCCGTCAGGATACTGATCTTCTGAACT
ACAGTCACCGCTCAGTCCCGTCCTATTCGCCAGTCAAGCGACCAACTCTC
CCAGCAAAGTGAGCGTTCCGTCACGGAAACAACGGAACCAACCGTCCAGC
CGGGTCCATGACATTGAATTCGCGACCGAGATTCCACTTCTCTCTTG
>AfB289c11.q1c LEN=710 CLIPPED=26:705
TTCTGGGATGAAGTGTAAGGCGTGAAAACATACCGTGGATGCCAATCAAT
CAGTGACATCACCCCGATGAGACACTGGATAATTGCTCCTCATTGACAAT
CTATCCCTAGAGGTATGTCCAGCAGCGAAGAGTGGCATGACATTCCTGTC
ATTCCCCAGAATGCTTACTCCCCTCATTGGCAGCCAAATTGTACCTATCC
TAGAGCCTATCCGAGGGGCATCCGAGCTCGCATCCTGCCTTCGCTACCAG
TCGCTCAATCAACAACAGAGGACCAGAATCAACAGAGAACAATAAATACT
CAAGCCGAACGATCAATTCCAGAGACAACACGATGGTCACCACCACAAAG
GCCCTGTTCCCTCCCCTCCCCAAAACCCTCCTCATCATCTCCCTCAAAAT
GTACTTCCCCCCCGACCGCACCCTCTCCTACCTACGCGACCTGCTAAGCC
CAGCGAACAAAATCGTCCTCCCCCAAAACCGCTCCAGGCTCCTCCTAGCC
CTCATTCCCGATTTTCTAACGATCTACCCCTGCGCCCAAATCATCAAAGA
CTGGGCCGCCGGCTTCCAACTGCCCTCCGACGTCGACCCTGAACAGCCGC
CGTTCCTCCTCGGCGCCCAGGACTGCTTCTGGGAAGCCGCANGCGCCTAC
ACAGGCGAGGTCTCCCCCGCCTCGCTGCGT
>AfB289d01.q1c LEN=682 CLIPPED=19:669
ATTGTCGGTCTGGATGGACCGATAGCTAAGAAGCCAATCCTACACTTCCC
ATAGAGTCGTAAACATTTTCTTACACTCAATGAGTTGAATCTCATCTCGC
CGTCCAACAACATTACAATGACAGTGAAAGCCCCTCATGCCCCTTCAACA
ACACCCTCCGCGATCAAGCAATTCTCCAACTTCACCCGCACCGGGGCAGG
CCTCGAGAAAACCCTCCGACTCATCCAGGCCCTCGCAACCATCATCATCG
AAACCAGCATTGACAATGAAACAGTAAGGACCTGGTCAACCGCCAAGTCG
CAATTAGCGTTGAGTTAGTCCCTGTGTCTCCATGACCGCCAATGTACCAT
CTACAATTACTTATGCGTCTGTCTCCCCCTGACTCTAGCCCGCCGCTTCT
TCCGCTTCTTTAACTTTCTCGATTGTTTCGAGCAGGTGTTTGCGCTGCTA
GGCAGTAGCAGCAGCAGTAGCAGTACCAGTTCCGCAGCTGAGGGGTTTCC
GACAACGCTGATTGAGCTCGGCCGGTGGACGTGCTTAGGGCTGTATTTTG
TGTTGGAGGATTGTACTATTGTGAGTTTTTTTTCCCCCGTCTTACTCGTT
TCTTGCGAGCCGGGCTAACGAGTTGACAGCTCCATGCGATGGACGTCTAC
C
>AfB289d02.q1c LEN=683 CLIPPED=15:621
AGACCGTGAACCTCTGCTCGCCTGCTCGTAATACGCCGGTCACCAAGAAA
GTCGCCAATCAGATAGATCACCAACCATACATCCATCTGCCCTTATGTAT
ATGAAAACAAGAGAAGAAGACAAAGAGAGGTGCATCACAAAAAGAGATGG
GAAGGTATCATGCGGATGAGACGCCGGATCAACGAATGAAAAACAACATT
AACGTGGATTAAGATTTAAGATTTGATCCTCGCGGTTTCGGCCATGTGCG
GATACGCTTCCGCGAAAGATGGACCGAGCGACCAATTGTCGAGATTTCTA
AAATGTCGCTCAAAGACTGGATTGATGATGAGATCCTCATGATCACTGGT
GGACAGCAAGCAGTCTGTCGCCTCGTACGGCCAGTTCACGGACAGGGTCC
GGGTGAATGGGATGAACCAGTGCTCAAACGGATAATCCTGGTACGAGGCG
ACCAGTCGATCACGCATCCGCGGCCACGGAATGTAGTCGATCCAGGCCGG
ATGGGGTGTGAGAAGTTGAGAGGGCCGAGGTGTGAGCCAGTCAGGCAACC
GCTCATAGTTCTCTGGCGTCGGGTAGATCTGCCACCGCATGAGGAGAAAC
ATTGAGT
>AfB289d03.q1c LEN=694 CLIPPED=33:674
CCTTAAAGCTAATTACTAATAGATTATGACCTTTAGATAGATTAGACAGG
CTTAATGTAATAGAGAATTATTTAGTCCTTCAGTATATCTAACAAAGTGT
CTAATCTCGCAAACTTAGCTTATAATATATTAACCCATGCCAGCGGCAGT
CTATTAGATATGTGGAGTAAGATTTAGTTAACTATACCTGACTATATACA
GTAGGGCTCTGGGGATATTATAGCAGTGAGGAAAGTACATCCAAGCATTT
AAGTTGCTCTATGCCTACATTGTTGTTTTTATTTAACTTAGTGGCAATAT
TAGAGGTGCTCGGGCTGTTTGATCAAACCATACAGCCCTCGCAAAGTCAT
ATCCAAACTGGACACCAGCTGCTGGTCATATAATCACGAGGACCACCTCA
CACACCCCTTTTATATTCAACCGCCGCGGTCCTAGCTAGACTTCTCTCTT
AGCGATTTCTTACTGTCCAAATCTAGGTCATAGATTTATAAGGCTTTTAG
CCCGTGACATACAGAACATAATTTTAAAGGTGTATAGTATATAGGGAATG
GAGATGAAGATAAAGATCACCCTATAATAAGCTATATGGGGCTATAACCT
ATGACAACAAAGGATGACTTGATTCTGACTATCTTGCTAGCT
>AfB289d07.q1c LEN=743 CLIPPED=50:577
AAGCATACAGTCACACTCATACGAGCACTGCACCTTGTCCGAGAGCAACA
CCGCGCGCCGGCCATGCAGTCTATCAAGAATCCTGGTTATAGCATCCTCC
CGCGCGCGATCGATCGCATCTAGCTCCATCAGCTACCTGCCCATGAACCC
GCAGATAGAAAAAATTCGAAAACAATACCGCACACTCGCCTCGGAACGGG
CAACTCGGAACAGAATCTGCCGGTCAATGTCCGCAGCAGATACCCGCCCG
CCTGCGCAAACATCTGCTGGTGCTGAAACACCCAGGAGATAAACAGCCAT
TCCTCCGCCTGGGCAAGCGAGGTCAGACGCATCGCCGGAGAGGGCTTCTT
CAGCGCCGTAATCCACATATCAGTGAAGACCTCGACCGCCTCGTAGCACT
CGTAGTAATCGACCAGGATGGCGAAGTCCACGAGTTTGCTGAGACTTAGT
CTCCTGGGAACGGGCCGTGTGCGCCCGTGGAGGATGAGCATTAGCACGAG
AAAGGCAGCGGGATCCCAGTTGTCGATT
>AfB289d09.q1c LEN=714 CLIPPED=18:648
TTCGGCGAGACTGGAAGACCTTGCCCACCTGGTTGGCTGGCCATGTCAAT
GAGGACGCACACGCAACCGGCATGAAGGAAATGACAGCCATTGGCCGCGC
GACGATGAGCCGATGGCTGGTGGAAGAGATCTTTGAGCGGCATTTCCATC
CAGCTCTGGAACCGAACTTGAGCATGCAGCTGAAGAGCATCGAGATGAAC
CTGCGCCGGCAACAGACCAAGGCCTACACGGAGGAGGATCGCGAGAACGC
GATCGCGCGGATCTCCAACTGGCGCCGAACCACATTCGACGGCCTCACGG
ACTCGCTGCAAGGCAAAGCCGCGGAGGAAAACCGGGCGCAGCTCATTGAT
CGTCTTGTGGAGAAATTTGTCGCGTGTCTGGAGATGAACCTGTGTGAGCC
TCCGCCAGCGGGACTCGAGAACGGCGCACGGATGATCGTGGAGAACGCCG
TCGGCATCTCGGAGAAGATCCCGCTGGAGTCGCGCGACATCTGCGTCGAG
TACTTTATGCCAGGGACGCTGGTCAACGAGGCGGTTATGAAGATCGAGGG
GGGCCTGCCGCCGCTGACGAACGTGAAACAGCCCCCCGAGGGGCCCCCTA
CACGAGGCTCCATTGAGCGCGAGGGCGCTCA
>AfB289d10.q1c LEN=761 CLIPPED=45:638
GAGGGCCGGAACAATGACATTGAGCAGAGGTGTAACCGTCTGAGGTTCAG
AAGCTTTGGTAGGAACTGGCTCGGTCTCCTCAATATGACGGCTGAGATTC
TTTGGGGCGAAACGGCGGACGGACATTTCTGGACTGCCCCTGTCGCGCGG
CGTGTCTGTTTGTTGTTGCGGATGGGGGAATATATGAGACGGGGTTGGTG
GAGGACGTGAGTGCGAAGGTAAATGAGTATGATGTTGAGATTGAGCTTCT
GACACAGTCGGCTTCCGCTCGGTGCGAGAAGCGGAGATTTGAGTTGGATC
CTGCGATGGATAGGGTGTTGCGTGGGCAGTTGCAGTCGGGACGACGCGTC
[truncated: 4,361,367 more chars]
